# Supplementary material for: Comparative Transcriptomic Analysis Reveals the Effects of Drought on the Biosynthesis of Methyleugenol in Asarum sieboldii Miq
Source: Biomolecules. 2021 Aug 18;11(8):1233. doi: 10.3390/biom11081233 (PMC8393660; doi:10.3390/biom11081233)
Supplement: Supplementary file 1 [file biomolecules-11-01233-s001.zip]

Archive with 8 entries (8 files):
- Table S1.  Primer sequences for qRT-PCR.xlsx
- Table S2.  DEGs  in root and rhizome.xlsx
- Table S3.  GO enrichment of DEGs in root and rhizome.xlsx
- Table S4.  KEGG enrichment of DEGs in root and rhizome.xlsx
- Table S5.  Differently expressed transcription factors in root and rhizome.xlsx
- Table S6.  DEGs related to phenylpropanoid biosynthesis.xlsx
- Table S7.  Components identified in volatile oil.xlsx
- Table S8.  DEGs in Plant hormone signal transduction pathway.xlsx
