# Supplementary material for: Comparative Transcriptomic Analysis Reveals the Effects of Drought on the Biosynthesis of Methyleugenol in Asarum sieboldii Miq
Source: Biomolecules. 2021 Aug 18;11(8):1233. doi: 10.3390/biom11081233 (PMC8393660; doi:10.3390/biom11081233)
Supplement: Supplementary file 1 [file biomolecules-11-01233-s001.zip › Table S1. Primer sequences for qRT-PCR.xlsx]

## Sheet: Sheet1
Table S1. Primer sequences for qRT-PCR
Gene	GeneID	Primers of the gene
PAL	c51887.graph_c0	Sense primer	ACAAGTAGCTCTCAACCACGTC
		Antisense primer	ACCTGTGCGATCGTCAAAGAG
HCT	c42002.graph_c0	Sense primer	ATGGGTATGGAGATCACAAG
		Antisense primer	TTGAGGACGATGCAGGGGT
CCOMT	c62130.graph_c0	Sense primer	AGAAGAAGGGCAGCTCTTGAG
		Antisense primer	ATTTGCCATAGTTCAGCTTGTC
CCR	c33110.graph_c0	Sense primer	ATGTAGCTAGTCCAGTTCCGCCT
		Antisense primer	AGAGCGTTACAACATTAAGTCCA
CAD	c61680.graph_c0	Sense primer	AGCCACTCACTGCTGTAGTA
		Antisense primer	ATCCCACTTCACTTATCTCT
IGS	c61604.graph_c0	Sense primer	TCTATGTTCGCCCGGTCAC
		Antisense primer	AGATGGGATGAACCTCTTGACT
18SrRNA		Sense primer	AACGAGACCTCAGCCTGCT
		Antisense primer	CCCAGAACATCTAAGGGCA
