# Supplementary material for: Comparative Transcriptomic Analysis Reveals the Effects of Drought on the Biosynthesis of Methyleugenol in Asarum sieboldii Miq
Source: Biomolecules. 2021 Aug 18;11(8):1233. doi: 10.3390/biom11081233 (PMC8393660; doi:10.3390/biom11081233)
Supplement: Supplementary file 1 [file biomolecules-11-01233-s001.zip › Table S2. DEGs in root and rhizome.xlsx]

## Sheet: S2
Table S2. DEGs in root and rhizome
#Gene ID	Rh-0	Rh-15	Rh-30	Ro-0	Ro-15	Ro-30	Rh-0_vs_Rh-15_EBSeq_(FDR_0.01_FC_2)_regulated	Rh-0_vs_Rh-30_EBSeq_(FDR_0.01_FC_2)_regulated	Ro-0_vs_Ro-15_EBSeq_(FDR_0.01_FC_2)_regulated	Ro-0_vs_Ro-30_EBSeq_(FDR_0.01_FC_2)_regulated	KEGG_annotation	Pfam_annotation	nr_annotation
c18609.graph_c0	0	0	1.76	0	0	0	--	up	--	--	--	--	--
c29250.graph_c0	0	0	3.25	0	0	0	--	up	--	--	--	CRT-like, chloroquine-resistance transporter-like;; Solute carrier family 35	hypothetical protein, conserved [Cyanidioschyzon merolae strain 10D]
c29254.graph_c0	0	0	4.18	0	0	0	--	up	--	--	K08819|8.33706e-33|olu:OSTLU_3057|K08819 cyclin-dependent kinase 12/13 [EC:2.7.11.22 2.7.11.23] | (RefSeq) hypothetical protein	Protein kinase domain;; Protein tyrosine kinase	predicted protein, partial [Ostreococcus lucimarinus CCE9901]
c29256.graph_c0	0	0	3.58	0	0	0	--	up	--	--	--	--	--
c29287.graph_c0	0	2.97	0	0	0	0	up	--	--	--	--	Telomere stability and silencing	hypothetical protein PIIN_00908 [Serendipita indica DSM 11827]
c29294.graph_c0	0.09	0.58	0.04	1.64	0.22	0.04	--	--	down	down	--	--	hypothetical protein K444DRAFT_615718 [Meliniomyces bicolor E]
c29315.graph_c0	0	0	3.01	0	0	0	--	up	--	--	K15102|4.52589e-87|cme:CYME_CMT361C|K15102 solute carrier family 25 (mitochondrial phosphate transporter), member 3 | (RefSeq) mitochondrial phosphate carrier protein	Mitochondrial carrier protein	inorganic phosphate transporter [Rhizoctonia solani AG-1 IA]
c29326.graph_c0	0	3.13	0.1	0	0	0	up	--	--	--	--	Ser-Thr-rich glycosyl-phosphatidyl-inositol-anchored membrane family	developmentally Regulated MAPK Interacting protein [Rutstroemia sp. NJR-2017a WRK4]
c29328.graph_c0	0	0	0	2.52	0	0	--	--	down	down	K02726|5.29768e-90|csl:COCSUDRAFT_29582|K02726 20S proteasome subunit alpha 2 [EC:3.4.25.1] | (RefSeq) 20S proteasome alpha subunit B	Proteasome subunit;; Proteasome subunit A N-terminal signature	hypothetical protein sscle_16g109700 [Sclerotinia sclerotiorum 1980 UF-70]
c29329.graph_c0	0	0	3.43	0	0	0	--	up	--	--	K04392|1.95823e-59|gsl:Gasu_25940|K04392 Ras-related C3 botulinum toxin substrate 1 | (RefSeq) cell division control protein 42	Ras family;; Ras of Complex, Roc, domain of DAPkinase;; ADP-ribosylation factor family	small GTP-binding protein domain [Allomyces macrogynus ATCC 38327]
c29335.graph_c0	0	0	2.96	0	0	0	--	up	--	--	--	--	--
c29342.graph_c0	0	0	3.16	0	0	0	--	up	--	--	--	--	hypothetical protein RSOLAG22IIIB_08873 [Rhizoctonia solani]
c29350.graph_c0	0	0	0	5.93	0	0	--	--	down	down	--	--	--
c29360.graph_c0	0	0	3.33	0	0	0	--	up	--	--	K02873|6.80676e-59|vra:106768937|K02873 large subunit ribosomal protein L13e | (RefSeq) 60S ribosomal protein L13-1-like	Ribosomal protein L13e	hypothetical protein PHYSODRAFT_356191 [Phytophthora sojae]
c29362.graph_c0	0	0	0	2.99	0	0	--	--	down	down	K03248|5.23246e-21|mpp:MICPUCDRAFT_28963|K03248 translation initiation factor 3 subunit G | (RefSeq) hypothetical protein	Eukaryotic translation initiation factor 3 subunit G	hypothetical protein SS1G_09745 [Sclerotinia sclerotiorum 1980 UF-70]
c29381.graph_c0	0	0	0	3.6	0	0	--	--	down	down	--	--	predicted protein [Sclerotinia sclerotiorum 1980 UF-70]
c29384.graph_c0	0.16	0.05	0.53	4.58	0.38	0.36	--	--	down	down	K08726|7.40102e-74|pxb:103939771|K08726 soluble epoxide hydrolase / lipid-phosphate phosphatase [EC:3.3.2.10 3.1.3.76] | (RefSeq) bifunctional epoxide hydrolase 2-like	alpha/beta hydrolase fold;; Alpha/beta hydrolase family	alpha/beta-hydrolase [Phialocephala scopiformis]
c29393.graph_c0	0	0	0	3.07	0	0	--	--	down	down	--	--	predicted protein [Sclerotinia sclerotiorum 1980 UF-70]
c29411.graph_c0	0	0	2.89	0	0	0	--	up	--	--	--	--	--
c29423.graph_c0	0	0	0	3.15	0	0	--	--	down	down	K03283|6.44911e-82|aip:107614624|K03283 heat shock 70kDa protein 1/8 | (RefSeq) heat shock 70 kDa protein 5-like	Hsp70 protein	hypothetical protein sscle_05g048350 [Sclerotinia sclerotiorum 1980 UF-70]
c29427.graph_c0	0	0.1	0.18	1.37	0.33	0.21	--	--	normal	down	--	--	hypothetical protein PV09_02396 [Verruconis gallopava]
c29428.graph_c0	0.44	0.11	0.04	0.79	0	0.12	--	--	down	normal	K11498|0|vvi:100266348|K11498 centromeric protein E | (RefSeq) kinesin-like protein NACK1	Domain of unknown function (DUF3490)	PREDICTED: kinesin-like protein NACK1 [Theobroma cacao]
c29447.graph_c0	0	0	2.88	0	0	0	--	up	--	--	K07208|8.84511e-27|cme:CYME_CMT371C|K07208 Ras homolog enriched in brain | (RefSeq) small GTP-binding protein of Ras family	Ras family;; Ras of Complex, Roc, domain of DAPkinase;; ADP-ribosylation factor family	hypothetical protein BATDEDRAFT_23334 [Batrachochytrium dendrobatidis JAM81]
c29448.graph_c0	0	0	5.29	0	0	0	--	up	--	--	K02183|2.36454e-41|zma:100281919|K02183 calmodulin | (RefSeq) calmodulin	EF hand;; EF-hand domain;; EF-hand domain pair;; EF hand;; EF-hand domain pair;; Cytoskeletal-regulatory complex EF hand	calmodulin [Rhizoclosmatium globosum]
c29453.graph_c0	0	0	0	2.79	0	0	--	--	down	down	--	--	hypothetical protein sscle_08g068300 [Sclerotinia sclerotiorum 1980 UF-70]
c29473.graph_c0	0	0	0	2.21	0	0	--	--	down	down	--	--	hypothetical protein SS1G_01546 [Sclerotinia sclerotiorum 1980 UF-70]
c29475.graph_c0	0	3.06	0.18	0	0	0	up	--	--	--	--	--	--
c29495.graph_c0	0	0	0	2.12	0	0	--	--	down	down	--	Iron-containing redox enzyme	hypothetical protein SS1G_07963 [Sclerotinia sclerotiorum 1980 UF-70]
c29503.graph_c0	0	0	0	2.45	0	0	--	--	down	down	--	--	hypothetical protein SS1G_06293 [Sclerotinia sclerotiorum 1980 UF-70]
c29527.graph_c0	0	0	0	2.86	0	0	--	--	down	down	--	--	--
c29535.graph_c0	0	0.12	0.73	7.3	0.25	2.19	--	--	down	normal	--	ABC transporter;; ATPase family associated with various cellular activities (AAA);; ABC-transporter extracellular N-terminal	hypothetical protein CDL15_Pgr001873 [Punica granatum]
c29551.graph_c0	0	0	0	3.3	0	0	--	--	down	down	K03935|1.24286e-35|csl:CospCoM_p19|K03935 NADH dehydrogenase (ubiquinone) Fe-S protein 2 [EC:1.6.5.3 1.6.99.3] | (RefSeq) nad7; NADH dehydrogenase subunit 7	--	NADH dehydrogenase I, D subunit [Sclerotinia sclerotiorum 1980 UF-70]
c29558.graph_c0	0	0	0	3.07	0	0	--	--	down	down	K07213|8.55923e-11|cre:CHLREDRAFT_163414|K07213 copper chaperone | (RefSeq) ATX1; copper chaperone	Heavy-metal-associated domain	predicted protein [Sclerotinia sclerotiorum 1980 UF-70]
c29566.graph_c0	0	0	0	0.17	0.72	1.99	--	--	--	up	--	--	--
c29594.graph_c0	0	0	0	2.94	0	0	--	--	down	down	K09584|4.64946e-140|pxb:103942850|K09584 protein disulfide-isomerase A6 [EC:5.3.4.1] | (RefSeq) protein disulfide-isomerase erp38-like	Thioredoxin;; Endoplasmic reticulum protein ERp29, C-terminal domain;; Thioredoxin-like domain;; OST3 / OST6 family, transporter family;; Thioredoxin-like;; AhpC/TSA family;; Thioredoxin-like;; Thioredoxin-like domain;; Redoxin;; F plasmid transfer operon protein;; Thioredoxin	hypothetical protein sscle_07g057170 [Sclerotinia sclerotiorum 1980 UF-70]
c29608.graph_c0	0	0	3.2	0	0	0	--	up	--	--	--	Redoxin;; AhpC/TSA family	hypothetical protein JAAARDRAFT_62226 [Jaapia argillacea MUCL 33604]
c29614.graph_c0	0	0	0	2.35	0	0	--	--	down	down	--	Metallopeptidase family M24	hypothetical protein SS1G_13678 [Sclerotinia sclerotiorum 1980 UF-70]
c29631.graph_c0	0	0	0	3.58	0	0	--	--	down	down	K00276|2.93601e-64|csl:COCSUDRAFT_29142|K00276 primary-amine oxidase [EC:1.4.3.21] | (RefSeq) hypothetical protein	Copper amine oxidase, enzyme domain	hypothetical protein sscle_05g042690 [Sclerotinia sclerotiorum 1980 UF-70]
c29633.graph_c1	0	0	0	2.59	0	0	--	--	down	down	--	--	hypothetical protein SS1G_08907 [Sclerotinia sclerotiorum 1980 UF-70]
c29634.graph_c1	0	0	0	2.81	0	0	--	--	down	down	--	Carboxylesterase family	hypothetical protein SS1G_14146 [Sclerotinia sclerotiorum 1980 UF-70]
c29636.graph_c0	0	0	3.56	0	0	0	--	up	--	--	K02883|3.26597e-70|olu:OSTLU_33583|K02883 large subunit ribosomal protein L18e | (RefSeq) RPL18; Ribosomal protein L18, component of cytosolic 80S ribosome and 60S large subunit	Ribosomal protein 60S L18 and 50S L18e	hypothetical protein PHYSODRAFT_284882 [Phytophthora sojae]
c29670.graph_c0	0	0	3.43	0	0	0	--	up	--	--	--	--	--
c29672.graph_c0	0	0	0	7.93	0	0	--	--	down	down	--	Protein of unknown function (DUF2611)	hypothetical protein sscle_10g077380 [Sclerotinia sclerotiorum 1980 UF-70]
c29685.graph_c0	0.07	0.3	0.18	1.98	0.25	0.14	--	--	down	down	--	Peroxin 13, N-terminal region;; Variant SH3 domain;; SH3 domain	hypothetical protein PV09_01607 [Verruconis gallopava]
c29686.graph_c0	0.16	0.19	6.28	0	0	0	--	up	--	--	K03881|6.53766e-33|ccp:ChcroMp17|K03881 NADH-ubiquinone oxidoreductase chain 4 [EC:1.6.5.3] | (RefSeq) nad4; NADH dehydrogenase subunit 4	NADH-ubiquinone/plastoquinone oxidoreductase chain 4L	NADH dehydrogenase subunit 4 (mitochondrion) [Saccharina angustata]
c29689.graph_c0	0	0	0	2.74	0	0	--	--	down	down	K00235|6.1102e-114|brp:103875224|K00235 succinate dehydrogenase (ubiquinone) iron-sulfur subunit [EC:1.3.5.1] | (RefSeq) succinate dehydrogenase [ubiquinone] iron-sulfur subunit 1, mitochondrial-like	2Fe-2S iron-sulfur cluster binding domain;; 4Fe-4S dicluster domain;; 4Fe-4S dicluster domain;; 4Fe-4S dicluster domain	hypothetical protein SS1G_04384 [Sclerotinia sclerotiorum 1980 UF-70]
c29696.graph_c0	0	4.02	0	0	0	0	up	--	--	--	--	--	hypothetical protein PIIN_03459 [Serendipita indica DSM 11827]
c29701.graph_c0	0	0	0	2.59	0	0	--	--	down	down	K13347|7.08949e-17|mtr:MTR_2g023850|K13347 peroxisomal membrane protein 2 | (RefSeq) peroxisomal membrane 22 kDa (Mpv17/PMP22) family protein	Mpv17 / PMP22 family	hypothetical protein SS1G_03369 [Sclerotinia sclerotiorum 1980 UF-70]
c29707.graph_c0	0.86	0.27	0.24	0.94	0.05	0	normal	normal	normal	down	--	--	--
c29712.graph_c0	0	0	0	0	0	3.68	--	--	--	up	--	--	hypothetical protein Micbo1qcDRAFT_179876 [Microdochium bolleyi]
c29717.graph_c0	0	0	0	3.48	0	0	--	--	down	down	--	--	--
c29719.graph_c0	2.63	0	0.06	0	0	0	down	down	--	--	--	--	--
c29727.graph_c0	0.46	0.11	0.06	1.13	0.06	0	--	--	normal	down	--	Plant protein of unknown function (DUF868)	PREDICTED: uncharacterized protein LOC104881414 [Vitis vinifera]
c29731.graph_c0	0	0	0	3.39	0	0	--	--	down	down	K00927|2.79737e-175|ccp:CHC_T00009179001|K00927 phosphoglycerate kinase [EC:2.7.2.3] | (RefSeq) phosphoglycerate kinase	Phosphoglycerate kinase	hypothetical protein SS1G_01105 [Sclerotinia sclerotiorum 1980 UF-70]
c29744.graph_c0	0.28	0	4.37	0	0	0.14	--	up	--	--	K00522|4.56709e-36|adu:107475384|K00522 ferritin heavy chain [EC:1.16.3.2] | (RefSeq) ferritin-2, chloroplastic-like	Ferritin-like domain	predicted protein [Hordeum vulgare subsp. vulgare]
c29753.graph_c0	0	0	3.41	0	0	0	--	up	--	--	--	--	--
c29756.graph_c0	0	0	0	17.27	0	0	--	--	down	down	K02977|7.50159e-30|ppp:PHYPADRAFT_182330|K02977 small subunit ribosomal protein S27Ae | (RefSeq) hypothetical protein	Ribosomal protein S27a;; Ubiquitin family	ubiquitin-40S ribosomal protein S31 fusion protein [Botrytis cinerea B05.10]
c29774.graph_c0	0	0	0	0	1.32	2.25	--	--	--	up	--	--	hypothetical protein ST47_g2672 [Ascochyta rabiei]
c29794.graph_c0	0.08	0.15	0	1.24	0	0	--	--	down	down	--	Leucine rich repeat;; Leucine Rich repeats (2 copies);; Leucine Rich Repeat;; Leucine Rich repeat;; Leucine rich repeat N-terminal domain	hypothetical protein COLO4_04156 [Corchorus olitorius]
c29798.graph_c0	0.29	0.07	3.11	0	0	0	--	up	--	--	K02932|1.80482e-114|vra:106770768|K02932 large subunit ribosomal protein L5e | (RefSeq) 60S ribosomal protein L5	Ribosomal large subunit proteins 60S L5, and 50S L18;; Ribosomal L18 C-terminal region	RecName: Full=60S ribosomal protein L5
c29802.graph_c0	0	0.05	0.2	2.49	0.46	0.24	--	--	normal	down	--	--	hypothetical protein PV09_04580 [Verruconis gallopava]
c29817.graph_c0	0	0	0	7.27	0	0	--	--	down	down	--	Domain of unknown function (DUF1993)	hypothetical protein SS1G_03465 [Sclerotinia sclerotiorum 1980 UF-70]
c29818.graph_c0	0	0	0	3.06	0	0	--	--	down	down	--	Enoyl-(Acyl carrier protein) reductase;; short chain dehydrogenase;; KR domain	hypothetical protein SS1G_01500 [Sclerotinia sclerotiorum 1980 UF-70]
c29820.graph_c0	0.04	1.53	1.18	0.62	1.13	1.33	up	up	normal	normal	K13508|0|vvi:100261491|K13508 glycerol-3-phosphate acyltransferase [EC:2.3.1.15] | (RefSeq) glycerol-3-phosphate acyltransferase 5	haloacid dehalogenase-like hydrolase;; Acyltransferase	Phospholipid/glycerol acyltransferase [Trema orientalis]
c29835.graph_c0	0	0	0	6.05	0	0	--	--	down	down	K02183|8.62448e-86|zma:100281919|K02183 calmodulin | (RefSeq) calmodulin	EF hand;; EF-hand domain pair;; EF-hand domain pair;; EF-hand domain;; EF hand;; EF-hand domain;; Cytoskeletal-regulatory complex EF hand;; Secreted protein acidic and rich in cysteine Ca binding region;; Uncharacterised protein family (UPF0154);; Ca2+ insensitive EF hand;; EF-hand domain	calmodulin [Botrytis cinerea B05.10]
c29842.graph_c0	0	0	7.37	0	0.2	0	--	up	--	--	K02183|4.55406e-30|zma:100281919|K02183 calmodulin | (RefSeq) calmodulin	EF-hand domain pair;; EF-hand domain;; EF hand;; EF hand;; EF-hand domain pair	hypothetical protein MELLADRAFT_90594 [Melampsora larici-populina 98AG31]
c29852.graph_c0	0	0	0	7.44	0	0	--	--	down	down	K02927|3.05563e-36|bvg:104898333|K02927 large subunit ribosomal protein L40e | (RefSeq) ubiquitin-60S ribosomal protein L40	Ribosomal L40e family	ubiquitin [Marssonina brunnea f. sp. &apos;multigermtubi&apos; MB_m1]
c29854.graph_c0	0	0	0	6.09	0	0	--	--	down	down	--	Catalytic LigB subunit of aromatic ring-opening dioxygenase	hypothetical protein BCIN_02g04490 [Botrytis cinerea B05.10]
c29859.graph_c0	2.36	0.27	0	0.56	0.07	0.14	normal	down	--	--	K10398|1.73094e-99|nnu:104607646|K10398 kinesin family member 11 | (RefSeq) kinesin-like protein KIN-5C	--	PREDICTED: kinesin-like protein KIN-5C [Juglans regia]
c29866.graph_c0	0	0.07	0.21	2.23	0.43	0.07	--	--	normal	down	--	Synaptobrevin	hypothetical protein PV09_00324 [Verruconis gallopava]
c29872.graph_c0	0	0	0	3.96	0	0	--	--	down	down	K02940|5.97536e-50|osa:4347422|K02940 large subunit ribosomal protein L9e | (RefSeq) RPL9, YK426; 60S ribosomal protein L9	Ribosomal protein L6	60S ribosomal protein L9 [Gonapodya prolifera JEL478]
c29873.graph_c0	0	0	0	2.17	0	0	--	--	down	down	K03231|3.6686e-121|cme:CYME_CMH226C|K03231 elongation factor 1-alpha | (RefSeq) eukaryotic translation elongation factor 1 alpha	Elongation factor Tu C-terminal domain;; Elongation factor Tu domain 2	unnamed protein product [Pneumocystis jirovecii]
c29880.graph_c0	0	0	0	7.16	0	0	--	--	down	down	--	--	--
c29890.graph_c0	0	0	0	2.51	0	0	--	--	down	down	K01069|9.27952e-62|ppp:PHYPADRAFT_187954|K01069 hydroxyacylglutathione hydrolase [EC:3.1.2.6] | (RefSeq) hypothetical protein	Hydroxyacylglutathione hydrolase C-terminus;; Metallo-beta-lactamase superfamily	hypothetical protein sscle_03g028320 [Sclerotinia sclerotiorum 1980 UF-70]
c29894.graph_c0	3.88	0.15	0	1.67	0.83	0.08	down	down	normal	down	--	PLATZ transcription factor	PREDICTED: uncharacterized protein LOC104592579 [Nelumbo nucifera]
c29918.graph_c0	0	0	0	0	3.1	0	--	--	up	--	--	Nidogen-like	--
c29923.graph_c0	0.05	0.13	0.35	1.81	0.29	0.05	--	--	normal	down	--	vWA found in TerF C terminus	hypothetical protein, variant [Verruconis gallopava]
c29926.graph_c0	0	0	0.46	2	0.19	0	--	--	normal	down	--	--	--
c29936.graph_c0	0	3.55	0	0	0.45	0	up	--	--	--	K02429|6.74688e-104|ppp:PHYPADRAFT_173818|K02429 MFS transporter, FHS family, L-fucose permease | (RefSeq) hypothetical protein	--	L-fucose:H+ symporter permease-like protein [Meliniomyces variabilis F]
c29938.graph_c0	0	0	0	2.68	0	0	--	--	down	down	--	Mitochondrial ATP synthase g subunit	hypothetical protein SS1G_05960 [Sclerotinia sclerotiorum 1980 UF-70]
c29941.graph_c0	0	0	3.42	0	0	0	--	up	--	--	K19356|7.86947e-37|pxb:103942160|K19356 cellulase [EC:3.2.1.4] | (RefSeq) probable endo-beta-1,4-glucanase D	Glycosyl hydrolase family 61	hypothetical protein DL89DRAFT_243329 [Linderina pennispora]
c29945.graph_c0	3.21	0	0	0.35	0	0	down	down	--	--	--	PB1 domain	--
c29951.graph_c0	0	0	3.43	0	0	0	--	up	--	--	--	--	--
c29953.graph_c0	0	0	0	2.5	0	0	--	--	down	down	--	--	hypothetical protein sscle_05g043040 [Sclerotinia sclerotiorum 1980 UF-70]
c29958.graph_c0	0	0	5.9	0	0	0	--	up	--	--	K05754|3.58879e-06|smo:SELMODRAFT_272265|K05754 actin related protein 2/3 complex, subunit 5 | (RefSeq) hypothetical protein	ARP2/3 complex 16 kDa subunit (p16-Arc)	hypothetical protein SPPG_08730 [Spizellomyces punctatus DAOM BR117]
c29997.graph_c0	0	0	0	7.69	0	0	--	--	down	down	--	Cutinase;; Bacterial virulence protein (VirJ);; PE-PPE domain	hypothetical protein SS1G_12907 [Sclerotinia sclerotiorum 1980 UF-70]
c30010.graph_c0	0	0	0	0	4.59	0	--	--	up	--	--	--	--
c30021.graph_c0	0	0	3.03	0	0	0	--	up	--	--	K03231|9.79168e-84|gsl:Gasu_19840|K03231 elongation factor 1-alpha | (RefSeq) elongation factor EF-1 alpha subunit	Elongation factor Tu C-terminal domain	translation elongation factor 1 alpha [Metarhizium album ARSEF 1941]
c30029.graph_c0	0	0	2.67	0	0	0	--	up	--	--	--	--	--
c30032.graph_c0	0	0	0.56	0	1.78	0	--	--	up	--	--	Glucosamine-6-phosphate isomerases/6-phosphogluconolactonase	glucosamine-6-phosphate isomerase [Colletotrichum simmondsii]
c30058.graph_c0	3.63	0	0	0	0	0	down	down	--	--	--	Papain family cysteine protease	predicted protein [Hordeum vulgare subsp. vulgare]
c30067.graph_c0	0	0	1.88	0	0	0	--	up	--	--	K01090|2.14567e-45|gsl:Gasu_27880|K01090 protein phosphatase [EC:3.1.3.16] | (RefSeq) protein phosphatase	Protein phosphatase 2C	protein phosphatase [Rhizoctonia solani AG-1 IB]
c30068.graph_c0	0	0	0	2.52	0	0	--	--	down	down	K02997|9.29657e-95|gsl:Gasu_07200|K02997 small subunit ribosomal protein S9e | (RefSeq) 40S ribosomal protein S9e	S4 domain;; Ribosomal protein S4/S9 N-terminal domain	ribosomal 40S subunit protein S9A [Rhizophagus irregularis DAOM 197198w]
c30069.graph_c0	0	0	2.52	0	0	0	--	up	--	--	K01052|6.36168e-59|gsl:Gasu_01270|K01052 lysosomal acid lipase/cholesteryl ester hydrolase [EC:3.1.1.13] | (RefSeq) esterase / lipase	alpha/beta hydrolase fold	Lysosomal acid lipase/cholesteryl ester hydrolase [Rhizophagus irregularis DAOM 181602]
c30090.graph_c1	0	0	0	0	0.17	2.21	--	--	--	up	K14999|2.57802e-46|pxb:103942693|K14999 cytochrome P450 family 6 [EC:1.14.-.-] | (RefSeq) cytochrome P450 6k1-like	Cytochrome P450	PREDICTED: cytochrome P450 6k1-like [Pyrus x bretschneideri]
c30121.graph_c0	0	0	0	2.52	0	0	--	--	down	down	--	Alcohol dehydrogenase GroES-like domain;; Zinc-binding dehydrogenase	hypothetical protein sscle_15g102500 [Sclerotinia sclerotiorum 1980 UF-70]
c30126.graph_c0	0	0	0	2.79	0	0	--	--	down	down	K00626|1.55861e-69|sind:105178680|K00626 acetyl-CoA C-acetyltransferase [EC:2.3.1.9] | (RefSeq) acetyl-CoA acetyltransferase, cytosolic 1	Thiolase, N-terminal domain;; Beta-ketoacyl synthase, N-terminal domain	hypothetical protein sscle_04g038190 [Sclerotinia sclerotiorum 1980 UF-70]
c30133.graph_c0	0	0	2.2	0	0	0	--	up	--	--	--	GPCR-chaperone;; Ankyrin repeats (many copies);; Ankyrin repeats (3 copies);; Ankyrin repeat;; Ankyrin repeat	ankyrin repeat domain-containing protein 13C [Capsella rubella]
c30147.graph_c0	0	0	0	7.03	0	0	--	--	down	down	K08341|1.15037e-62|mis:MICPUN_109644|K08341 GABA(A) receptor-associated protein | (RefSeq) ATG8; autophagy-related protein 8	Autophagy protein Atg8 ubiquitin like;; Ubiquitin-like autophagy protein Apg12	hypothetical protein SS1G_01602 [Sclerotinia sclerotiorum 1980 UF-70]
c30150.graph_c0	0	0	2.45	0	0	0	--	up	--	--	K00276|2.35621e-66|csl:COCSUDRAFT_29142|K00276 primary-amine oxidase [EC:1.4.3.21] | (RefSeq) hypothetical protein	Copper amine oxidase, enzyme domain	primary-amine oxidase [Rhizoctonia solani AG-1 IB]
c30151.graph_c0	0	0	2.82	0	0	0	--	up	--	--	--	Nuclear cap-binding protein subunit 3	hypothetical protein RSOLAG1IB_06579 [Rhizoctonia solani AG-1 IB]
c30174.graph_c0	0	0	0	1.72	0	0	--	--	down	down	K14664|1.62993e-53|nnu:104595708|K14664 IAA-amino acid hydrolase [EC:3.5.1.-] | (RefSeq) IAA-amino acid hydrolase ILR1-like 1	Peptidase family M20/M25/M40;; Peptidase dimerisation domain	hypothetical protein SS1G_07966 [Sclerotinia sclerotiorum 1980 UF-70]
c30182.graph_c0	0	0	2.24	0.02	0	1.58	--	up	--	up	--	--	--
c30207.graph_c0	4.23	0	0	0	0	0	down	down	--	--	--	--	--
c30214.graph_c1	0	0.45	0.09	1.35	0.29	0.05	--	--	normal	down	--	--	hypothetical protein PV09_04629 [Verruconis gallopava]
c30221.graph_c0	0	0	0	1.79	0	0	--	--	down	down	K00706|4.30051e-24|vcn:VOLCADRAFT_103157|K00706 1,3-beta-glucan synthase [EC:2.4.1.34] | (RefSeq) hypothetical protein	1,3-beta-glucan synthase component	hypothetical protein SS1G_12021 [Sclerotinia sclerotiorum 1980 UF-70]
c30249.graph_c0	0	0	0	2.33	0	0	--	--	down	down	--	--	hypothetical protein SS1G_07614 [Sclerotinia sclerotiorum 1980 UF-70]
c30251.graph_c0	0	0	0.14	1.98	0.14	0.07	--	--	down	down	K00262|1.94301e-113|csl:COCSUDRAFT_42482|K00262 glutamate dehydrogenase (NADP+) [EC:1.4.1.4] | (RefSeq) putative glutamate dehydrogenase	Glutamate/Leucine/Phenylalanine/Valine dehydrogenase;; Glu/Leu/Phe/Val dehydrogenase, dimerisation domain	NADP-specific glutamate dehydrogenase [Verruconis gallopava]
c30263.graph_c0	0	0	7.42	0	0	0.29	--	up	--	--	--	--	--
c30283.graph_c0	0	0	2.33	0	0	0	--	up	--	--	K19668|1.32049e-53|ccp:CHC_T00010029001|K19668 cellulose 1,4-beta-cellobiosidase [EC:3.2.1.91] | (RefSeq) exoglucanase 3 1,4-beta-cellobiohydrolase3 family GH6, Exoglucanase 3 (Pyrenophora tritici-repentis (strain Pt-1C-BFP)), Predicted CDS Pa_4_2420 (Podospora anserina)	Glycosyl hydrolases family 6	hypothetical protein BZG36_04615 [Bifiguratus adelaidae]
c30333.graph_c1	0	0	0	2.28	0	0	--	--	down	down	K01647|2.62346e-96|ppp:PHYPADRAFT_140151|K01647 citrate synthase [EC:2.3.3.1] | (RefSeq) hypothetical protein	Citrate synthase, C-terminal domain	conserved hypothetical protein [Sclerotinia sclerotiorum 1980 UF-70]
c30340.graph_c0	0	0	2.23	0	0	0	--	up	--	--	--	IPT/TIG domain	--
c30367.graph_c0	0	0	0	2.61	0	0	--	--	down	down	--	Hemerythrin HHE cation binding domain	hypothetical protein A9Z42_0012180 [Trichoderma parareesei]
c30382.graph_c0	80.66	11.65	21.8	29	11	11.54	down	normal	normal	normal	--	--	--
c30383.graph_c0	0	0.13	0.34	1.7	0.35	0.07	--	--	normal	down	K15040|1.53496e-14|thj:104813525|K15040 voltage-dependent anion channel protein 2 | (RefSeq) mitochondrial outer membrane protein porin 4-like	Eukaryotic porin	hypothetical protein PV09_03695 [Verruconis gallopava]
c30389.graph_c0	0	0	0	0.11	2.08	0	--	--	up	--	--	--	hypothetical protein BN1708_017886, partial [Verticillium longisporum]
c30390.graph_c0	0	0	8.64	0	0	0	--	up	--	--	--	--	--
c30393.graph_c0	0	0	3.02	0	0	0	--	up	--	--	--	Putative ephrin-receptor like;; Nine Cysteines Domain of family 3 GPCR;; TNFR/NGFR cysteine-rich region	hypothetical protein GUITHDRAFT_48955, partial [Guillardia theta CCMP2712]
c30438.graph_c0	0	0	0	2.13	0	0	--	--	down	down	K08150|1.62876e-18|vra:106761480|K08150 MFS transporter, SP family, solute carrier family 2 (myo-inositol transporter), member 13 | (RefSeq) probable inositol transporter 2	Sugar (and other) transporter;; Major Facilitator Superfamily	hypothetical protein SS1G_12412 [Sclerotinia sclerotiorum 1980 UF-70]
c30471.graph_c0	0	0	0	6.49	0	0	--	--	down	down	K02265|7.71347e-10|cme:CYME_CML098C|K02265 cytochrome c oxidase subunit 5b | (RefSeq) cytochrome c oxidase subunit Vb	Cytochrome c oxidase subunit Vb	cytochrome c oxidase polypeptide IV, mitochondrial precursor [Sclerotinia sclerotiorum 1980 UF-70]
c30474.graph_c0	0	0	0	0	2.03	0	--	--	up	--	--	Universal stress protein family	PREDICTED: universal stress protein YxiE-like [Gossypium hirsutum]
c30475.graph_c0	0	2.7	0	0	0	0	up	--	--	--	K08245|7.21791e-40|cvr:CHLNCDRAFT_59800|K08245 phytepsin [EC:3.4.23.40] | (RefSeq) hypothetical protein	Eukaryotic aspartyl protease;; Xylanase inhibitor N-terminal	hypothetical protein EMIHUDRAFT_356350, partial [Emiliania huxleyi CCMP1516]
c30479.graph_c0	0	0.87	2.47	0	0	0.22	--	up	--	--	--	--	--
c30490.graph_c0	0	0	0	6.19	0	0	--	--	down	down	K06630|2.98653e-121|ppp:PHYPADRAFT_211050|K06630 14-3-3 protein epsilon | (RefSeq) hypothetical protein	14-3-3 protein	14-3-3 protein [Sclerotinia borealis F-4128]
c30497.graph_c0	0	0	0	2.07	0	0	--	--	down	down	--	Oligosaccharyltransferase subunit Ribophorin II	hypothetical protein SS1G_04719 [Sclerotinia sclerotiorum 1980 UF-70]
c30505.graph_c0	0	0	0	2.91	0	0	--	--	down	down	--	--	hypothetical protein NA56DRAFT_420732 [Pezoloma ericae]
c30509.graph_c0	0	0	0	2.16	0	0	--	--	down	down	--	--	hypothetical protein SS1G_00228 [Sclerotinia sclerotiorum 1980 UF-70]
c30538.graph_c0	0	0	0	2.71	0	0	--	--	down	down	--	CRAL/TRIO domain;; CRAL/TRIO, N-terminal domain	hypothetical protein SS1G_11820 [Sclerotinia sclerotiorum 1980 UF-70]
c30542.graph_c0	0	0	0	1.87	0	0	--	--	down	down	K01720|2.29325e-80|olu:OSTLU_47858|K01720 2-methylcitrate dehydratase [EC:4.2.1.79] | (RefSeq) hypothetical protein	MmgE/PrpD family	hypothetical protein sscle_01g004610 [Sclerotinia sclerotiorum 1980 UF-70]
c30545.graph_c0	0	0	5.92	0	0	0	--	up	--	--	--	Translationally controlled tumour protein	hypothetical protein SCLCIDRAFT_20908 [Scleroderma citrinum Foug A]
c30556.graph_c0	0	0	2.38	0	0	0	--	up	--	--	--	cAMP-regulated phosphoprotein/endosulfine conserved region	hypothetical protein RSOLAG22IIIB_03659 [Rhizoctonia solani]
c30580.graph_c0	0	2.18	0.25	0	0	0	up	--	--	--	K01183|1.61995e-72|pxb:103942873|K01183 chitinase [EC:3.2.1.14] | (RefSeq) endochitinase B-like	Glycosyl hydrolases family 18	probable class V chitinase [Phialocephala subalpina]
c30590.graph_c0	0.94	0	7.77	0	0	0	--	up	--	--	K02964|4.62768e-68|eus:EUTSA_v10009003mg|K02964 small subunit ribosomal protein S18e | (RefSeq) hypothetical protein	Ribosomal protein S13/S18	ribosomal protein S13p/S18e [Gonapodya prolifera JEL478]
c30595.graph_c0	0	0	4.5	0	0	0	--	up	--	--	K07874|4.25002e-33|obr:102704008|K07874 Ras-related protein Rab-1A | (RefSeq) ras-related protein RIC1-like	Ras family;; Ras of Complex, Roc, domain of DAPkinase;; ADP-ribosylation factor family	hypothetical protein BSLG_03407 [Batrachochytrium salamandrivorans]
c30602.graph_c0	0	0	0	2.19	0	0	--	--	down	down	K03246|8.1806e-68|olu:OSTLU_49739|K03246 translation initiation factor 3 subunit I | (RefSeq) hypothetical protein	WD domain, G-beta repeat;; Anaphase-promoting complex subunit 4 WD40 domain;; Eukaryotic translation initiation factor eIF2A;; Nucleoporin Nup120/160	eukaryotic translation initiation factor 3 [Sclerotinia sclerotiorum 1980 UF-70]
c30637.graph_c0	0	0.71	0.26	1.08	0.27	0.04	--	--	normal	down	K01649|1.36309e-42|thj:104818358|K01649 2-isopropylmalate synthase [EC:2.3.3.13] | (RefSeq) 2-isopropylmalate synthase 1, chloroplastic-like	HMGL-like	homocitrate synthase, mitochondrial [Verruconis gallopava]
c30638.graph_c0	0	0	0.12	0	2.82	0.59	--	--	up	--	K02955|2.4027e-72|nnu:104597177|K02955 small subunit ribosomal protein S14e | (RefSeq) 40S ribosomal protein S14	Ribosomal protein S11	unknown [Picea sitchensis]
c30641.graph_c0	0	0	0	3.18	0	0	--	--	down	down	K01792|1.83663e-24|atr:18442057|K01792 glucose-6-phosphate 1-epimerase [EC:5.1.3.15] | (RefSeq) putative glucose-6-phosphate 1-epimerase	Aldose 1-epimerase	hypothetical protein SS1G_04180 [Sclerotinia sclerotiorum 1980 UF-70]
c30646.graph_c0	0	0	0	1.71	0	0	--	--	down	down	--	--	hypothetical protein SS1G_08690 [Sclerotinia sclerotiorum 1980 UF-70]
c30648.graph_c0	0	0	0	2.69	0	0	--	--	down	down	--	--	hypothetical protein sscle_05g046450 [Sclerotinia sclerotiorum 1980 UF-70]
c30661.graph_c0	0	0	3.42	0	0	0	--	up	--	--	--	--	--
c30663.graph_c0	0	0	10.99	0	0	0	--	up	--	--	--	--	--
c30687.graph_c0	1.66	0	0	0.64	0	0	down	down	--	--	K00430|1.46326e-150|fve:101300236|K00430 peroxidase [EC:1.11.1.7] | (RefSeq) probable peroxidase 26	Peroxidase	putative peroxidase [Cinnamomum micranthum f. kanehirae]
c30691.graph_c0	0	0.28	0.91	0.76	0.19	0.11	--	up	normal	normal	--	Glycosyl hydrolases family 16	hypothetical protein PV09_00193 [Verruconis gallopava]
c30695.graph_c0	0	0.47	0.12	2.36	0	0.36	--	--	down	normal	--	Polyketide cyclase / dehydrase and lipid transport	uncharacterized protein SRS1_14405 [Sporisorium reilianum f. sp. reilianum]
c30712.graph_c0	0	0	0	2.14	0	0	--	--	down	down	--	--	conserved hypothetical protein [Sclerotinia sclerotiorum 1980 UF-70]
c30723.graph_c0	0	0.11	0	1.98	0.34	0	--	--	normal	down	--	--	hypothetical protein NECHADRAFT_75612 [[Nectria] haematococca mpVI 77-13-4]
c30734.graph_c0	0	0	0	3.03	0	0	--	--	down	down	K19658|1.30708e-39|osa:4347752|K19658 peroxisomal enoyl-CoA hydratase 2 [EC:4.2.1.119] | (RefSeq) enoyl-CoA hydratase 2, peroxisomal	MaoC like domain;; N-terminal half of MaoC dehydratase	similar to MaoC-like dehydratase [Botrytis cinerea T4]
c30740.graph_c1	0	0	0	2.83	0	0	--	--	down	down	--	Transmembrane amino acid transporter protein	hypothetical protein SS1G_09839 [Sclerotinia sclerotiorum 1980 UF-70]
c30772.graph_c0	0	0	0	2.06	0	0	--	--	down	down	K15849|1.62179e-23|gmx:100801361|K15849 bifunctional aspartate aminotransferase and glutamate/aspartate-prephenate aminotransferase [EC:2.6.1.1 2.6.1.78 2.6.1.79] | (RefSeq) bifunctional aspartate aminotransferase and glutamate/aspartate-prephenate aminotransferase	Aminotransferase class I and II	hypothetical protein sscle_05g041690 [Sclerotinia sclerotiorum 1980 UF-70]
c30784.graph_c0	0	0	0	6.11	0	0	--	--	down	down	--	--	hypothetical protein SS1G_02387 [Sclerotinia sclerotiorum 1980 UF-70]
c30797.graph_c0	2.17	0	0	0	0	0	down	down	--	--	--	--	--
c30801.graph_c0	0	0	0	0.09	2.54	0.05	--	--	up	--	--	--	hypothetical protein ST47_g7873 [Ascochyta rabiei]
c30818.graph_c0	2.09	0	0	0	0	0	down	down	--	--	--	--	--
c30820.graph_c0	0	0	0	6.56	0	0	--	--	down	down	K12462|1.58158e-34|thj:104826662|K12462 Rho GDP-dissociation inhibitor | (RefSeq) rho GDP-dissociation inhibitor 1-like	RHO protein GDP dissociation inhibitor	hypothetical protein SS1G_08512 [Sclerotinia sclerotiorum 1980 UF-70]
c30825.graph_c0	0	0	0	3.03	0	0	--	--	down	down	K05756|2.10982e-53|pxb:103942596|K05756 actin related protein 2/3 complex, subunit 3 | (RefSeq) actin-related protein 2/3 complex subunit 3-like	ARP2/3 complex ARPC3 (21 kDa) subunit	hypothetical protein SS1G_01836 [Sclerotinia sclerotiorum 1980 UF-70]
c30839.graph_c0	0	0	0	2.21	0	0	--	--	down	down	--	Phytanoyl-CoA dioxygenase (PhyH)	hypothetical protein BC1G_04780 [Botrytis cinerea B05.10]
c30852.graph_c0	0	0	2.72	0	0	0	--	up	--	--	K14490|6.84154e-08|pmum:103344697|K14490 histidine-containing phosphotransfer peotein | (RefSeq) histidine-containing phosphotransfer protein 1-like	Hpt domain	histidine containing phosphotransfer, Hpt protein [Rhizoctonia solani AG-3 Rhs1AP]
c30856.graph_c0	0	0	0	6.59	0	0	--	--	down	down	--	Tropomyosin like	hypothetical protein BC1G_06304 [Botrytis cinerea B05.10]
c30876.graph_c0	0	0	2.93	0	0	0	--	up	--	--	--	--	--
c30893.graph_c0	0	0	3.35	0	0	0	--	up	--	--	K15425|6.0163e-15|smo:SELMODRAFT_417373|K15425 serine/threonine-protein phosphatase 4 regulatory subunit 2 | (RefSeq) hypothetical protein	PPP4R2	conserved unknown protein [Ectocarpus siliculosus]
c30906.graph_c0	0	0	3.66	0	0	0	--	up	--	--	K05757|2.9085e-72|bna:106442649|K05757 actin related protein 2/3 complex, subunit 1A/1B | (RefSeq) actin-related protein 2/3 complex subunit 1A	WD domain, G-beta repeat;; Anaphase-promoting complex subunit 4 WD40 domain;; Eukaryotic translation initiation factor eIF2A	actin-related protein 2/3 complex, subunit 1 [Mortierella elongata AG-77]
c30920.graph_c0	0	0	0.02	0	0	3.8	--	--	--	up	--	Leucine rich repeats (6 copies)	--
c30934.graph_c0	0	0	8.33	0	0	0	--	up	--	--	--	--	--
c30938.graph_c0	0.08	0	1.58	0	0	2.04	--	up	--	up	--	--	--
c30939.graph_c1	0	0	0	7.56	0	0	--	--	down	down	--	--	hypothetical protein SS1G_00138 [Sclerotinia sclerotiorum 1980 UF-70]
c30964.graph_c0	0	0	0	4.47	0	0	--	--	down	down	--	Glutathione S-transferase, N-terminal domain	hypothetical protein SS1G_04914 [Sclerotinia sclerotiorum 1980 UF-70]
c30970.graph_c0	2.28	0.09	0.09	0	0	0	down	down	--	--	--	--	hypothetical protein CFOL_v3_16753 [Cephalotus follicularis]
c30974.graph_c0	0.05	0.25	0.77	1.08	0	0.61	--	--	down	normal	--	--	hypothetical protein PV09_03315 [Verruconis gallopava]
c30980.graph_c0	0.04	0.12	1.79	1.04	0.12	2.28	--	up	normal	normal	--	--	hypothetical protein ANO14919_131300 [fungal sp. No.14919]
c30985.graph_c1	60.29	12.55	11.88	25.54	4.9	8.06	down	down	down	normal	--	--	hypothetical protein MANES_15G060900 [Manihot esculenta]
c30986.graph_c0	0	0.28	1.82	1.22	0.39	0.47	--	up	--	--	K02995|2.20988e-73|gsl:Gasu_62940|K02995 small subunit ribosomal protein S8e | (RefSeq) 40S ribosomal protein S8e	--	40S ribosomal protein S8-A [Verruconis gallopava]
c31001.graph_c1	0	0.55	0.19	0.09	0.58	1.96	--	--	--	up	--	--	--
c31020.graph_c0	0	0	0	3.17	0	0	--	--	down	down	K11254|4.52229e-44|pxb:103945668|K11254 histone H4 | (RefSeq) histone H4	Centromere kinetochore component CENP-T histone fold;; TATA box binding protein associated factor (TAF);; Histone-like transcription factor (CBF/NF-Y) and archaeal histone	Uncharacterized protein AUREO_024830 [Aureobasidium pullulans]
c31031.graph_c0	0	0	0.22	0	0.45	4.34	--	--	--	up	K00799|8.19292e-46|mtr:MTR_3g064700|K00799 glutathione S-transferase [EC:2.5.1.18] | (RefSeq) glutathione S-transferase, amino-terminal domain protein	Glutathione S-transferase, N-terminal domain;; Glutathione S-transferase, N-terminal domain;; Glutathione S-transferase, N-terminal domain;; Glutathione S-transferase, C-terminal domain;; Glutathione S-transferase, C-terminal domain	hypothetical protein COCSADRAFT_109195 [Bipolaris sorokiniana ND90Pr]
c31041.graph_c0	0	0	4.07	0	0	0	--	up	--	--	K10579|3.727e-45|sita:101784914|K10579 ubiquitin-conjugating enzyme E2 M | (RefSeq) NEDD8-conjugating enzyme Ubc12-like	Ubiquitin-conjugating enzyme	E2 ubiquitin-conjugating enzyme [Leucosporidium creatinivorum]
c31071.graph_c0	0.05	0	1.74	0.02	0	1.82	--	up	--	up	--	--	--
c31079.graph_c0	0	0	0	4.29	0	0	--	--	down	down	K00236|2.63694e-08|adu:107477767|K00236 succinate dehydrogenase (ubiquinone) cytochrome b560 subunit | (RefSeq) uncharacterized LOC107477767	Succinate dehydrogenase/Fumarate reductase transmembrane subunit	hypothetical protein SS1G_01661 [Sclerotinia sclerotiorum 1980 UF-70]
c31082.graph_c0	0	0.14	0	0	0.23	3.87	--	--	--	up	--	--	--
c31091.graph_c0	0	0	0	4.34	0	0	--	--	down	down	K15306|4.58738e-48|ccp:CHC_T00006060001|K15306 Ran-binding protein 1 | (RefSeq) hypothetical protein	RanBP1 domain	hypothetical protein SS1G_11444 [Sclerotinia sclerotiorum 1980 UF-70]
c31095.graph_c0	0	0.21	1.43	1.83	0.22	0.77	--	up	normal	normal	K02872|8.01282e-75|cme:CYME_CMR122C|K02872 large subunit ribosomal protein L13Ae | (RefSeq) 60S ribosomal protein L13A	Ribosomal protein L13	60S ribosomal protein L16 [Verruconis gallopava]
c31097.graph_c0	0.26	0.06	0.45	2.24	0.2	0.57	--	--	down	normal	--	--	uncharacterized protein PAC_14083 [Phialocephala subalpina]
c31102.graph_c0	0	0	0	5.45	0	0	--	--	down	down	--	--	--
c31110.graph_c0	9.82	0	0	0	0	0	down	down	--	--	--	--	--
c31118.graph_c0	0	0	0	3.56	0	0	--	--	down	down	--	--	hypothetical protein SS1G_00167 [Sclerotinia sclerotiorum 1980 UF-70]
c31129.graph_c0	0	2.05	0.25	0	0	0	up	--	--	--	--	YtxH-like protein	late embryogenesis abundant protein 76-like [Dorcoceras hygrometricum]
c31133.graph_c0	0.26	0	0	3.99	0	0	--	--	down	down	--	--	hypothetical protein KK1_032693 [Cajanus cajan]
c31138.graph_c0	0.47	0.45	0.25	2.46	0.59	0.24	--	--	normal	down	--	--	hypothetical protein PV09_03256 [Verruconis gallopava]
c31149.graph_c0	0	0	0	4.29	0	0	--	--	down	down	K03883|1.19779e-41|bna:4237891|K03883 NADH-ubiquinone oxidoreductase chain 5 [EC:1.6.5.3] | (RefSeq) nad5, BrnapMp015; NADH dehydrogenase subunit 5	Proton-conducting membrane transporter;; Proton-conducting membrane transporter	NADH dehydrogenase subunit 5 [Dorcoceras hygrometricum]
c31150.graph_c0	0	0.97	2.77	0.16	0.34	0	--	up	--	--	--	RNA recognition motif. (a.k.a. RRM, RBD, or RNP domain)	hypothetical protein HMPREF1544_01741 [Mucor circinelloides f. circinelloides 1006PhL]
c31166.graph_c0	1.23	0	0	0	0	0	down	down	--	--	--	--	--
c31183.graph_c0	0	0	0	4.58	0	0	--	--	down	down	--	--	--
c31185.graph_c0	0	0	3.84	0	0	0	--	up	--	--	--	--	hypothetical protein RSOLAG1IB_07308 [Rhizoctonia solani AG-1 IB]
c31199.graph_c0	0	0	0.49	0	0	4.25	--	--	--	up	K03883|6.14414e-19|apro:ChprMp029|K03883 NADH-ubiquinone oxidoreductase chain 5 [EC:1.6.5.3] | (RefSeq) nad5; NADH dehydrogenase subunit 5	Proton-conducting membrane transporter	NADH dehydrogenase subunit 5 (mitochondrion) [Chrysochromulina parva]
c31211.graph_c0	0	0	0	5.48	0	0	--	--	down	down	K00083|8.73105e-59|ath:AT2G21730|K00083 cinnamyl-alcohol dehydrogenase [EC:1.1.1.195] | (RefSeq) CAD2; cinnamyl alcohol dehydrogenase homolog 2	Alcohol dehydrogenase GroES-like domain;; Zinc-binding dehydrogenase	hypothetical protein BC1G_10210 [Botrytis cinerea B05.10]
c31213.graph_c0	0	0	0	0.11	5.33	0.54	--	--	up	--	--	--	--
c31228.graph_c0	0	0	0	3.99	0	0	--	--	down	down	--	Cutinase	hypothetical protein SS1G_13386 [Sclerotinia sclerotiorum 1980 UF-70]
c31230.graph_c0	1.58	0.09	0.14	0.47	0.44	0	down	down	--	--	--	--	PREDICTED: F-box protein At1g10780 [Nelumbo nucifera]
c31237.graph_c0	0	0	0	5.81	0	0	--	--	down	down	--	--	--
c31241.graph_c0	0	0	0	5.43	0	0	--	--	down	down	--	Glycolipid transfer protein (GLTP)	hypothetical protein sscle_10g080300 [Sclerotinia sclerotiorum 1980 UF-70]
c31242.graph_c0	0.3	0.43	0.9	1.98	0.26	0.44	--	normal	down	normal	--	--	hypothetical protein PISL3812_08134 [Talaromyces islandicus]
c31252.graph_c0	0	0	0	5.2	0	0	--	--	down	down	K02137|5.84406e-34|ppp:PHYPADRAFT_216696|K02137 F-type H+-transporting ATPase subunit O | (RefSeq) hypothetical protein	ATP synthase delta (OSCP) subunit	hypothetical protein SS1G_05365 [Sclerotinia sclerotiorum 1980 UF-70]
c31254.graph_c0	0.35	0.19	0.49	3.26	0.1	0.1	--	--	down	down	--	bZIP transcription factor;; Basic region leucine zipper	transcriptional activator hac1 [Verruconis gallopava]
c31258.graph_c0	0.06	0.12	0.52	2.8	0.59	0.38	--	--	normal	down	--	Alcohol dehydrogenase GroES-like domain;; Zinc-binding dehydrogenase;; Zinc-binding dehydrogenase	hypothetical protein A1O5_09913 [Cladophialophora psammophila CBS 110553]
c31265.graph_c0	0	0	0	3.83	0	0	--	--	down	down	K11159|5.57402e-34|ppp:PHYPADRAFT_108830|K11159 carotenoid cleavage dioxygenase | (RefSeq) hypothetical protein	Retinal pigment epithelial membrane protein	hypothetical protein SS1G_12064 [Sclerotinia sclerotiorum 1980 UF-70]
c31269.graph_c0	0	0	0	7.63	0	0	--	--	down	down	K03938|7.33472e-16|ccp:CHC_T00004832001|K03938 NADH dehydrogenase (ubiquinone) Fe-S protein 5 | (RefSeq) hypothetical protein	--	hypothetical protein sscle_06g048820 [Sclerotinia sclerotiorum 1980 UF-70]
c31294.graph_c0	2.24	0.06	0.03	0.99	0	0	down	down	down	down	K00770|0|egu:105052561|K00770 1,4-beta-D-xylan synthase [EC:2.4.2.24] | (RefSeq) cellulose synthase-like protein D5	Cellulose synthase;; Glycosyl transferase family group 2	hypothetical protein AQUCO_00300613v1 [Aquilegia coerulea]
c31296.graph_c0	0	0	3.15	0	0	0	--	up	--	--	--	--	--
c31299.graph_c0	0	0	0	4.4	0	0	--	--	down	down	--	Glycosyl hydrolase family 7	hypothetical protein SS1G_04945 [Sclerotinia sclerotiorum 1980 UF-70]
c31311.graph_c0	1.21	0.15	0	3.23	0	0	--	--	down	down	--	Protein of unknown function (DUF3602)	--
c31319.graph_c0	0	0	0	6.38	0	0	--	--	down	down	--	Transmembrane proteins 14C	hypothetical protein SS1G_04417 [Sclerotinia sclerotiorum 1980 UF-70]
c31322.graph_c0	0	0	0	5.37	0	0	--	--	down	down	K00121|0|smo:SELMODRAFT_118490|K00121 S-(hydroxymethyl)glutathione dehydrogenase / alcohol dehydrogenase [EC:1.1.1.284 1.1.1.1] | (RefSeq) hypothetical protein	Alcohol dehydrogenase GroES-like domain;; Zinc-binding dehydrogenase	Bcsfa1 [Botrytis cinerea B05.10]
c31325.graph_c0	0.14	0.23	0.07	2.96	1.39	0.64	--	--	normal	down	K00102|7.3785e-13|bna:106375474|K00102 D-lactate dehydrogenase (cytochrome) [EC:1.1.2.4] | (RefSeq) D-lactate dehydrogenase [cytochrome], mitochondrial-like	FAD binding domain;; FAD linked oxidases, C-terminal domain	hypothetical protein Z519_00820 [Cladophialophora bantiana CBS 173.52]
c31328.graph_c0	5.56	0	0	0	0	0	down	down	--	--	--	--	--
c31338.graph_c0	0.67	0	5.28	0	0	0	--	up	--	--	K02960|7.83014e-79|pop:POPTR_0001s31210g|K02960 small subunit ribosomal protein S16e | (RefSeq) POPTRDRAFT_815673; ribosomal protein S16	Ribosomal protein S9/S16	ribosomal protein S16 [Populus trichocarpa]
c31341.graph_c0	0	0.73	0.24	0.23	0.36	1.79	--	--	--	up	--	--	--
c31348.graph_c1	0	0.08	0	3.27	0.66	0	--	--	normal	down	--	--	hypothetical protein K432DRAFT_215740 [Lepidopterella palustris CBS 459.81]
c31349.graph_c0	0	0	0	5.73	0	0	--	--	down	down	K02126|8.81649e-10|mis:MicpuN_mit34|K02126 F-type H+-transporting ATPase subunit a | (RefSeq) atp6_2; ATPase subunit 6.2	--	ATP synthase F0 subunit 6 (mitochondrion) (mitochondrion) [Cyanidiaceae sp. MX-AZ01]
c31352.graph_c1	0	0.9	0.28	0.14	0.83	0.37	up	--	normal	--	--	--	hypothetical protein T459_28138 [Capsicum annuum]
c31363.graph_c0	0	0	0	4.94	0	0	--	--	down	down	K14454|6.59944e-154|cvr:CHLNCDRAFT_59799|K14454 aspartate aminotransferase, cytoplasmic [EC:2.6.1.1] | (RefSeq) hypothetical protein	Aminotransferase class I and II	hypothetical protein sscle_09g073120 [Sclerotinia sclerotiorum 1980 UF-70]
c31364.graph_c0	2.25	0	0	0	0	0	down	down	--	--	--	--	--
c31368.graph_c0	0	0	0	4.57	0	0	--	--	down	down	K07874|9.47422e-108|csl:COCSUDRAFT_67112|K07874 Ras-related protein Rab-1A | (RefSeq) GTP-binding protein YPTC1	Ras family;; Ras of Complex, Roc, domain of DAPkinase;; ADP-ribosylation factor family;; 50S ribosome-binding GTPase;; Gtr1/RagA G protein conserved region	GTP-binding protein ypt1 [Sclerotinia sclerotiorum 1980 UF-70]
c31375.graph_c0	0	0.69	0.16	0.39	0.5	0.55	up	--	normal	normal	--	--	retrotransposon protein, putative, unclassified [Oryza sativa Japonica Group]
c31380.graph_c0	0	0	4.44	0.12	0.12	0	--	up	--	--	K02995|3.959e-80|aip:107624240|K02995 small subunit ribosomal protein S8e | (RefSeq) 40S ribosomal protein S8	Ribosomal protein S8e	40S ribosomal protein S8 [Phytophthora parasitica INRA-310]
c31385.graph_c0	0	0	0	8.74	0	0	--	--	down	down	--	--	predicted protein [Sclerotinia sclerotiorum 1980 UF-70]
c31395.graph_c0	0.04	0.21	0.18	0.09	0.25	0.75	--	--	--	up	--	zinc-binding in reverse transcriptase	Reverse transcriptase zinc-binding domain [Macleaya cordata]
c31412.graph_c0	2.77	0.06	0	1.07	0.2	0	down	down	normal	down	--	--	hypothetical protein BVC80_8945g23 [Macleaya cordata]
c31413.graph_c0	0	0	6.87	0	0	0	--	up	--	--	--	--	--
c31423.graph_c1	11.6	21.93	11.08	9.31	30.01	10.69	normal	normal	up	normal	--	--	--
c31425.graph_c1	0	0	0	4.98	0	0	--	--	down	down	K06630|2.85373e-130|ppp:PHYPADRAFT_108926|K06630 14-3-3 protein epsilon | (RefSeq) hypothetical protein	14-3-3 protein	hypothetical protein sscle_02g013770 [Sclerotinia sclerotiorum 1980 UF-70]
c31427.graph_c0	0	0	0	3.79	0	0	--	--	down	down	K07874|1.82719e-28|bvg:104896947|K07874 Ras-related protein Rab-1A | (RefSeq) ras-related protein RABD1	Ras family;; Ras of Complex, Roc, domain of DAPkinase;; ADP-ribosylation factor family;; Elongation factor Tu GTP binding domain	ras [Rhodomonas sp. CCMP768]
c31436.graph_c0	0	0	0	4.37	0	0	--	--	down	down	K00688|0|ccp:CHC_T00008988001|K00688 glycogen phosphorylase [EC:2.4.1.1] | (RefSeq) Starch phosphorylase	Carbohydrate phosphorylase	hypothetical protein sscle_11g084830 [Sclerotinia sclerotiorum 1980 UF-70]
c31440.graph_c0	0	0.83	0.05	1.97	0.55	0.28	normal	--	normal	down	--	--	hypothetical protein PV09_02293 [Verruconis gallopava]
c31443.graph_c0	0	0	5.94	0	0	0	--	up	--	--	--	C-type lysozyme/alpha-lactalbumin family;; Transglycosylase SLT domain	--
c31451.graph_c0	0	0.69	4.53	0	0	0	--	up	--	--	K02969|1.92681e-55|csl:COCSUDRAFT_22962|K02969 small subunit ribosomal protein S20e | (RefSeq) ribosomal protein S1	Ribosomal protein S10p/S20e	predicted protein [Hordeum vulgare subsp. vulgare]
c31453.graph_c0	0	0.64	3.53	0	0	0	--	up	--	--	--	--	--
c31460.graph_c0	1.5	1.53	0.1	1.86	0.61	0	--	--	normal	down	--	Dirigent-like protein	hypothetical protein AQUCO_03400193v1 [Aquilegia coerulea]
c31463.graph_c0	4.8	0	0	0	0	0	down	down	--	--	K07904|7.36754e-24|bna:106385481|K07904 Ras-related protein Rab-11A | (RefSeq) ras-related protein RABA5c	Ras family;; Ras of Complex, Roc, domain of DAPkinase;; ADP-ribosylation factor family	ras protein let-60 [Pythium insidiosum]
c31467.graph_c0	0	0	0	3.99	0	0	--	--	down	down	--	Bacterial alpha-L-rhamnosidase 6 hairpin glycosidase domain;; Bacterial alpha-L-rhamnosidase C-terminal domain	hypothetical protein SS1G_13501 [Sclerotinia sclerotiorum 1980 UF-70]
c31480.graph_c0	2.68	0.09	0.28	0.19	0.83	0.09	down	normal	--	--	--	--	--
c31489.graph_c0	0.16	0.16	3.88	0	0	0	--	up	--	--	--	--	--
c31491.graph_c0	0	0	0	4.04	0	0	--	--	down	down	K10365|7.20484e-72|vvi:100242539|K10365 capping protein (actin filament) muscle Z-line, beta | (RefSeq) probable F-actin-capping protein subunit beta	F-actin capping protein, beta subunit	hypothetical protein SS1G_10002 [Sclerotinia sclerotiorum 1980 UF-70]
c31495.graph_c0	0	0.87	1.45	1.65	0.61	1.26	--	up	normal	normal	K00121|1.67455e-173|smo:SELMODRAFT_118490|K00121 S-(hydroxymethyl)glutathione dehydrogenase / alcohol dehydrogenase [EC:1.1.1.284 1.1.1.1] | (RefSeq) hypothetical protein	Alcohol dehydrogenase GroES-like domain;; Zinc-binding dehydrogenase	S-(hydroxymethyl)glutathione dehydrogenase [Verruconis gallopava]
c31497.graph_c0	0	0	0	2.69	0.08	0	--	--	down	down	K12670|9.53206e-28|vcn:VOLCADRAFT_72245|K12670 oligosaccharyltransferase complex subunit beta | (RefSeq) hypothetical protein	Oligosaccharyltransferase 48 kDa subunit beta	hypothetical protein SS1G_03308 [Sclerotinia sclerotiorum 1980 UF-70]
c31516.graph_c1	0	0	0	2.85	0	0	--	--	down	down	--	--	similar to transcription factor Cys6 [Botrytis cinerea T4]
c31517.graph_c0	5.87	0	0	0	0	0	normal	down	--	--	--	--	--
c31519.graph_c0	0	0	0	3.94	0	0	--	--	down	down	K07305|1.11708e-59|brp:103861254|K07305 peptide-methionine (R)-S-oxide reductase [EC:1.8.4.12] | (RefSeq) peptide methionine sulfoxide reductase B5-like	SelR domain	hypothetical protein sscle_04g034670 [Sclerotinia sclerotiorum 1980 UF-70]
c31542.graph_c0	0	0	0	3.88	0	0	--	--	down	down	--	SCP-2 sterol transfer family	hypothetical protein SS1G_10338 [Sclerotinia sclerotiorum 1980 UF-70]
c31545.graph_c0	0	0	0	3.44	0	0	--	--	down	down	K00008|3.8081e-94|csl:COCSUDRAFT_53616|K00008 L-iditol 2-dehydrogenase [EC:1.1.1.14] | (RefSeq) sorbitol related enzyme	Alcohol dehydrogenase GroES-like domain;; Zinc-binding dehydrogenase;; Glucose dehydrogenase C-terminus	hypothetical protein SS1G_05978 [Sclerotinia sclerotiorum 1980 UF-70]
c31549.graph_c0	0	0	0	4.3	0	0	--	--	down	down	--	--	hypothetical protein SS1G_01648 [Sclerotinia sclerotiorum 1980 UF-70]
c31566.graph_c0	0	0	0	0	0	3.31	--	--	--	up	K05863|2.07849e-69|vra:106755932|K05863 solute carrier family 25 (mitochondrial adenine nucleotide translocator), member 4/5/6/31 | (RefSeq) ADP,ATP carrier protein 1, mitochondrial-like	Mitochondrial carrier protein	40S ribosomal protein S3aE [Marssonina brunnea f. sp. &apos;multigermtubi&apos; MB_m1]
c31568.graph_c0	0	0	7.64	0	0	0	--	up	--	--	K12626|9.59464e-20|rcu:8260774|K12626 U6 snRNA-associated Sm-like protein LSm7 | (RefSeq) sm-like protein LSM7	LSM domain	U6 snRNA-associated Sm-like protein LSm7 [Rhizoctonia solani]
c31601.graph_c0	0	0	0	3.44	0	0	--	--	down	down	--	FAD binding domain;; Cytochrome b5-like Heme/Steroid binding domain;; FAD dependent oxidoreductase;; FAD dependent oxidoreductase;; NAD(P)-binding Rossmann-like domain	hypothetical protein SS1G_06222 [Sclerotinia sclerotiorum 1980 UF-70]
c31620.graph_c0	0	0.33	0.35	2.19	0.07	0.27	--	--	down	down	--	--	hypothetical protein PV09_07066 [Verruconis gallopava]
c31638.graph_c0	0	0	0	2.91	0.15	0	--	--	normal	down	--	Cytochrome domain of cellobiose dehydrogenase	hypothetical protein PV09_07402 [Verruconis gallopava]
c31638.graph_c1	0.16	0.15	0.05	1.51	0.32	0.1	--	--	normal	down	--	--	hypothetical protein PV09_07402 [Verruconis gallopava]
c31639.graph_c0	1.64	0	0.07	0.37	0	0	down	normal	--	--	--	Targeting protein for Xklp2 (TPX2)	PREDICTED: protein TPX2 [Nelumbo nucifera]
c31640.graph_c0	0	0	2.8	0	0	0	--	up	--	--	--	Calponin homology (CH) domain;; CAMSAP CH domain	hypothetical protein DM01DRAFT_1335671 [Hesseltinella vesiculosa]
c31642.graph_c1	0	0	0	2.47	0	0	--	--	down	down	--	--	hypothetical protein SS1G_11842 [Sclerotinia sclerotiorum 1980 UF-70]
c31648.graph_c0	0	0	4.38	0	0	0	--	up	--	--	--	Ergosterol biosynthesis ERG4/ERG24 family	Delta(24(24(1)))-sterol reductase [Ceratocystis platani]
c31661.graph_c0	0	0.14	2.47	0	0	0	--	up	--	--	--	--	--
c31671.graph_c0	0.02	0.88	0.19	0.38	0.6	1.04	up	--	normal	normal	--	--	hypothetical protein VITISV_000141 [Vitis vinifera]
c31676.graph_c0	0	0	0	4.2	0	0	--	--	down	down	--	--	predicted protein [Botrytis cinerea B05.10]
c31678.graph_c0	0	0	2.85	0	0	0	--	up	--	--	K20562|5.91844e-20|tcc:TCM_001218|K20562 biphenyl-4-hydroxylase | (RefSeq) Cytochrome P450	Cytochrome P450	Cytochrome P450 [Theobroma cacao]
c31678.graph_c1	0	0	4.06	0	0	0	--	up	--	--	K20556|1.81969e-33|aly:ARALYDRAFT_486570|K20556 cytochrome P450 family 76 subfamily C | (RefSeq) hypothetical protein	Cytochrome P450	PREDICTED: cytochrome P450 76A2-like [Ipomoea nil]
c31681.graph_c1	0	0	0	0.08	0.97	3.7	--	--	--	up	--	Glycosyl hydrolases family 16	glycoside hydrolase family 16 protein [Conidiobolus coronatus NRRL 28638]
c31683.graph_c0	0	0	4.29	0	0	0	--	up	--	--	--	Exostosin family	PREDICTED: LOW QUALITY PROTEIN: xyloglucan galactosyltransferase XLT2-like [Capsicum annuum]
c31686.graph_c0	0	0	5.64	0	0	0	--	up	--	--	--	--	hypothetical protein [Phaseolus vulgaris]
c31732.graph_c0	0	0	0	0	2.63	0.07	--	--	up	--	K09872|0|gra:105792230|K09872 aquaporin PIP | (RefSeq) aquaporin PIP1-3-like	Major intrinsic protein	PREDICTED: aquaporin PIP1-3-like [Gossypium raimondii]
c31767.graph_c0	0.16	0.16	0	3.26	0	0.16	--	--	down	down	--	--	hypothetical protein AK830_g1977 [Neonectria ditissima]
c31779.graph_c0	0	3.18	0.6	0	0	0	up	--	--	--	--	--	--
c31782.graph_c0	0	0	0	5.53	0	0	--	--	down	down	K00413|6.02004e-99|cme:CYME_CMP152C|K00413 ubiquinol-cytochrome c reductase cytochrome c1 subunit | (RefSeq) cytochrome c reductase cytochrome c1 subunit	Cytochrome C1 family	hypothetical protein sscle_02g012840 [Sclerotinia sclerotiorum 1980 UF-70]
c31785.graph_c0	0.16	0	4.34	0	0	0.16	--	up	--	--	K02882|1.41936e-62|gsl:Gasu_61420|K02882 large subunit ribosomal protein L18Ae | (RefSeq) 60S ribosomal protein L18Ae	Ribosomal proteins 50S-L18Ae/60S-L20/60S-L18A	predicted protein [Hordeum vulgare subsp. vulgare]
c31791.graph_c0	0	0	0	4.2	0	0	--	--	down	down	--	Proteolipid membrane potential modulator	hypothetical protein SS1G_10335 [Sclerotinia sclerotiorum 1980 UF-70]
c31794.graph_c0	0	0	0	3.94	0	0	--	--	down	down	--	Protein of unknown function (DUF4243)	hypothetical protein sscle_01g003440 [Sclerotinia sclerotiorum 1980 UF-70]
c31806.graph_c0	0.1	0.14	0.25	2.76	0.15	0.24	--	--	down	down	--	SUR7/PalI family	hypothetical protein PV09_02040 [Verruconis gallopava]
c31816.graph_c0	0	0.1	1.78	0.78	0.1	0.1	--	up	--	--	K04564|2.18614e-76|pvu:PHAVU_009G141600g|K04564 superoxide dismutase, Fe-Mn family [EC:1.15.1.1] | (RefSeq) hypothetical protein	Iron/manganese superoxide dismutases, C-terminal domain;; Iron/manganese superoxide dismutases, alpha-hairpin domain	hypothetical protein PV09_06288 [Verruconis gallopava]
c31818.graph_c0	0.1	0.39	0.8	2.18	0	0.3	--	--	down	normal	K02978|1.31446e-26|gsl:Gasu_53510|K02978 small subunit ribosomal protein S27e | (RefSeq) 40S ribosomal protein S27e	Ribosomal protein S27	hypothetical protein PTT_15845 [Pyrenophora teres f. teres 0-1]
c31819.graph_c0	0	0	0	4.38	0	0	--	--	down	down	--	ML domain	hypothetical protein SS1G_07613 [Sclerotinia sclerotiorum 1980 UF-70]
c31830.graph_c0	0	1.17	1.5	0.11	0.85	0.05	normal	up	--	--	--	Protein of unknown function (DUF1645)	uncharacterized protein LOC18427158 [Amborella trichopoda]
c31838.graph_c0	0	0.45	1.33	1.31	0.4	0.31	--	up	normal	normal	K02984|1.04732e-114|jcu:105647671|K02984 small subunit ribosomal protein S3Ae | (RefSeq) 40S ribosomal protein S3a-1	Ribosomal S3Ae family	hypothetical protein MYCFIDRAFT_87079 [Pseudocercospora fijiensis CIRAD86]
c31857.graph_c0	0	0	0.17	3.12	0	0.34	--	--	down	normal	--	Peptidase inhibitor I9	alkaline protease 2, partial [Verruconis gallopava]
c31873.graph_c0	0	0.37	0	0.1	2.21	0.05	--	--	up	--	--	CRPV capsid protein like	--
c31876.graph_c0	0	0	3.21	0	0	0.22	--	up	--	--	--	--	--
c31886.graph_c0	0	0.4	0.61	0.1	2.7	1.4	--	--	up	--	--	--	PREDICTED: uncharacterized protein LOC103698859 [Phoenix dactylifera]
c31894.graph_c0	1.42	0	0	0.05	0.09	0.04	down	down	--	--	--	DDE superfamily endonuclease;; Plant transposon protein	PREDICTED: putative nuclease HARBI1 [Nelumbo nucifera]
c31903.graph_c0	0	0	0	3.91	0	0	--	--	down	down	--	Basic region leucine zipper	Bchac1 [Botrytis cinerea B05.10]
c31910.graph_c0	0	0	4.59	0	0	0	--	up	--	--	--	--	hypothetical protein RSOLAG1IB_01769 [Rhizoctonia solani AG-1 IB]
c31923.graph_c0	0	0	0	0	4.53	0.75	--	--	up	--	K02976|1.41101e-33|ppp:PHYPADRAFT_199563|K02976 small subunit ribosomal protein S26e | (RefSeq) hypothetical protein	Ribosomal protein S26e	hypothetical protein PHYPA_007751 [Physcomitrella patens]
c31928.graph_c0	0	0	0	6.54	0	0	--	--	down	down	K01835|0|bna:106398336|K01835 phosphoglucomutase [EC:5.4.2.2] | (RefSeq) phosphoglucomutase, chloroplastic-like	Phosphoglucomutase/phosphomannomutase, alpha/beta/alpha domain I;; Phosphoglucomutase/phosphomannomutase, alpha/beta/alpha domain III;; Phosphoglucomutase/phosphomannomutase, alpha/beta/alpha domain II;; Phosphoglucomutase/phosphomannomutase, C-terminal domain	phosphoglucomutase [Sclerotinia sclerotiorum 1980 UF-70]
c31960.graph_c0	0.1	0.66	0.19	1.77	0.75	0.12	normal	--	normal	down	--	bZIP transcription factor	hypothetical protein PV09_04179 [Verruconis gallopava]
c31963.graph_c0	0	0.06	0	3.55	0.06	0	--	--	down	down	K03235|1.3986e-58|bpg:Bathy02g02490|K03235 elongation factor 3 | (RefSeq) elongation factor 3	ABC transporter	hypothetical protein SS1G_13833 [Sclerotinia sclerotiorum 1980 UF-70]
c31972.graph_c0	0	0	0	3.33	0	0	--	--	down	down	K01012|1.32454e-144|tcc:TCM_021555|K01012 biotin synthase [EC:2.8.1.6] | (RefSeq) Radical SAM superfamily protein	Radical SAM superfamily;; Biotin and Thiamin Synthesis associated domain	hypothetical protein SS1G_08441 [Sclerotinia sclerotiorum 1980 UF-70]
c31977.graph_c0	0	0	4.29	0	0	0	--	up	--	--	K00236|2.32515e-10|ppp:PhpafMp15|K00236 succinate dehydrogenase (ubiquinone) cytochrome b560 subunit | (RefSeq) sdh3; succinate dehydrogenase subunit 3	Succinate dehydrogenase/Fumarate reductase transmembrane subunit	succinate dehydrogenase subunit C [Ceratobasidium cereale]
c31987.graph_c0	0	0	0	4.31	0	0	--	--	down	down	K03113|2.88993e-28|rcu:8280735|K03113 translation initiation factor 1 | (RefSeq) protein translation factor SUI1 homolog 1	Translation initiation factor SUI1	hypothetical protein SS1G_03994 [Sclerotinia sclerotiorum 1980 UF-70]
c31988.graph_c0	0	0	3.99	0	0	0	--	up	--	--	--	--	--
c31992.graph_c0	0	0	4.25	0	0	0	--	up	--	--	K14566|5.73948e-71|mus:103992698|K14566 U3 small nucleolar RNA-associated protein 24 | (RefSeq) rRNA-processing protein FCF1 homolog isoform X1	Fcf1	rRNA-processing protein-like protein FCF1 [Coemansia reversa NRRL 1564]
c31993.graph_c0	0	0	3.95	0	0	0	--	up	--	--	K03233|8.39705e-86|sita:101768392|K03233 elongation factor 1-gamma | (RefSeq) elongation factor 1-gamma 3-like	Elongation factor 1 gamma, conserved domain;; Glutathione S-transferase, N-terminal domain;; Glutathione S-transferase, C-terminal domain;; Glutathione S-transferase, C-terminal domain;; Glutathione S-transferase, C-terminal domain;; Glutathione S-transferase, N-terminal domain	hypothetical protein BATDEDRAFT_37118 [Batrachochytrium dendrobatidis JAM81]
c32006.graph_c0	0	0	3.68	0	0	0	--	up	--	--	--	PB1 domain	--
c32010.graph_c1	0	0.13	0	0.26	2.33	0.72	--	--	up	--	K04712|2.0069e-102|thj:104806290|K04712 sphingolipid Delta-4 desaturase [EC:1.14.-.-] | (RefSeq) sphingolipid delta(4)-desaturase DES1-like	Fatty acid desaturase	hypothetical protein SPRG_06402 [Saprolegnia parasitica CBS 223.65]
c32014.graph_c0	0	0	0	4.22	0	0	--	--	down	down	K15040|2.2669e-18|csl:COCSUDRAFT_28895|K15040 voltage-dependent anion channel protein 2 | (RefSeq) voltage-dependent anion-selective channel protein	Eukaryotic porin	hypothetical protein SS1G_10651 [Sclerotinia sclerotiorum 1980 UF-70]
c32021.graph_c0	0.07	0.51	0	2.47	0.95	0	--	--	normal	down	--	Eukaryotic aspartyl protease;; Xylanase inhibitor N-terminal	hypothetical protein PV09_07983 [Verruconis gallopava]
c32023.graph_c0	0.1	0.3	3.85	0	0	0	--	up	--	--	K02937|8.94922e-93|smo:SELMODRAFT_103994|K02937 large subunit ribosomal protein L7e | (RefSeq) hypothetical protein	Ribosomal L30 N-terminal domain;; Ribosomal protein L30p/L7e	hypothetical protein AQUCO_01700189v1 [Aquilegia coerulea]
c32030.graph_c0	0	0	3.49	0	0	0	--	up	--	--	--	EF-hand domain;; EF-hand domain pair;; EF hand;; EF hand;; EF-hand domain pair;; Secreted protein acidic and rich in cysteine Ca binding region	--
c32035.graph_c0	0	0	0	0.08	2.06	0.71	--	--	up	normal	--	--	--
c32040.graph_c0	0	0	0	4.93	0	0	--	--	down	down	K02969|3.72945e-55|csl:COCSUDRAFT_22962|K02969 small subunit ribosomal protein S20e | (RefSeq) ribosomal protein S1	Ribosomal protein S10p/S20e	40S ribosomal protein S20-1 [Monoraphidium neglectum]
c32064.graph_c1	0	0	0	3.99	0	0	--	--	down	down	--	--	--
c32069.graph_c0	0	0	0	3.88	0	0	--	--	down	down	--	RNA recognition motif. (a.k.a. RRM, RBD, or RNP domain)	hypothetical protein BC1G_01188 [Botrytis cinerea B05.10]
c32073.graph_c0	0	0	0	3.63	0	0	--	--	down	down	K00972|2.96505e-132|mis:MICPUN_87180|K00972 UDP-N-acetylglucosamine/UDP-N-acetylgalactosamine diphosphorylase [EC:2.7.7.23 2.7.7.83] | (RefSeq) hypothetical protein	UTP--glucose-1-phosphate uridylyltransferase	UDP-N-acetylglucosamine pyrophosphorylase [Sclerotinia sclerotiorum 1980 UF-70]
c32082.graph_c0	0	0.05	0.47	3.12	0	0.1	--	--	down	down	--	--	hypothetical protein PV09_08797 [Verruconis gallopava]
c32084.graph_c0	0	0	0	3.66	0	0	--	--	down	down	--	Transmembrane amino acid transporter protein	hypothetical protein SS1G_05974 [Sclerotinia sclerotiorum 1980 UF-70]
c32085.graph_c0	0	0	0	1.99	0	0	--	--	down	down	--	--	--
c32090.graph_c0	0	0	0	2.9	0	0	--	--	down	down	--	Aldo/keto reductase family	putative glycerol dehydrogenase protein [Botrytis cinerea BcDW1]
c32100.graph_c0	0.08	0.67	0.21	1.38	0.42	0.2	normal	--	normal	down	--	--	hypothetical protein PV09_01596 [Verruconis gallopava]
c32118.graph_c0	0	0	0	0	3.52	0.17	--	--	up	--	--	--	PREDICTED: uncharacterized protein LOC105789776 [Gossypium raimondii]
c32121.graph_c0	0	0	5.29	0	0	0	--	up	--	--	--	Cofilin/tropomyosin-type actin-binding protein	hypothetical protein HMPREF1544_08174 [Mucor circinelloides f. circinelloides 1006PhL]
c32128.graph_c0	0	0	0	6.32	0	0	--	--	down	down	--	--	predicted protein [Sclerotinia sclerotiorum 1980 UF-70]
c32144.graph_c0	2.49	23.44	8.67	35.91	13.4	23.36	up	normal	normal	normal	--	--	--
c32163.graph_c0	0	0	6.94	0	0	0	--	up	--	--	K02898|3.99428e-58|smo:SELMODRAFT_227399|K02898 large subunit ribosomal protein L26e | (RefSeq) hypothetical protein	Ribosomal proteins L26 eukaryotic, L24P archaeal;; KOW motif	60S ribosomal protein L26-1 [Arabidopsis thaliana] [Rhizoctonia solani]
c32172.graph_c0	2.3	0	1.4	6.52	0	0	--	--	down	down	--	--	--
c32189.graph_c0	1.86	20.22	15.88	15.44	22.67	20.43	up	up	normal	normal	--	--	PREDICTED: uncharacterized protein LOC104589883 [Nelumbo nucifera]
c32206.graph_c0	0	1.43	1.17	1.02	1.1	2.5	up	up	normal	normal	--	--	--
c32216.graph_c0	0	0	0	12.78	0	0	--	--	down	down	K02993|2.84269e-63|cre:CHLREDRAFT_179706|K02993 small subunit ribosomal protein S7e | (RefSeq) RPS7; ribosomal protein S7, component of cytosolic 80S ribosome and 40S small subunit	Ribosomal protein S7e	40S ribosomal protein S7 [Sclerotinia sclerotiorum 1980 UF-70]
c32218.graph_c0	0.45	0.11	0.05	1.59	0	0.11	--	--	down	down	--	Protein kinase domain;; Protein tyrosine kinase	Protein kinase domain [Macleaya cordata]
c32220.graph_c0	157.63	19.33	214.6	225.74	0.52	1.07	down	normal	down	down	K00799|1.22222e-80|vvi:100242434|K00799 glutathione S-transferase [EC:2.5.1.18] | (RefSeq) probable glutathione S-transferase	Glutathione S-transferase, N-terminal domain;; Glutathione S-transferase, N-terminal domain;; Glutathione S-transferase, N-terminal domain;; Glutathione S-transferase, C-terminal domain	PREDICTED: probable glutathione S-transferase [Vitis vinifera]
c32238.graph_c0	0	0	0	12.45	0	0	--	--	down	down	--	Translationally controlled tumour protein	translationally controlled tumor-associated [Daedalea quercina L-15889]
c32248.graph_c0	0.42	0.43	12.83	0.03	0	0	--	up	--	--	K03231|0|aip:107617360|K03231 elongation factor 1-alpha | (RefSeq) elongation factor 1-alpha-like	Elongation factor Tu GTP binding domain;; Elongation factor Tu C-terminal domain;; Elongation factor Tu domain 2	elongation factor 1-alpha [Lichtheimia corymbifera JMRC:FSU:9682]
c32257.graph_c0	0	0	0	14.49	0	0	--	--	down	down	K02940|7.21684e-65|sot:102585829|K02940 large subunit ribosomal protein L9e | (RefSeq) 60S ribosomal protein L9-1	Ribosomal protein L6	60S ribosomal protein L9 [Sclerotinia sclerotiorum 1980 UF-70]
c32266.graph_c0	2.61	0.36	0	1.55	0	0	normal	down	normal	down	--	Cupin;; Cupin domain	PREDICTED: germin-like protein 11-1 [Musa acuminata subsp. malaccensis]
c32267.graph_c0	26.96	1.63	0.42	9.31	0.11	0.21	down	down	down	down	K16290|1.65348e-110|nnu:104606845|K16290 xylem cysteine proteinase [EC:3.4.22.-] | (RefSeq) cysteine protease XCP1	Papain family cysteine protease	Peptidase C1A [Macleaya cordata]
c32272.graph_c0	4.39	1.19	0.68	1.18	0.58	0.72	normal	down	normal	normal	--	--	hypothetical protein AQUCO_02400095v1 [Aquilegia coerulea]
c32278.graph_c0	0	0	1.49	0	0	0	--	up	--	--	--	Zinc-finger domain of monoamine-oxidase A repressor R1;; AT hook motif	PREDICTED: cell division cycle-associated 7-like protein [Pyrus x bretschneideri]
c32292.graph_c0	96.13	15.93	35.63	33.05	15.74	14	down	normal	normal	normal	--	--	uncharacterized protein A4U43_C09F1100 [Asparagus officinalis]
c32298.graph_c0	0	26.3	19.99	10.25	20.72	26.16	up	up	normal	normal	--	--	--
c32300.graph_c0	0	0	0	16.24	0	0	--	--	down	down	K02872|5.36718e-68|gsl:Gasu_08090|K02872 large subunit ribosomal protein L13Ae | (RefSeq) 60S ribosomal protein L13A	Ribosomal protein L13	60S ribosomal protein L16 [Sclerotinia sclerotiorum 1980 UF-70]
c32311.graph_c0	208.43	1885.52	1151.48	309.51	1149.46	1140.4	up	up	up	up	--	AP2 domain	AP2/ERF domain-containing transcription factor [Vernicia montana]
c32321.graph_c0	7.24	0.23	0.24	1.77	0	0.24	down	down	--	--	K10436|4.95617e-55|nnu:104607194|K10436 microtubule-associated protein, RP/EB family | (RefSeq) microtubule-associated protein RP/EB family member 1C-like	EB1-like C-terminal motif	EB1 [Macleaya cordata]
c32341.graph_c0	0.14	0.55	1.55	1.7	1.3	0.96	--	up	normal	normal	K07198|0|pda:103715405|K07198 5'-AMP-activated protein kinase, catalytic alpha subunit [EC:2.7.11.11] | (RefSeq) CBL-interacting protein kinase 5	Protein kinase domain;; Protein tyrosine kinase;; NAF domain;; Kinase-like	CBL-interacting protein kinase 5 [Ananas comosus]
c32344.graph_c0	21.91	49.13	33.58	4.93	32.19	38.07	normal	normal	up	up	--	--	--
c32346.graph_c0	55.94	13.01	11.66	29.56	12.13	9.84	down	down	normal	normal	K04797|4.39898e-82|nnu:104592049|K04797 prefoldin alpha subunit | (RefSeq) probable prefoldin subunit 5	Prefoldin subunit	PREDICTED: probable prefoldin subunit 5 [Nelumbo nucifera]
c32348.graph_c0	10.52	1.3	0.89	5.75	0.67	0.87	down	down	down	down	K07374|0|vvi:100247366|K07374 tubulin alpha | (RefSeq) tubulin alpha chain	Tubulin/FtsZ family, GTPase domain;; Tubulin C-terminal domain	PREDICTED: tubulin alpha chain [Populus euphratica]
c32349.graph_c0	0	14.45	16.29	0.12	0.58	1.05	up	up	--	--	--	--	--
c32355.graph_c0	0	0	12.26	0	0	0	--	up	--	--	K02894|1.27677e-73|csl:COCSUDRAFT_52401|K02894 large subunit ribosomal protein L23e | (RefSeq) ribosomal protein L14b/L23e	Ribosomal protein L14p/L23e	60S ribosomal protein L17/L23 [Sistotremastrum niveocremeum HHB9708]
c32369.graph_c0	4.42	30.55	14.64	20.79	32.1	29.96	up	normal	normal	normal	--	FHA domain;; Inner membrane component of T3SS, cytoplasmic domain	Forkhead-associated (FHA) domain [Macleaya cordata]
c32370.graph_c0	0	0	4.49	0	0	0	--	up	--	--	--	C-terminal duplication domain of Friend of PRMT1	--
c32374.graph_c0	16.2	0.45	0.35	1.07	0	0	down	down	down	down	--	Patatin-like phospholipase	PREDICTED: probable inactive patatin-like protein 9 isoform X1 [Nelumbo nucifera]
c32376.graph_c0	1.74	16.62	3.42	9.57	16.94	20.53	up	--	normal	normal	--	--	Fasciclin-like arabinogalactan protein 21 [Apostasia shenzhenica]
c32383.graph_c0	0.35	1.55	0.35	1.02	6.31	1.41	--	--	up	--	--	--	--
c32384.graph_c0	0.07	0.2	0	8.95	0.35	0.13	--	--	down	down	--	Pollen proteins Ole e I like	unnamed protein product, partial [Vitis vinifera]
c32395.graph_c0	7.67	2.64	3.74	9.7	3.05	2.47	normal	normal	normal	down	--	Polyketide cyclase / dehydrase and lipid transport	PREDICTED: uncharacterized protein LOC104607099 [Nelumbo nucifera]
c32420.graph_c0	27.11	5.74	13.9	14.55	5.64	7.18	down	normal	normal	normal	--	--	PREDICTED: outer envelope pore protein 21B, chloroplastic [Musa acuminata subsp. malaccensis]
c32430.graph_c0	0.1	0.38	9.12	0	0	0	--	up	--	--	K02984|1.26173e-119|cre:CHLREDRAFT_168484|K02984 small subunit ribosomal protein S3Ae | (RefSeq) RPS3a; ribosomal protein S3a, component of cytosolic 80S ribosome and 40S small subunit	Ribosomal S3Ae family	ribosomal protein S3a [Chlamydomonas reinhardtii]
c32458.graph_c0	2.32	0	0	0	0	0	down	down	--	--	K06013|9.93104e-13|thj:104817033|K06013 STE24 endopeptidase [EC:3.4.24.84] | (RefSeq) CAAX prenyl protease 1 homolog	--	PREDICTED: CAAX prenyl protease 1 homolog [Tarenaya hassleriana]
c32461.graph_c0	63.8	13.69	7.53	21.31	42.62	17.37	down	down	normal	normal	--	Lateral organ boundaries (LOB) domain	PREDICTED: LOB domain-containing protein 37-like [Solanum tuberosum]
c32491.graph_c1	0	0	0	1.84	0	0	--	--	down	down	K14638|3.21333e-06|apro:F751_1239|K14638 solute carrier family 15 (peptide/histidine transporter), member 3/4 | (RefSeq) Peptide transporter PTR5	POT family	hypothetical protein SS1G_07522 [Sclerotinia sclerotiorum 1980 UF-70]
c32494.graph_c0	14.18	5.69	4.54	6.2	0.57	0.62	normal	normal	down	down	--	--	hypothetical protein BVC80_1833g57 [Macleaya cordata]
c32522.graph_c1	0	0	0	64.66	0	0	--	--	down	down	--	--	hypothetical protein SS1G_12361 [Sclerotinia sclerotiorum 1980 UF-70]
c32534.graph_c0	46.5	10.47	12.07	24.18	5.41	6.74	normal	normal	down	down	--	Plastocyanin-like domain	PREDICTED: lamin-like protein [Musa acuminata subsp. malaccensis]
c32540.graph_c0	38.28	12.07	9.23	33.65	2.39	5.87	normal	normal	down	down	--	Domain of unknown function (DUF588)	PREDICTED: CASP-like protein 3A1 [Vitis vinifera]
c32546.graph_c0	202.33	47.5	73.83	110.53	31.92	42.48	normal	normal	down	normal	--	Stress responsive A/B Barrel Domain	stress-response A/B barrel domain-containing protein HS1 [Jatropha curcas]
c32554.graph_c0	0	0	0	14.27	0	0	--	--	down	down	--	Cytochrome c oxidase subunit VII	predicted protein [Sclerotinia sclerotiorum 1980 UF-70]
c32562.graph_c0	69.12	16.11	24.04	24.12	9.35	13.34	down	normal	normal	normal	--	--	PREDICTED: mediator of RNA polymerase II transcription subunit 30 [Nelumbo nucifera]
c32576.graph_c0	14.64	0.89	0.89	8.51	2.57	1.72	down	down	normal	down	K14484|1.0947e-94|nnu:104612447|K14484 auxin-responsive protein IAA | (RefSeq) auxin-responsive protein IAA16-like	AUX/IAA family	PREDICTED: auxin-responsive protein IAA16-like [Nelumbo nucifera]
c32579.graph_c0	8.58	0.82	0.28	7.56	1.27	0.84	down	down	down	down	--	--	--
c32593.graph_c0	0.14	0.94	8.19	4.84	1.7	1.1	--	up	normal	normal	K04565|8.52901e-52|smo:SELMODRAFT_233596|K04565 superoxide dismutase, Cu-Zn family [EC:1.15.1.1] | (RefSeq) hypothetical protein	Copper/zinc superoxide dismutase (SODC)	copper/zinc binding superoxide dismutase [Pyrenochaeta sp. DS3sAY3a]
c32604.graph_c0	32.24	8.24	1.48	4.92	0	0.32	normal	down	normal	normal	--	--	--
c32604.graph_c1	223.53	53.31	14.97	49.06	1.3	3.6	down	down	down	down	--	Gibberellin regulated protein	protein RSI-1 [Arachis ipaensis]
c32610.graph_c0	16.66	3.98	4.18	10.82	3.75	2.46	normal	normal	normal	down	--	--	PREDICTED: uncharacterized protein LOC105055811 [Elaeis guineensis]
c32635.graph_c1	6.21	143.3	21.17	13.93	143.04	10.1	up	normal	up	normal	--	--	hypothetical protein POPTR_0006s27550g [Populus trichocarpa]
c32641.graph_c0	11.01	1.98	4.03	8.69	5.5	4.74	down	normal	normal	normal	K20860|7.95359e-112|nnu:104589354|K20860 FMN hydrolase / 5-amino-6-(5-phospho-D-ribitylamino)uracil phosphatase [EC:3.1.3.102 3.1.3.104] | (RefSeq) uncharacterized LOC104589354	Haloacid dehalogenase-like hydrolase	PREDICTED: uncharacterized protein LOC104589354 isoform X1 [Nelumbo nucifera]
c32656.graph_c0	6.64	0.77	2.47	4.08	1.64	1.35	down	normal	normal	normal	--	--	--
c32671.graph_c0	11.16	2.02	3.06	2.79	0.84	0.86	down	normal	normal	normal	K19042|2.58017e-32|atr:18447242|K19042 E3 ubiquitin-protein ligase BOI and related proteins [EC:2.3.2.27] | (RefSeq) probable BOI-related E3 ubiquitin-protein ligase 3	Zinc finger, C3HC4 type (RING finger)	probable BOI-related E3 ubiquitin-protein ligase 3 [Amborella trichopoda]
c32678.graph_c0	0	0	0	8.88	0	0	--	--	down	down	--	Alpha-L-arabinofuranosidase B, catalytic;; Alpha-L-arabinofuranosidase B (ABFB) domain	hypothetical protein sscle_04g034810 [Sclerotinia sclerotiorum 1980 UF-70]
c32681.graph_c0	5.21	1.75	0.44	6.88	0.56	0.4	normal	down	down	down	K03453|1.06967e-159|egr:104425679|K03453 bile acid:Na+ symporter, BASS family | (RefSeq) probable sodium/metabolite cotransporter BASS3, chloroplastic	Sodium Bile acid symporter family	probable sodium/metabolite cotransporter BASS3, chloroplastic isoform X1 [Manihot esculenta]
c32687.graph_c0	33.14	6.08	6.85	8.59	3.21	2.75	down	down	normal	normal	--	--	PREDICTED: protein BRANCHLESS TRICHOME [Fragaria vesca subsp. vesca]
c32696.graph_c0	0	0	1.5	0	0	0	--	up	--	--	K09503|3.04605e-84|fve:101311027|K09503 DnaJ homolog subfamily A member 2 | (RefSeq) dnaJ protein homolog	DnaJ C terminal domain;; DnaJ central domain	Mitochondrial protein import protein mas5 [Rhizoctonia solani]
c32706.graph_c0	0	0	0	11.55	0	0	--	--	down	down	--	Acyl CoA binding protein	hypothetical protein sscle_03g031350 [Sclerotinia sclerotiorum 1980 UF-70]
c32709.graph_c0	0	0	0	2.84	0	0	--	--	down	down	--	Thiamine pyrophosphate enzyme, C-terminal TPP binding domain	hypothetical protein SS1G_08921 [Sclerotinia sclerotiorum 1980 UF-70]
c32728.graph_c0	9.9	1.66	2.48	4.59	0.88	0.77	down	normal	normal	down	--	CAAD domains of cyanobacterial aminoacyl-tRNA synthetase	PREDICTED: protein CURVATURE THYLAKOID 1D, chloroplastic [Vitis vinifera]
c32738.graph_c0	5.58	2.39	1.65	8.74	1	1.49	normal	normal	down	down	--	Domain associated at C-terminal with AAA;; ATPase family associated with various cellular activities (AAA)	PREDICTED: AAA-ATPase At5g57480 [Nelumbo nucifera]
c32741.graph_c0	8.79	9.9	3.29	12.9	3.42	2.32	normal	normal	down	down	K15397|0|nnu:104605510|K15397 3-ketoacyl-CoA synthase [EC:2.3.1.199] | (RefSeq) 3-ketoacyl-CoA synthase 17-like	FAE1/Type III polyketide synthase-like protein;; 3-Oxoacyl-[acyl-carrier-protein (ACP)] synthase III C terminal;; Chalcone and stilbene synthases, C-terminal domain	FAE1/Type III polyketide synthase-like protein [Macleaya cordata]
c32767.graph_c0	0	0	0	1.4	0	0	--	--	down	down	K01051|3.63735e-21|bvg:104889309|K01051 pectinesterase [EC:3.1.1.11] | (RefSeq) putative pectinesterase 11	Pectinesterase	carbohydrate esterase family 8 protein [Botrytis cinerea T4]
c32783.graph_c0	0.38	2.09	2.41	1.53	1.7	2.34	normal	up	normal	normal	--	Plant protein of unknown function (DUF868)	PREDICTED: uncharacterized protein LOC101305965 [Fragaria vesca subsp. vesca]
c32785.graph_c0	0	0.25	0.26	1.8	0	0.34	--	--	down	normal	K01681|7.46433e-140|cme:CYME_CMT561C|K01681 aconitate hydratase [EC:4.2.1.3] | (RefSeq) aconitate hydratase	Aconitase family (aconitate hydratase)	aconitate hydratase, mitochondrial [Verruconis gallopava]
c32789.graph_c0	0	0.51	9.12	2.36	0.18	0.96	--	up	down	normal	--	--	hypothetical protein MGG_17953 [Magnaporthe oryzae 70-15]
c32791.graph_c0	0.62	0.73	0.61	2.7	0.44	0.89	normal	normal	down	normal	--	Nitroreductase family	hypothetical protein AQUCO_01300670v1 [Aquilegia coerulea]
c32794.graph_c0	0.43	0	0	13.53	0.15	0.14	--	--	down	down	--	--	--
c32812.graph_c0	0	0	1.89	0	0	0	--	up	--	--	--	--	--
c32815.graph_c0	0	0	0	7.88	0	0	--	--	down	down	K03233|2.67848e-53|vvi:100264325|K03233 elongation factor 1-gamma | (RefSeq) elongation factor 1-gamma	Elongation factor 1 gamma, conserved domain;; Glutathione S-transferase, N-terminal domain;; Glutathione S-transferase, C-terminal domain;; Glutathione S-transferase, C-terminal domain;; Glutathione S-transferase, N-terminal domain;; Glutathione S-transferase, C-terminal domain	elongation factor 1 gamma domain-containing protein [Sclerotinia sclerotiorum 1980 UF-70]
c32826.graph_c0	127.67	49.22	102.88	19.29	51.84	69.73	normal	normal	up	up	--	--	PREDICTED: uncharacterized protein LOC104597595 [Nelumbo nucifera]
c32831.graph_c0	53.16	11.89	16.3	47.19	12.54	9.49	down	normal	down	down	K12451|0|cit:102628237|K12451 3,5-epimerase/4-reductase [EC:5.1.3.- 1.1.1.-] | (RefSeq) bifunctional dTDP-4-dehydrorhamnose 3,5-epimerase/dTDP-4-dehydrorhamnose reductase	RmlD substrate binding domain;; NAD dependent epimerase/dehydratase family;; GDP-mannose 4,6 dehydratase	PREDICTED: bifunctional dTDP-4-dehydrorhamnose 3,5-epimerase/dTDP-4-dehydrorhamnose reductase [Citrus sinensis]
c32832.graph_c0	0.85	4.54	5.62	3.03	5.07	7.75	normal	up	normal	normal	K09422|2.87199e-75|pda:103696754|K09422 myb proto-oncogene protein, plant | (RefSeq) myb-related protein Zm1-like	Myb-like DNA-binding domain;; Myb-like DNA-binding domain	PREDICTED: myb-related protein Zm1-like [Phoenix dactylifera]
c32833.graph_c0	22.86	41.98	12.59	27.75	20.79	6.04	normal	normal	normal	down	--	Methyltransferase domain;; Methyltransferase domain;; Methyltransferase domain	PREDICTED: uncharacterized protein LOC104605635 [Nelumbo nucifera]
c32839.graph_c0	0	0	0	20.26	0	0	--	--	down	down	--	Cytochrome P450	hypothetical protein SS1G_08677 [Sclerotinia sclerotiorum 1980 UF-70]
c32859.graph_c0	200.33	2967.18	1920.43	209.8	1774.92	1309.26	up	up	up	up	--	Dormancy/auxin associated protein	auxin-repressed 12.5 kDa protein-like isoform X3 [Hevea brasiliensis]
c32866.graph_c0	0.48	9.85	3.92	2.73	8.35	3.46	up	up	up	normal	--	Xylanase inhibitor N-terminal;; Xylanase inhibitor C-terminal;; Eukaryotic aspartyl protease	PREDICTED: aspartyl protease family protein 2-like isoform X1 [Nelumbo nucifera]
c32890.graph_c0	15.81	3.49	6.3	11.33	3.46	3.56	down	normal	normal	normal	K19269|3.00842e-156|nnu:104588702|K19269 phosphoglycolate phosphatase [EC:3.1.3.18 3.1.3.48] | (RefSeq) phosphoglycolate phosphatase 2	Haloacid dehalogenase-like hydrolase;; HAD-hyrolase-like;; haloacid dehalogenase-like hydrolase;; Haloacid dehalogenase-like hydrolase	phosphoglycolate phosphatase 2 [Quercus suber]
c32914.graph_c0	0	0	0	12.41	0	0	--	--	down	down	--	Domain of unknown function (DUF3328)	hypothetical protein SS1G_12465 [Sclerotinia sclerotiorum 1980 UF-70]
c32977.graph_c0	41.41	52.56	55.15	137.32	42.26	42.16	normal	normal	normal	down	K15849|0|nnu:104605921|K15849 bifunctional aspartate aminotransferase and glutamate/aspartate-prephenate aminotransferase [EC:2.6.1.1 2.6.1.78 2.6.1.79] | (RefSeq) bifunctional aspartate aminotransferase and glutamate/aspartate-prephenate aminotransferase-like	Aminotransferase class I and II;; DegT/DnrJ/EryC1/StrS aminotransferase family	Aminotransferase [Macleaya cordata]
c32988.graph_c0	0	0	0	9.11	0	0	--	--	down	down	K00512|1.04565e-27|jcu:105644353|K00512 steroid 17alpha-monooxygenase / 17alpha-hydroxyprogesterone deacetylase [EC:1.14.14.19 1.14.14.32] | (RefSeq) cytochrome P450 CYP82D47-like	Cytochrome P450	hypothetical protein sscle_01g000260 [Sclerotinia sclerotiorum 1980 UF-70]
c33002.graph_c0	38.74	4.83	11.85	12.97	3.25	4.71	down	normal	down	normal	--	--	hypothetical protein AQUCO_09100044v1 [Aquilegia coerulea]
c33009.graph_c0	83.81	2.63	15.16	27.07	4.5	6.65	down	down	down	down	K00306|1.85177e-160|pda:103714115|K00306 sarcosine oxidase / L-pipecolate oxidase [EC:1.5.3.1 1.5.3.7] | (RefSeq) probable sarcosine oxidase	FAD dependent oxidoreductase;; NAD(P)-binding Rossmann-like domain	PREDICTED: probable sarcosine oxidase [Elaeis guineensis]
c33044.graph_c0	0	0	20.75	0	0.26	0	--	up	--	--	K02938|1.3793e-105|sbi:SORBI_09g026110|K02938 large subunit ribosomal protein L8e | (RefSeq) SORBIDRAFT_09g026110, Sb09g026110; hypothetical protein	Ribosomal Proteins L2, C-terminal domain;; Ribosomal Proteins L2, RNA binding domain	60S ribosomal protein L8 [Rozella allomycis CSF55]
c33050.graph_c0	1467.81	251.26	418	245.62	240.22	178.27	down	normal	normal	normal	K05765|7.751e-76|atr:18995839|K05765 cofilin | (RefSeq) actin-depolymerizing factor	Cofilin/tropomyosin-type actin-binding protein	actin-depolymerizing factor [Amborella trichopoda]
c33052.graph_c0	79.04	45.53	41.7	31.34	93.78	73.18	normal	normal	up	normal	--	Protein kinase domain;; Protein tyrosine kinase	hypothetical protein AQUCO_01700721v1 [Aquilegia coerulea]
c33061.graph_c0	5.08	0.93	0.72	2.6	0.87	0.12	normal	normal	normal	down	--	VQ motif	VQ [Macleaya cordata]
c33066.graph_c0	0.14	0.26	0.27	4.25	1.47	0.4	--	--	normal	down	K15731|4.08212e-124|nnu:104591293|K15731 carboxy-terminal domain RNA polymerase II polypeptide A small phosphatase [EC:3.1.3.16] | (RefSeq) carboxy-terminal domain RNA polymerase II polypeptide A small phosphatase 2-like	NLI interacting factor-like phosphatase	PREDICTED: carboxy-terminal domain RNA polymerase II polypeptide A small phosphatase 2-like [Nelumbo nucifera]
c33076.graph_c0	64.32	127.8	75.4	37.78	121.9	70.57	normal	normal	up	normal	--	Protein of unknown function (DUF1645)	PREDICTED: uncharacterized protein LOC104593196 [Nelumbo nucifera]
c33080.graph_c0	4.02	1	0.57	2.13	0.82	0.57	normal	down	normal	normal	--	--	--
c33082.graph_c0	112.2	542.96	600.73	368	957.36	595.66	normal	up	normal	normal	--	PDDEXK-like family of unknown function;; PDDEXK-like family of unknown function	PREDICTED: uncharacterized protein LOC103979709 [Musa acuminata subsp. malaccensis]
c33087.graph_c0	22.52	106.5	19.66	46.54	145.6	28.01	normal	normal	up	normal	--	--	--
c33090.graph_c0	0	0	0	1.87	0	0	--	--	down	down	--	Activator of Hsp90 ATPase, N-terminal;; Activator of Hsp90 ATPase homolog 1-like protein	hypothetical protein SS1G_11648 [Sclerotinia sclerotiorum 1980 UF-70]
c33094.graph_c0	0	0	0	16.91	0	0	--	--	down	down	--	--	hypothetical protein CALVIDRAFT_114591 [Calocera viscosa TUFC12733]
c33098.graph_c0	0.65	0.4	0.65	1.66	0.47	0.31	normal	normal	normal	down	--	--	Lycopene cyclase-type [Macleaya cordata]
c33107.graph_c0	3.11	0.48	0.23	2.97	0.09	0.13	down	down	down	down	--	Glycosyl transferase family 8	PREDICTED: probable galacturonosyltransferase-like 3 [Nelumbo nucifera]
c33110.graph_c0	26.42	289.9	277.59	83.49	332.12	364.28	up	up	up	up	--	NAD dependent epimerase/dehydratase family;; GDP-mannose 4,6 dehydratase;; 3-beta hydroxysteroid dehydrogenase/isomerase family;; NAD(P)H-binding;; NmrA-like family;; Male sterility protein;; Polysaccharide biosynthesis protein	cinnamoyl-CoA reductase 2-like [Asparagus officinalis]
c33111.graph_c0	10.59	29.3	32.42	88.58	5.94	5.37	normal	normal	down	down	--	D-mannose binding lectin;; S-locus glycoprotein domain	PREDICTED: epidermis-specific secreted glycoprotein EP1-like [Nelumbo nucifera]
c33115.graph_c0	0	0	15.66	0	0	0	--	up	--	--	K02947|2.08049e-34|ppp:PHYPADRAFT_213919|K02947 small subunit ribosomal protein S10e | (RefSeq) hypothetical protein	Plectin/S10 domain	hypothetical protein AURANDRAFT_29821, partial [Aureococcus anophagefferens]
c33127.graph_c0	6.05	0.12	0.13	3.42	0.35	0.99	down	down	down	normal	K01723|0|gra:105770085|K01723 hydroperoxide dehydratase [EC:4.2.1.92] | (RefSeq) allene oxide synthase, chloroplastic-like	Cytochrome P450	PREDICTED: allene oxide synthase [Ziziphus jujuba]
c33130.graph_c0	9.03	267.99	177.48	712.34	504.35	571.42	up	up	normal	normal	--	Alpha/beta hydrolase family;; alpha/beta hydrolase fold	PREDICTED: probable strigolactone esterase DAD2 [Musa acuminata subsp. malaccensis]
c33131.graph_c0	0.28	0.27	0.09	1.4	0.2	0.07	--	--	down	down	--	Regulator of chromosome condensation (RCC1) repeat;; Transcription factor regulating root and shoot growth via Pin3;; Regulator of chromosome condensation (RCC1) repeat;; FYVE zinc finger;; Transcription factor BRX N-terminal domain;; Pleckstrin homology domain	PREDICTED: uncharacterized protein LOC104589558 isoform X1 [Nelumbo nucifera]
c33135.graph_c0	8.79	1.72	0.79	2.64	1.81	2.25	normal	down	normal	normal	--	--	hypothetical protein CDL12_17916 [Handroanthus impetiginosus]
c33138.graph_c0	2.66	0.53	0.82	4.22	0.28	0.54	normal	normal	down	down	--	Myb-like DNA-binding domain;; Myb-like DNA-binding domain	PREDICTED: transcription factor MYB44-like [Nelumbo nucifera]
c33139.graph_c0	38.66	0.05	0	16.35	4	1.22	down	down	down	down	K05953|6.97915e-155|pmum:103344131|K05953 nicotianamine synthase [EC:2.5.1.43] | (RefSeq) nicotianamine synthase	Nicotianamine synthase protein	nicotianamine synthase [Cajanus cajan]
c33140.graph_c0	0	0.58	3.36	2.04	0.35	1.44	--	up	normal	normal	--	--	--
c33143.graph_c0	2.94	6.81	18.2	4.82	16.85	8.5	normal	up	up	normal	--	--	--
c33151.graph_c0	0	0	0	21.55	0	0	--	--	down	down	--	--	hypothetical protein CJF31_00007234 [Rutstroemia sp. NJR-2017a BVV2]
c33158.graph_c0	0.14	1.13	1.88	2.81	0.94	1.02	normal	up	normal	normal	--	NAD dependent epimerase/dehydratase family;; NAD(P)H-binding	PREDICTED: chloroplast stem-loop binding protein of 41 kDa a, chloroplastic [Nelumbo nucifera]
c33160.graph_c0	62.58	6.43	9.76	23.31	1.15	1.97	down	down	down	down	--	Ataxin-2 C-terminal region	hypothetical protein VITISV_033249 [Vitis vinifera]
c33168.graph_c0	44.84	9.68	19.7	21.83	10.98	12.86	down	normal	normal	normal	--	ChaC-like protein	ChaC-like protein [Macleaya cordata]
c33172.graph_c0	11.03	50.36	50.26	25.4	66.49	56.67	up	up	up	normal	--	PDDEXK-like family of unknown function	PREDICTED: uncharacterized protein LOC104594140 [Nelumbo nucifera]
c33181.graph_c0	0.88	17.32	28.91	2.4	2.6	7.32	up	up	normal	normal	--	WRKY DNA -binding domain	PREDICTED: probable WRKY transcription factor 75 [Nelumbo nucifera]
c33182.graph_c0	5.84	1.21	0.24	0.31	0.64	0.08	normal	down	--	--	--	Cotton fibre expressed protein	PREDICTED: uncharacterized protein LOC100253147 [Vitis vinifera]
c33183.graph_c0	2.44	0	0	1.35	0.44	0	down	down	--	--	--	--	hypothetical protein AQUCO_00300674v1 [Aquilegia coerulea]
c33188.graph_c0	578.11	89.47	189.01	164.03	75.96	69.68	down	normal	normal	normal	K02942|1.50419e-31|nnu:104599163|K02942 large subunit ribosomal protein LP1 | (RefSeq) 60S acidic ribosomal protein P3-like	60s Acidic ribosomal protein	PREDICTED: 60S acidic ribosomal protein P3-like [Nicotiana attenuata]
c33213.graph_c0	20.29	0.88	0.1	2.69	0	0	down	down	down	down	--	Domain of unknown function (DUF4228)	PREDICTED: uncharacterized protein LOC104604656 [Nelumbo nucifera]
c33216.graph_c0	12.47	4.02	2.25	5.35	2.55	1.3	normal	down	normal	normal	--	Lateral organ boundaries (LOB) domain	PREDICTED: LOB domain-containing protein 41 [Vitis vinifera]
c33230.graph_c0	19.39	18.15	18.91	37.63	11.08	17.78	normal	normal	down	normal	K01595|1.11789e-168|pop:POPTR_0001s40250g|K01595 phosphoenolpyruvate carboxylase [EC:4.1.1.31] | (RefSeq) phosphoenolpyruvate carboxylase family protein	Phosphoenolpyruvate carboxylase	phosphoenolpyruvate carboxylase isoform X2 [Manihot esculenta]
c33240.graph_c0	12.5	2.75	8.5	10.89	3.7	4.78	down	normal	normal	normal	--	Cytidine and deoxycytidylate deaminase zinc-binding region;; MafB19-like deaminase	PREDICTED: guanine deaminase [Phoenix dactylifera]
c33270.graph_c1	1.2	4.3	2.03	0.47	5.8	4.65	normal	normal	up	up	--	Amidase	PREDICTED: fatty acid amide hydrolase [Populus euphratica]
c33280.graph_c0	12.21	5.2	5.3	14.41	4.25	4.73	normal	normal	down	normal	K02988|0|nnu:104607239|K02988 small subunit ribosomal protein S5 | (RefSeq) uncharacterized LOC104607239	Ribosomal protein S5, C-terminal domain;; Ribosomal protein S5, N-terminal domain	Ribosomal protein S5 [Macleaya cordata]
c33289.graph_c0	0	0	13.07	0	0	0	--	up	--	--	K02894|1.04235e-71|ccp:CHC_T00001050001|K02894 large subunit ribosomal protein L23e | (RefSeq) hypothetical protein	Ribosomal protein L14p/L23e	ribosomal 60S subunit protein L23B [Rhizophagus irregularis DAOM 197198w]
c33304.graph_c0	0	0	1.71	0	0	7.34	--	up	--	up	--	--	--
c33321.graph_c0	28.29	3.34	2.78	1.28	0.18	0.17	down	down	--	--	--	Universal stress protein family	uncharacterized protein LOC111312306 [Durio zibethinus]
c33327.graph_c0	142.65	26.1	39.11	45.44	15.2	16.9	down	normal	normal	normal	--	Universal stress protein family	Universal stress protein A [Corchorus capsularis]
c33329.graph_c0	22.99	36.56	39.32	210.36	89.8	47.93	normal	normal	normal	down	--	ABC-2 type transporter	pleiotropic drug resistance protein 1-like [Olea europaea var. sylvestris]
c33372.graph_c0	0	0	0	7.58	0	0	--	--	down	down	--	--	hypothetical protein sscle_08g062810 [Sclerotinia sclerotiorum 1980 UF-70]
c33383.graph_c0	0	0	48.23	0	0	0	--	up	--	--	K02985|1.02077e-105|cam:101508129|K02985 small subunit ribosomal protein S3e | (RefSeq) 40S ribosomal protein S3-2-like	Ribosomal protein S3, C-terminal domain;; KH domain	PREDICTED: 40S ribosomal protein S3-3-like [Nicotiana tabacum]
c33393.graph_c0	0	0	0	16.77	0	0	--	--	down	down	K02866|5.2067e-104|cme:CYME_CMJ109C|K02866 large subunit ribosomal protein L10e | (RefSeq) 60S ribosomal protein L10	Ribosomal protein L16p/L10e	60S ribosomal protein L10 [Botrytis cinerea B05.10]
c33422.graph_c0	18.67	0.6	0.4	2.95	0.84	0.83	down	down	--	--	--	--	--
c33466.graph_c0	0	0	0	8.59	0	0	--	--	down	down	K02979|1.0101e-18|pxb:103941734|K02979 small subunit ribosomal protein S28e | (RefSeq) 40S ribosomal protein S28-B	Ribosomal protein S28e	putative 40s ribosomal protein s28 protein [Botrytis cinerea BcDW1]
c33501.graph_c0	12.36	0.94	1.21	4.74	2.57	2.28	down	down	--	--	K10949|7.1473e-15|egu:105051191|K10949 ER lumen protein retaining receptor | (RefSeq) ER lumen protein-retaining receptor	--	ER lumen protein retaining receptor [Zostera marina]
c33505.graph_c0	67.02	0.26	0.27	6.21	0.56	0.36	down	down	down	down	--	Senescence regulator	Senescence regulator S40 [Macleaya cordata]
c33507.graph_c0	0	0	0	1.83	0	0	--	--	down	down	--	Aldo/keto reductase family	hypothetical protein SS1G_00148 [Sclerotinia sclerotiorum 1980 UF-70]
c33518.graph_c0	9.74	1.43	4.7	3.61	1.5	2.33	down	normal	normal	normal	--	--	--
c33523.graph_c0	0.33	1.62	2.95	4.51	0.34	2.5	--	normal	down	normal	--	--	hypothetical protein PV09_07048 [Verruconis gallopava]
c33524.graph_c0	0	0	1.67	0	0	0	--	up	--	--	--	von Willebrand factor type A domain	von willebrand factor type A domain protein [Rhizoctonia solani AG-3 Rhs1AP]
c33526.graph_c0	0	0	12.48	0	0	0	--	up	--	--	K02966|4.82146e-51|mus:103968573|K02966 small subunit ribosomal protein S19e | (RefSeq) 40S ribosomal protein S19	Ribosomal protein S19e	40S ribosomal protein S19 [Dacryopinax primogenitus]
c33527.graph_c0	0.45	0.25	11.92	0	0	0.06	--	up	--	--	K00412|1.65055e-103|ota:OstapMp38|K00412 ubiquinol-cytochrome c reductase cytochrome b subunit | (RefSeq) CytB, Cob; Cob	--	unnamed protein product (mitochondrion) [Ostreococcus tauri]
c33536.graph_c0	0.72	0	14.49	0	0	0	--	up	--	--	K02910|2.69297e-39|gsl:Gasu_29510|K02910 large subunit ribosomal protein L31e | (RefSeq) 60S ribosomal protein L31e	Ribosomal protein L31e	RecName: Full=60S ribosomal protein L31
c33543.graph_c0	1.1	1.22	0	0.08	1.73	0	--	--	up	--	--	--	--
c33550.graph_c0	7.76	13.6	21.43	22.9	61.71	58.3	normal	normal	up	normal	--	Pectinesterase;; Plant invertase/pectin methylesterase inhibitor	Pectinesterase [Macleaya cordata]
c33597.graph_c0	12.38	0.77	1.44	2.83	0.27	0.39	down	down	normal	normal	--	--	hypothetical protein AMTR_s00019p00205020 [Amborella trichopoda]
c33598.graph_c0	12.94	2.5	4.89	4.44	2.27	3.13	down	normal	normal	normal	--	Translationally controlled tumour protein	translationally-controlled tumor protein, partial [Litsea cubeba]
c33656.graph_c0	0	0	0	1.54	0	0	--	--	down	down	--	--	hypothetical protein SS1G_12643 [Sclerotinia sclerotiorum 1980 UF-70]
c33682.graph_c0	14.8	4.79	2.99	4.73	2.57	0.65	normal	normal	normal	down	--	--	uncharacterized protein LOC105647324 [Jatropha curcas]
c33707.graph_c0	0.1	0	1.41	0	0	2.22	--	up	--	up	--	--	--
c33710.graph_c0	0	0	0	1.95	0	0	--	--	down	down	K20523|8.8106e-25|thj:104815071|K20523 SH3 domain-containing YSC84-like protein 1 | (RefSeq) uncharacterized LOC104815071	Las17-binding protein actin regulator	hypothetical protein SS1G_03544 [Sclerotinia sclerotiorum 1980 UF-70]
c33747.graph_c0	0	2.09	0.52	0.89	1.67	2.38	up	--	normal	normal	--	--	--
c33760.graph_c1	0	0	0	2.98	0	0	--	--	down	down	--	Glucanosyltransferase;; X8 domain	hypothetical protein SS1G_12017 [Sclerotinia sclerotiorum 1980 UF-70]
c33804.graph_c0	0	0	2.21	0	0	0	--	up	--	--	K00413|7.85076e-92|cme:CYME_CMP152C|K00413 ubiquinol-cytochrome c reductase cytochrome c1 subunit | (RefSeq) cytochrome c reductase cytochrome c1 subunit	Cytochrome C1 family	hypothetical protein K493DRAFT_291155 [Basidiobolus meristosporus CBS 931.73]
c33824.graph_c0	0	0	0	9.34	0	0	--	--	down	down	K03626|2.05711e-24|gra:105777409|K03626 nascent polypeptide-associated complex subunit alpha | (RefSeq) nascent polypeptide-associated complex subunit alpha-like protein 1	NAC domain	hypothetical protein SS1G_05284 [Sclerotinia sclerotiorum 1980 UF-70]
c33840.graph_c0	0	0	0	6.48	0	0	--	--	down	down	K00873|4.82179e-143|gsl:Gasu_52590|K00873 pyruvate kinase [EC:2.7.1.40] | (RefSeq) pyruvate kinase	Pyruvate kinase, barrel domain;; Pyruvate kinase, alpha/beta domain	pyruvate kinase [Sclerotinia sclerotiorum 1980 UF-70]
c33853.graph_c0	0	0	0	0	2.05	0	--	--	up	--	K14963|1.56103e-06|rcu:8288725|K14963 COMPASS component SWD3 | (RefSeq) COMPASS-like H3K4 histone methylase component WDR5A	F-box-like;; WD domain, G-beta repeat;; F-box domain	hypothetical protein ST47_g4093 [Ascochyta rabiei]
c33860.graph_c0	0	0	0	12.46	0	0	--	--	down	down	K02915|3.59582e-38|gsl:Gasu_19110|K02915 large subunit ribosomal protein L34e | (RefSeq) 60S ribosomal protein L34e	Ribosomal protein L34e	probable 60S ribosomal protein L34 [Phialocephala subalpina]
c33863.graph_c0	11.07	0.62	0.13	31.55	26.35	5.69	down	down	normal	down	--	O-methyltransferase	PREDICTED: (RS)-norcoclaurine 6-O-methyltransferase-like [Nelumbo nucifera]
c33864.graph_c0	0	0	0	2.11	0	0	--	--	down	down	--	FAD binding domain	FAD-binding domain-containing protein [Hypoxylon sp. EC38]
c33877.graph_c0	98.08	47.13	71.89	15.98	69.1	60.45	normal	normal	up	up	--	Helix-loop-helix DNA-binding domain	PREDICTED: uncharacterized protein LOC104589957 [Nelumbo nucifera]
c33894.graph_c0	0	0.76	3.65	0	0	0	--	up	--	--	--	--	--
c33898.graph_c0	0.36	5.53	1.34	1.59	4.7	5.57	up	--	normal	normal	--	--	--
c33906.graph_c0	2.96	0.45	0.13	0.93	0.21	0	normal	down	--	--	K09419|7.55889e-126|nnu:104601761|K09419 heat shock transcription factor, other eukaryote | (RefSeq) heat stress transcription factor B-4-like	HSF-type DNA-binding	PREDICTED: heat stress transcription factor B-4-like [Nelumbo nucifera]
c33930.graph_c0	22.17	8.83	7.95	31.32	9.37	8.19	normal	normal	down	down	--	SMP-30/Gluconolaconase/LRE-like region	SMP-30/Gluconolactonase/LRE-like region [Macleaya cordata]
c33931.graph_c0	2.32	0.44	0.75	1.48	0.06	0.11	normal	normal	down	down	--	Agenet domain	Agenet-like domain [Macleaya cordata]
c33933.graph_c0	1.47	6.74	3.62	226.07	85.46	10.16	normal	normal	normal	down	--	BURP domain	RD22-like protein precursor [Vitis vinifera]
c33939.graph_c0	29.23	3.57	6.84	12.16	4.98	3.97	down	normal	normal	normal	--	--	--
c33944.graph_c0	0	0	0	0	1.96	0	--	--	up	--	--	--	--
c33949.graph_c1	0	0	0	2.98	0	0	--	--	down	down	--	Family of unknown function (DUF5353)	hypothetical protein SS1G_03633 [Sclerotinia sclerotiorum 1980 UF-70]
c33951.graph_c0	0.77	6.76	4.14	5.36	7.18	10.93	up	normal	normal	normal	--	--	--
c33954.graph_c0	0	0	2.26	0	0	0	--	up	--	--	K15296|1.87271e-46|eus:EUTSA_v10006137mg|K15296 alpha-soluble NSF attachment protein | (RefSeq) hypothetical protein	Soluble NSF attachment protein, SNAP	Vesicular-fusion protein SEC17 [Coprinopsis cinerea okayama7#130] [Rhizoctonia solani]
c33958.graph_c0	0	0	10.77	0	0	0	--	up	--	--	K03232|4.83267e-36|gsl:Gasu_19580|K03232 elongation factor 1-beta | (RefSeq) elongation factor EF-1 beta subunit	EF-1 guanine nucleotide exchange domain	elongation factor 1 beta/delta chain [Trametes coccinea BRFM310]
c33971.graph_c0	31.11	8.73	4.81	5.88	5.37	5.42	normal	down	normal	normal	--	Protein of unknown function (DUF1677)	PREDICTED: uncharacterized protein LOC104600530 [Nelumbo nucifera]
c33980.graph_c0	10.93	0.46	0.57	3.88	0.24	0.23	down	down	down	down	--	--	--
c34029.graph_c0	88.94	17.2	33.51	32.02	12.44	13.7	down	normal	normal	normal	--	Acetyltransferase (GNAT) domain;; Acetyltransferase (GNAT) family;; Acetyltransferase (GNAT) domain;; FR47-like protein	PREDICTED: N-acetyltransferase 9-like protein isoform X2 [Nelumbo nucifera]
c34041.graph_c0	31.84	2.79	5.97	17.29	2.79	3.04	down	down	down	down	--	--	PREDICTED: uncharacterized protein LOC104600570 isoform X1 [Nelumbo nucifera]
c34060.graph_c0	1.99	9.37	14.96	13.92	10.49	13.93	normal	up	normal	normal	K00021|8.75898e-112|rcu:8273668|K00021 hydroxymethylglutaryl-CoA reductase (NADPH) [EC:1.1.1.34] | (RefSeq) 3-hydroxy-3-methylglutaryl-coenzyme A reductase 1	Hydroxymethylglutaryl-coenzyme A reductase	3-hydroxy-3-methylglutaryl-coenzyme A reductase 1 [Morus notabilis]
c34068.graph_c1	0	0	0	3.11	0	0	--	--	down	down	--	Platelet-activating factor acetylhydrolase, isoform II	hypothetical protein SS1G_09495 [Sclerotinia sclerotiorum 1980 UF-70]
c34072.graph_c0	4.95	6.67	5.18	21.31	5.36	5.21	normal	normal	down	down	--	--	Cyclophilin-like peptidyl-prolyl cis-trans isomerase domain [Macleaya cordata]
c34078.graph_c0	475.32	36.1	39.71	502.66	8.35	6.75	down	down	down	down	--	Stress responsive A/B Barrel Domain	stress-response A/B barrel domain-containing protein At5g22580 [Asparagus officinalis]
c34133.graph_c0	0	0	0	2.31	0	0	--	--	down	down	K01254|4.58332e-43|apro:F751_3165|K01254 leukotriene-A4 hydrolase [EC:3.3.2.6] | (RefSeq) Leukotriene A-4 hydrolase	Leukotriene A4 hydrolase, C-terminal;; Peptidase family M1 domain	hypothetical protein SS1G_05513 [Sclerotinia sclerotiorum 1980 UF-70]
c34134.graph_c0	0	0	0	16.67	0	0	--	--	down	down	K02973|1.6552e-74|fve:101294077|K02973 small subunit ribosomal protein S23e | (RefSeq) 40S ribosomal protein S23	Ribosomal protein S12/S23	40S ribosomal protein S23 [Sclerotinia sclerotiorum 1980 UF-70]
c34146.graph_c0	0	0	0	13.09	0	0	--	--	down	down	K02924|1.29504e-15|mpp:MICPUCDRAFT_37283|K02924 large subunit ribosomal protein L39e | (RefSeq) hypothetical protein	--	60S ribosomal protein L39 [Botrytis cinerea B05.10]
c34150.graph_c1	0	0	0	0.1	1.73	0	--	--	up	--	--	--	related to 26S proteasome subunit RPN4 [Phialocephala subalpina]
c34163.graph_c1	0.1	1.81	4.01	0.51	3.05	2.2	up	up	up	normal	--	Plant protein of unknown function	Protein of unknown function DUF247 [Macleaya cordata]
c34194.graph_c0	0	0	0	1.88	0	0	--	--	down	down	--	Zinc finger, ZZ type	hypothetical protein SS1G_05467 [Sclerotinia sclerotiorum 1980 UF-70]
c34194.graph_c1	0	0	0	3.35	0	0	--	--	down	down	K17987|8.45254e-13|smo:SELMODRAFT_236729|K17987 next to BRCA1 gene 1 protein | (RefSeq) hypothetical protein	Ig-like domain from next to BRCA1 gene	hypothetical protein SS1G_05467 [Sclerotinia sclerotiorum 1980 UF-70]
c34198.graph_c0	1.35	0.97	0.33	0.89	0.12	0.04	normal	normal	normal	down	--	Leucine rich repeat;; Leucine Rich repeats (2 copies);; Leucine Rich Repeat	PREDICTED: protein TOO MANY MOUTHS [Nelumbo nucifera]
c34208.graph_c0	3.67	33.49	22.5	32.4	27.57	32.77	up	up	normal	normal	--	--	hypothetical protein RCOM_1754260 [Ricinus communis]
c34209.graph_c0	3.86	0	0	1.3	0	0	down	down	--	--	--	Helix-loop-helix DNA-binding domain	Myc-type [Macleaya cordata]
c34211.graph_c0	0	0	0	13.02	0	0	--	--	down	down	--	--	hypothetical protein BC1G_08650 [Botrytis cinerea B05.10]
c34223.graph_c1	0	0	0	3.34	0	0	--	--	down	down	K03233|1.89198e-66|csl:COCSUDRAFT_29969|K03233 elongation factor 1-gamma | (RefSeq) glutathione S-transferase	Glutathione S-transferase, N-terminal domain;; Glutathione S-transferase, C-terminal domain;; Glutathione S-transferase, N-terminal domain;; Glutathione S-transferase, N-terminal domain;; Glutathione S-transferase, C-terminal domain;; Glutathione S-transferase, C-terminal domain;; Elongation factor 1 gamma, conserved domain	glutathione S-transferase [Coccomyxa subellipsoidea C-169]
c34237.graph_c0	12.31	19.57	18.69	1.1	5.63	2.66	normal	normal	up	normal	--	--	--
c34256.graph_c1	13.06	4.05	2.28	3.89	6	2.46	normal	down	normal	normal	--	Protein of unknown function, DUF617	Protein of unknown function DUF617 [Macleaya cordata]
c34267.graph_c0	2.4	0	0	0.16	0	0.08	down	down	--	--	K00799|3.1579e-91|jcu:105636135|K00799 glutathione S-transferase [EC:2.5.1.18] | (RefSeq) glutathione S-transferase F11	Glutathione S-transferase, N-terminal domain;; Glutathione S-transferase, N-terminal domain;; Glutathione S-transferase, C-terminal domain;; Glutathione S-transferase, N-terminal domain	PREDICTED: glutathione S-transferase F11-like [Juglans regia]
c34302.graph_c0	2.25	19.5	5.34	15.2	21.33	20.97	up	normal	normal	normal	--	--	--
c34302.graph_c1	2.11	16.51	4.98	12.63	14.52	14.2	up	normal	normal	normal	--	--	--
c34305.graph_c0	0	0	0	1.67	0	0	--	--	down	down	K02991|1.68884e-82|gsl:Gasu_34220|K02991 small subunit ribosomal protein S6e | (RefSeq) 40S ribosomal protein S6e	Ribosomal protein S6e	40S ribosomal protein S6-B [Syncephalastrum racemosum]
c34324.graph_c0	0	0	2.42	0	0	0	--	up	--	--	K06630|2.86552e-102|ppp:PHYPADRAFT_151885|K06630 14-3-3 protein epsilon | (RefSeq) hypothetical protein	14-3-3 protein	predicted protein [Hordeum vulgare subsp. vulgare]
c34326.graph_c1	0	0	0	1.71	0	0	--	--	down	down	--	alpha/beta hydrolase fold;; Carboxylesterase family	similar to lipase/esterase [Botrytis cinerea T4]
c34333.graph_c0	0	0	1.83	0	0	0	--	up	--	--	K09499|1.58212e-99|pop:POPTR_0004s20620g|K09499 T-complex protein 1 subunit eta | (RefSeq) chaperonin family protein	TCP-1/cpn60 chaperonin family	T-complex protein 1 subunit eta-like protein, partial [Trifolium pratense]
c34349.graph_c0	16.91	9.84	8.7	12.73	5.56	3.63	normal	normal	normal	down	--	PRELI-like family	PRELI/MSF1 [Macleaya cordata]
c34400.graph_c0	0	0	0	2.69	0	0	--	--	down	down	K00326|1.16262e-15|csl:COCSUDRAFT_30343|K00326 cytochrome-b5 reductase [EC:1.6.2.2] | (RefSeq) cytochrome-b5 reductase like protein	Oxidoreductase FAD-binding domain	hypothetical protein SS1G_05932 [Sclerotinia sclerotiorum 1980 UF-70]
c34408.graph_c0	0	16.73	0.86	1.61	7.91	0	up	--	up	--	--	--	--
c34414.graph_c0	0.58	11.78	13.87	13.5	0.6	1.17	up	up	down	down	--	--	--
c34417.graph_c0	10.71	141.81	20.09	27.74	109.55	12.31	up	normal	up	normal	K09286|2.05203e-44|nnu:104598426|K09286 EREBP-like factor | (RefSeq) ethylene-responsive transcription factor 5	AP2 domain	PREDICTED: ethylene-responsive transcription factor 5 [Nelumbo nucifera]
c34455.graph_c1	34.78	6.36	21.82	32.5	5.95	5.84	down	normal	down	down	K05752|5.92377e-12|pda:103706889|K05752 chromosome 3 open reading frame 10 | (RefSeq) uncharacterized LOC103706889	--	PREDICTED: uncharacterized protein LOC109506201 [Elaeis guineensis]
c34460.graph_c0	1.91	21.43	17.47	14.13	18.5	19	up	up	normal	normal	--	--	PREDICTED: uncharacterized protein LOC104594079 isoform X1 [Nelumbo nucifera]
c34465.graph_c0	140.5	44.71	21.71	42.68	41.65	22.02	normal	down	normal	normal	K09872|1.40372e-65|cit:102624436|K09872 aquaporin PIP | (RefSeq) probable aquaporin PIP2-8	Major intrinsic protein	hypothetical protein CISIN_1g023370mg [Citrus sinensis]
c34483.graph_c0	0	0.77	4.62	4.92	0.6	1.59	--	up	normal	normal	K02924|1.17968e-21|mpp:MICPUCDRAFT_37283|K02924 large subunit ribosomal protein L39e | (RefSeq) hypothetical protein	Ribosomal L39 protein	unnamed protein product [Fusarium venenatum]
c34517.graph_c0	0.23	3.84	2.15	20.12	6.29	3.71	normal	normal	normal	down	--	--	PREDICTED: uncharacterized protein LOC105034087 [Elaeis guineensis]
c34523.graph_c0	0.42	1.77	1.94	11.6	4.6	0.42	--	--	normal	down	--	Proteolipid membrane potential modulator	Plasma membrane proteolipid 3 [Trametes pubescens]
c34554.graph_c0	86.31	15.82	80.76	10.89	0.31	2.01	down	normal	down	down	--	Phosphatidylethanolamine-binding protein	protein MOTHER of FT and TFL1 [Durio zibethinus]
c34569.graph_c0	0	0	1.57	0	0	9.44	--	up	--	up	K03878|1.01496e-52|csl:CospCoM_p05|K03878 NADH-ubiquinone oxidoreductase chain 1 [EC:1.6.5.3] | (RefSeq) nad1; NADH dehydrogenase subunit 1	NADH dehydrogenase	NADH dehydrogenase subunit 1 (mitochondrion) [Thraustochytrium aureum]
c34591.graph_c0	0.79	0.14	22.55	0	0	0	--	up	--	--	--	Tropomyosin;; Tropomyosin like;; C-terminal leucine zipper domain of cyclic nucleotide-gated channels	--
c34595.graph_c0	2.4	23.95	19.65	39.13	50.09	50.56	up	up	normal	normal	K01209|0|tcc:TCM_024199|K01209 alpha-N-arabinofuranosidase [EC:3.2.1.55] | (RefSeq) Alpha-L-arabinofuranosidase 1	Alpha-L-arabinofuranosidase C-terminal domain	PREDICTED: alpha-L-arabinofuranosidase 1 [Theobroma cacao]
c34613.graph_c1	0	0	0	2.29	0	0	--	--	normal	down	--	Phosphorylase superfamily	hypothetical protein sscle_04g033010 [Sclerotinia sclerotiorum 1980 UF-70]
c34624.graph_c0	35.11	22.17	8.51	0.49	22.38	3.16	normal	normal	up	--	--	--	--
c34636.graph_c0	0.38	9.74	3.79	4.35	0.39	1.52	up	up	down	normal	--	--	--
c34646.graph_c0	0	0	0	47.54	0	0	--	--	down	down	--	Peptidase A4 family	protease acp1 [Botrytis cinerea T4]
c34684.graph_c0	13.08	0.97	1.67	1.4	0.25	0.25	down	down	--	--	--	--	--
c34686.graph_c1	7153.92	16972.3	12046	9656.38	26000	34235.2	normal	normal	normal	up	--	Dehydrin	--
c34691.graph_c0	215.21	41.36	70.76	90.97	22.99	41.47	down	normal	down	normal	K02503|2.60277e-66|gra:105782027|K02503 histidine triad (HIT) family protein | (RefSeq) 14 kDa zinc-binding protein	HIT domain;; Scavenger mRNA decapping enzyme C-term binding	14 kDa zinc-binding protein [Quercus suber]
c34691.graph_c1	19.49	2.25	3.57	6.13	1.64	2.56	down	normal	normal	normal	K02503|9.45439e-09|sot:102602314|K02503 histidine triad (HIT) family protein | (RefSeq) 14 kDa zinc-binding protein	--	14 kDa zinc-binding protein [Olea europaea var. sylvestris]
c34696.graph_c0	29.36	16.66	6.78	19.08	14.54	3.16	normal	normal	normal	down	--	Rapid ALkalinization Factor (RALF)	Rapid ALkalinization Factor [Macleaya cordata]
c34711.graph_c0	170.79	29.26	48.9	56.69	24.88	20.53	down	normal	normal	normal	K02973|1.02441e-69|pda:103711524|K02973 small subunit ribosomal protein S23e | (RefSeq) 40S ribosomal protein S23-like	Ribosomal protein S12/S23	40S ribosomal protein S23 isoform X1 [Cucurbita pepo subsp. pepo]
c34744.graph_c0	1	0.64	3.23	3.59	0.51	0.98	--	normal	down	normal	--	--	unnamed protein product, partial [Vitis vinifera]
c34769.graph_c0	0	0	35.49	0	0	0	--	up	--	--	K02942|1.42395e-13|thj:104803343|K02942 large subunit ribosomal protein LP1 | (RefSeq) 60S acidic ribosomal protein P1	60s Acidic ribosomal protein	Ribosomal_60s domain-containing protein [Cephalotus follicularis]
c34771.graph_c0	114.13	103.96	150.64	23.66	157.93	105.17	normal	normal	up	up	K14497|3.97859e-133|nnu:104601109|K14497 protein phosphatase 2C [EC:3.1.3.16] | (RefSeq) protein phosphatase 2C 37-like	Protein phosphatase 2C	PREDICTED: protein phosphatase 2C 37-like [Nelumbo nucifera]
c34786.graph_c0	7	2.45	6.78	3.84	0.26	0.1	normal	normal	down	down	--	Protein of unknown function (DUF642)	DUF642 [Vitis quinquangularis]
c34821.graph_c0	0.7	2.2	10.53	0.41	0.14	0.27	normal	up	--	--	--	--	PREDICTED: NAC domain-containing protein 43 [Elaeis guineensis]
c34843.graph_c0	0.09	0	5.23	0.09	0	6.44	--	up	--	up	--	--	--
c34859.graph_c0	27.32	1.92	1.49	14.5	1.84	0.2	down	down	down	down	--	--	PREDICTED: probable boron transporter 2 [Vitis vinifera]
c34864.graph_c0	0.12	1.07	0.51	4.37	1.04	0.63	--	--	normal	down	--	--	hypothetical protein PV09_04071 [Verruconis gallopava]
c34869.graph_c0	1.67	18.58	14.77	17.19	18.84	21.28	up	up	normal	normal	K05909|0|nnu:104609935|K05909 laccase [EC:1.10.3.2] | (RefSeq) laccase-1	Multicopper oxidase;; Multicopper oxidase;; Multicopper oxidase	PREDICTED: laccase-1 [Nelumbo nucifera]
c34877.graph_c0	54.5	12.7	19.42	13.67	12.7	13.12	down	normal	normal	normal	--	--	RPM1-interacting protein 4-like [Asparagus officinalis]
c34890.graph_c0	19.06	37.47	41.08	21.65	58.46	47.99	normal	normal	up	normal	--	BES1/BZR1 plant transcription factor, N-terminal	PREDICTED: BES1/BZR1 homolog protein 4 [Nelumbo nucifera]
c34896.graph_c0	109.33	34.76	42.7	80.14	35.46	24.71	normal	normal	normal	down	K02267|1.0781e-43|vra:106767051|K02267 cytochrome c oxidase subunit 6b | (RefSeq) cytochrome c oxidase subunit 6b-2	Cytochrome oxidase c subunit VIb	cytochrome c oxidase subunit 6b-3 [Dorcoceras hygrometricum]
c34899.graph_c0	1.44	0	0	0	0	0	down	down	--	--	K13947|2.49755e-160|vvi:100244520|K13947 auxin efflux carrier family | (RefSeq) auxin efflux carrier component 5	Membrane transport protein	PIN-like protein, partial [Euptelea pleiosperma]
c34909.graph_c0	1.6	1.24	0.51	3.08	0.11	0.21	normal	normal	down	down	--	Xylanase inhibitor C-terminal;; Xylanase inhibitor N-terminal;; Eukaryotic aspartyl protease;; Cysteine-rich TM module stress tolerance	PREDICTED: probable aspartyl protease At4g16563 [Nelumbo nucifera]
c34919.graph_c0	3.59	20.3	60.92	5.32	16.68	10.63	up	up	up	normal	K14664|0|nnu:104607952|K14664 IAA-amino acid hydrolase [EC:3.5.1.-] | (RefSeq) IAA-amino acid hydrolase ILR1-like 2	Peptidase family M20/M25/M40;; Peptidase dimerisation domain	Peptidase M20 [Macleaya cordata]
c34929.graph_c0	1.01	39.11	7.9	8.75	50.05	3.77	up	up	up	normal	--	Putative peptidoglycan binding domain	PREDICTED: metalloendoproteinase 2-MMP-like [Nelumbo nucifera]
c34935.graph_c0	1.33	3.92	34.23	7.15	6.73	7.07	normal	up	normal	normal	--	Pathogenesis-related protein Bet v I family	S-norcoclaurine synthase 2-like [Quercus suber]
c34936.graph_c0	0	0	42.08	0	0	0	--	up	--	--	K02973|9.50981e-79|bvg:104884310|K02973 small subunit ribosomal protein S23e | (RefSeq) 40S ribosomal protein S23	Ribosomal protein S12/S23	hypothetical protein PHYBLDRAFT_130060 [Phycomyces blakesleeanus NRRL 1555(-)]
c34939.graph_c0	0	0.27	8.5	0	0	0	--	up	--	--	K02894|1.18157e-72|smo:SELMODRAFT_228682|K02894 large subunit ribosomal protein L23e | (RefSeq) hypothetical protein	Ribosomal protein L14p/L23e	hypothetical protein SELMODRAFT_165708 [Selaginella moellendorffii]
c34943.graph_c0	16.02	66.91	111.55	62.22	16.88	4.53	normal	up	down	down	--	--	hypothetical protein POPTR_0009s11240g [Populus trichocarpa]
c34945.graph_c0	2.94	1.64	1.86	0.35	0.81	2.59	normal	normal	--	up	--	Protein of unknown function (DUF1068)	uncharacterized protein LOC18440647 isoform X1 [Amborella trichopoda]
c34959.graph_c0	6.54	0.28	0	4	0	0	down	down	--	--	--	--	hypothetical protein AQUCO_03000242v1 [Aquilegia coerulea]
c34977.graph_c0	0	0	11.55	0	0	3.7	--	up	--	up	--	--	--
c34978.graph_c0	1364.99	0	0.65	750.36	1.35	0.67	down	down	down	down	--	Probable lipid transfer;; Protease inhibitor/seed storage/LTP family	PREDICTED: putative lipid-transfer protein DIR1 [Daucus carota subsp. sativus]
c35012.graph_c0	20.2	37.1	12.11	3.66	15.31	15.91	normal	normal	up	up	--	C1 domain;; Zinc finger, ZZ type	PREDICTED: uncharacterized protein LOC103445306 [Malus domestica]
c35042.graph_c0	498.75	108.29	196.13	169.23	102.41	85.86	down	normal	normal	normal	K02978|2.72435e-57|nnu:104592719|K02978 small subunit ribosomal protein S27e | (RefSeq) 40S ribosomal protein S27-2	Ribosomal protein S27	PREDICTED: 40S ribosomal protein S27-2 [Nelumbo nucifera]
c35051.graph_c0	0	29.83	17.85	2.56	4.68	8.79	up	up	--	normal	--	--	--
c35051.graph_c1	0.83	27.87	19.92	4.3	12.51	8.34	up	up	up	normal	K12153|0|nnu:104594490|K12153 phenylalanine N-monooxygenase [EC:1.14.13.124] | (RefSeq) phenylalanine N-monooxygenase	Cytochrome P450	Cytochrome P450 [Macleaya cordata]
c35063.graph_c0	5.66	7.16	5.15	3.26	9.21	8.53	normal	normal	up	normal	--	Domain of unknown function (DUF4408)	protein of unknown function DUF4408 [Macleaya cordata]
c35073.graph_c0	10.56	21.8	19.7	17.52	47.91	55.09	normal	normal	up	up	--	--	PREDICTED: uncharacterized protein LOC103990064 [Musa acuminata subsp. malaccensis]
c35074.graph_c0	3.18	0.55	1.91	3.11	0.3	0.85	normal	normal	down	normal	--	--	PREDICTED: uncharacterized protein LOC103719660 [Phoenix dactylifera]
c35080.graph_c0	0	0	0	5.68	0	0	--	--	down	down	--	Alcohol dehydrogenase GroES-like domain;; Zinc-binding dehydrogenase	hypothetical protein BCIN_05g07670 [Botrytis cinerea B05.10]
c35087.graph_c0	0	0	0	1.49	0	0	--	--	down	down	K00457|3.89701e-74|gsl:Gasu_45330|K00457 4-hydroxyphenylpyruvate dioxygenase [EC:1.13.11.27] | (RefSeq) 4-hydroxyphenylpyruvate dioxygenase	Glyoxalase/Bleomycin resistance protein/Dioxygenase superfamily;; Hydroxyphenylpyruvate dioxygenase, HPPD, N-terminal	4-hydroxyphenylpyruvate dioxygenase [Sclerotinia sclerotiorum 1980 UF-70]
c35110.graph_c0	56.31	0	0	11.59	1.28	0.2	down	down	down	down	--	Protein of unknown function (DUF642)	Protein of unknown function DUF642 [Macleaya cordata]
c35129.graph_c0	0	33.08	12.14	36.96	62.94	68.72	up	up	normal	normal	--	--	--
c35131.graph_c0	0	0	1.96	0	0	0	--	up	--	--	K15450|6.87644e-15|jcu:105649334|K15450 tRNA wybutosine-synthesizing protein 3 [EC:2.1.1.282] | (RefSeq) tRNA wybutosine-synthesizing protein 2/3/4	Galactose oxidase, central domain;; Galactose oxidase, central domain;; Kelch motif;; Kelch motif;; Kelch motif	conserved hypothetical protein [Albugo laibachii Nc14]
c35141.graph_c0	0	0	23.3	0	0	0	--	up	--	--	K02975|2.50758e-18|cre:CHLREDRAFT_57302|K02975 small subunit ribosomal protein S25e | (RefSeq) RPS25; ribosomal protein S25, component of cytosolic 80S ribosome and 40S small subunit	S25 ribosomal protein	40S ribosomal protein S25-A OS=Saccharomyces cerevisiae (strain ATCC 204508 / S288c) GN=RPS25A PE=1 SV=1 [Rhizoctonia solani AG-1 IB]
c35149.graph_c0	15.48	3.38	2.82	2.53	0.75	1.02	down	down	normal	normal	--	C2 domain	PREDICTED: uncharacterized protein LOC104588384 isoform X2 [Nelumbo nucifera]
c35180.graph_c0	133.44	176.03	234.12	291.23	84.38	132.3	normal	normal	down	normal	--	Globin	Globin [Macleaya cordata]
c35195.graph_c0	37.67	2.29	23.58	18.8	1.61	2.69	down	normal	down	down	--	--	--
c35212.graph_c0	0	0	3.04	0	0	0	--	up	--	--	K02145|0|pxb:103937154|K02145 V-type H+-transporting ATPase subunit A [EC:3.6.3.14] | (RefSeq) V-type proton ATPase catalytic subunit A	ATP synthase alpha/beta family, nucleotide-binding domain;; ATPsynthase alpha/beta subunit N-term extension;; ATP synthase alpha/beta family, beta-barrel domain	V-type proton ATPase catalytic subunit A [Choanephora cucurbitarum]
c35226.graph_c0	0.13	0.91	0.38	0.06	1.24	0.81	--	--	up	--	--	--	--
c35236.graph_c0	4.66	5.42	36.78	28.98	5.18	9.17	--	up	down	normal	--	--	--
c35263.graph_c0	61.87	113.59	369.22	29.01	188.77	230.54	normal	up	up	up	--	LysM domain	uncharacterized protein LOC110641587 [Hevea brasiliensis]
c35267.graph_c0	0.77	20.55	29.29	11.69	7.69	8.35	up	up	normal	normal	K03327|2.31692e-34|nnu:104606898|K03327 multidrug resistance protein, MATE family | (RefSeq) protein DETOXIFICATION 33-like	MatE	PREDICTED: protein DETOXIFICATION 33-like [Nelumbo nucifera]
c35267.graph_c1	2.64	30.82	37.48	13.77	12.26	13.72	up	up	normal	normal	K03327|0|nnu:104606898|K03327 multidrug resistance protein, MATE family | (RefSeq) protein DETOXIFICATION 33-like	MatE	PREDICTED: protein DETOXIFICATION 33-like [Nelumbo nucifera]
c35268.graph_c0	108.24	8.92	23.77	21.18	9.89	14.2	down	down	normal	normal	--	Arabinogalactan peptide	PREDICTED: arabinogalactan peptide 16-like [Phoenix dactylifera]
c35274.graph_c0	0	8	8.94	3.13	8.53	9.01	up	up	normal	normal	--	--	--
c35287.graph_c0	1.76	0.13	1.34	2.64	0	1.89	--	--	down	normal	K01148|4.27079e-14|nnu:104589348|K01148 poly(A)-specific ribonuclease [EC:3.1.13.4] | (RefSeq) poly(A)-specific ribonuclease PARN-like	--	PREDICTED: poly(A)-specific ribonuclease PARN-like [Nelumbo nucifera]
c35289.graph_c0	0	1.33	5.19	0.37	0.77	2.1	--	up	--	--	--	--	--
c35293.graph_c0	0	0	0	10.5	0	0	--	--	down	down	--	--	hypothetical protein BC1G_01181 [Botrytis cinerea B05.10]
c35306.graph_c0	5.05	9.04	8.89	19.77	2.65	3	normal	normal	down	down	--	--	--
c35325.graph_c0	109.61	7.07	13.99	290	3.32	0.71	down	down	down	down	--	--	--
c35326.graph_c0	0	0	0	12.6	0	0	--	--	down	down	K02882|4.02184e-60|ccp:CHC_T00003914001|K02882 large subunit ribosomal protein L18Ae | (RefSeq) hypothetical protein	Ribosomal proteins 50S-L18Ae/60S-L20/60S-L18A	hypothetical protein BofuT4_P064120.1 [Botrytis cinerea T4]
c35380.graph_c0	11	0	0	3.8	0	0	down	down	down	down	--	Root cap	hypothetical protein AQUCO_02700038v1 [Aquilegia coerulea]
c35387.graph_c0	10.11	0.07	0.38	4.21	0.16	0.08	down	down	down	down	--	Plastocyanin-like domain	mavicyanin [Olea europaea var. sylvestris]
c35398.graph_c0	631.17	120.33	218.53	185.99	89.63	67.48	down	normal	normal	normal	--	ATP synthase E chain	hypothetical protein Csa_7G007920 [Cucumis sativus]
c35419.graph_c0	395.45	19.01	28.25	512.06	6.54	1.37	down	down	down	down	--	Hydrophobic seed protein;; Protease inhibitor/seed storage/LTP family;; Probable lipid transfer	36.4 kDa proline-rich protein [Quercus suber]
c35463.graph_c0	8.42	130.18	57.33	89.36	262.53	226.73	up	up	up	normal	--	--	Tetratricopeptide-like helical domain containing protein [Parasponia andersonii]
c35472.graph_c0	23.13	28.62	25.36	3.06	20.01	20.67	normal	normal	up	up	--	BES1/BZR1 plant transcription factor, N-terminal	protein BZR1 homolog 1 [Amborella trichopoda]
c35479.graph_c0	0	0	6.77	0	0	0.26	--	up	--	--	--	--	--
c35492.graph_c0	0.15	0.14	4.4	0	0	0.07	--	up	--	--	K02941|5.34312e-99|cvr:CHLNCDRAFT_59607|K02941 large subunit ribosomal protein LP0 | (RefSeq) hypothetical protein	Ribosomal protein L10;; 60s Acidic ribosomal protein	large subunit ribosomal protein LP0 [Rhizophagus irregularis]
c35504.graph_c0	1.36	0.64	0.03	1.34	0.07	0	normal	down	down	down	--	Glycosyl hydrolase family 9	hypothetical protein AQUCO_03200063v1 [Aquilegia coerulea]
c35543.graph_c0	2.24	0.14	0	0.69	0.07	0.07	down	down	--	--	K01674|3.3435e-121|nnu:104613454|K01674 carbonic anhydrase [EC:4.2.1.1] | (RefSeq) alpha carbonic anhydrase 4-like	Eukaryotic-type carbonic anhydrase	PREDICTED: alpha carbonic anhydrase 4-like [Nelumbo nucifera]
c35552.graph_c0	44.15	8.47	21.38	24.86	10.86	8.55	down	normal	normal	normal	--	--	--
c35560.graph_c0	24.45	2.56	1.44	7.41	8.33	2.7	down	down	normal	normal	--	Protein of unknown function, DUF538;; Late embryogenesis abundant protein	PREDICTED: uncharacterized protein LOC107913782 [Gossypium hirsutum]
c35595.graph_c0	21.8	57.05	42.64	20.25	51.15	40.99	normal	normal	up	normal	--	Senescence regulator	PREDICTED: uncharacterized protein LOC104602622 [Nelumbo nucifera]
c35596.graph_c0	7.88	22.94	47.76	3.07	14.26	15.83	normal	up	up	up	--	--	uncharacterized protein LOC105167371 [Sesamum indicum]
c35623.graph_c0	0	0	33.31	0	0	0	--	up	--	--	K02903|4.29303e-08|gsl:Gasu_64770|K02903 large subunit ribosomal protein L28e | (RefSeq) 60S ribosomal protein L28e	Ribosomal L28e protein family	60S ribosomal protein L28 [Xanthophyllomyces dendrorhous]
c35628.graph_c0	2.16	3.75	2.97	5.35	1.15	1.09	normal	normal	down	down	--	alpha/beta hydrolase fold;; Carboxylesterase family	PREDICTED: probable carboxylesterase 17 [Phoenix dactylifera]
c35642.graph_c0	564.29	3270.94	6488.49	337.5	4593.53	5622.1	normal	up	up	up	--	Dehydrin	--
c35645.graph_c0	6.36	61.64	35.85	41.61	55.76	47.82	up	up	normal	normal	--	bHLH-MYC and R2R3-MYB transcription factors N-terminal;; Helix-loop-helix DNA-binding domain	PREDICTED: transcription factor bHLH13 [Nelumbo nucifera]
c35653.graph_c0	0	0	0	92.31	0	0	--	--	down	down	--	CVNH domain	hypothetical protein SS1G_12763 [Sclerotinia sclerotiorum 1980 UF-70]
c35677.graph_c0	54.64	10.65	19.37	23.37	8.32	8.34	down	normal	normal	normal	K11368|1.64321e-45|nnu:104591709|K11368 enhancer of yellow 2 transcription factor | (RefSeq) transcription and mRNA export factor SUS1	Transcription factor e(y)2	PREDICTED: transcription and mRNA export factor SUS1 [Nelumbo nucifera]
c35679.graph_c0	0	0	28.69	0	0	0	--	up	--	--	K02880|2.52225e-63|tcc:TCM_014624|K02880 large subunit ribosomal protein L17e | (RefSeq) Ribosomal protein L22p/L17e family protein	Ribosomal protein L22p/L17e	unknown [Picea sitchensis]
c35692.graph_c0	11.39	1.88	3.81	1.83	2.29	0.83	down	normal	normal	normal	--	Thaumatin family	PREDICTED: osmotin-like protein [Gossypium hirsutum]
c35698.graph_c0	173.51	37.46	21.25	55.79	27.1	15.38	down	down	normal	down	--	--	--
c35707.graph_c0	0	0	0	8.41	0	0	--	--	down	down	K05759|1.39381e-11|vvi:100262863|K05759 profilin | (RefSeq) profilin-1	Profilin	Profilin-1B [Choanephora cucurbitarum]
c35709.graph_c0	97.45	11.05	13.99	5.75	2.49	0.63	down	down	normal	normal	--	--	--
c35726.graph_c0	13.95	0.75	0.26	1.13	0	0.77	down	down	--	--	--	Plant protein of unknown function (DUF868)	uncharacterized protein LOC105640296 [Jatropha curcas]
c35726.graph_c1	22.22	0.83	0.85	1.55	0.38	0.48	down	down	--	--	--	Plant protein of unknown function (DUF868)	hypothetical protein AQUCO_01100482v1 [Aquilegia coerulea]
c35737.graph_c0	0	0	0	2.82	0	0	--	--	down	down	--	--	--
c35740.graph_c0	7.62	52.85	37.3	33.32	35.4	24.58	up	up	normal	normal	--	Purine nucleobase transmembrane transport;; EamA-like transporter family	PREDICTED: purine permease 1-like [Nelumbo nucifera]
c35741.graph_c0	12.13	2.25	4.42	8.88	5.05	5.28	down	normal	normal	normal	K18586|9.9621e-137|pper:PRUPE_ppa010913mg|K18586 ubiquinone biosynthesis protein COQ4 | (RefSeq) hypothetical protein	Coenzyme Q (ubiquinone) biosynthesis protein Coq4	ubiquinone biosynthesis protein COQ4 homolog, mitochondrial [Prunus persica]
c35762.graph_c0	1.67	15	5.24	7.36	27.81	23.41	normal	--	up	normal	--	--	--
c35810.graph_c0	10.04	0.15	0.32	7.16	0	0.1	down	down	down	down	K16290|0|nnu:104606845|K16290 xylem cysteine proteinase [EC:3.4.22.-] | (RefSeq) cysteine protease XCP1	Papain family cysteine protease;; Cathepsin propeptide inhibitor domain (I29)	PREDICTED: cysteine protease XCP1 [Nelumbo nucifera]
c35814.graph_c0	0.06	3.64	5.03	1.59	1.98	0.63	up	up	normal	normal	K09422|1.05899e-92|pop:POPTR_0010s15970g|K09422 myb proto-oncogene protein, plant | (RefSeq) POPTRDRAFT_566874; hypothetical protein	Myb-like DNA-binding domain;; Myb-like DNA-binding domain	PREDICTED: transcription factor MYB108-like [Populus euphratica]
c35822.graph_c0	5.4	149.76	128.4	42.47	47.39	53.47	up	up	normal	normal	--	D-mannose binding lectin	lectin, partial [Lycoris radiata]
c35826.graph_c0	0	1.33	17.07	0.49	0	0.17	--	up	--	--	K03676|1.36188e-41|zma:103650187|K03676 glutaredoxin 3 | (RefSeq) glutaredoxin-C1	Glutaredoxin	glutaredoxin-C1 [Zea mays]
c35827.graph_c0	0	0	4.28	0	0	0	--	up	--	--	--	--	transmembrane protein, putative [Rhizoctonia solani AG-3 Rhs1AP]
c35830.graph_c0	0.5	0	266.51	0	0	0	--	up	--	--	--	--	--
c35848.graph_c1	0.41	0.11	0	1.21	0	0	--	--	down	down	--	--	hypothetical protein BVC80_1739g26 [Macleaya cordata]
c35855.graph_c0	12.13	8.52	2.11	8.19	3.55	2.2	normal	down	normal	down	--	Leucine rich repeat;; Leucine Rich repeats (2 copies);; Protein kinase domain;; Protein tyrosine kinase;; Leucine Rich Repeat;; Leucine rich repeat N-terminal domain	PREDICTED: leucine-rich repeat receptor-like tyrosine-protein kinase PXC3 [Nelumbo nucifera]
c35870.graph_c0	28.74	0.48	3.41	2.66	1.29	0	down	down	--	--	--	--	hypothetical protein BVC80_9047g17 [Macleaya cordata]
c35891.graph_c0	82.72	20.1	47.32	72.42	18.22	13.64	normal	normal	down	down	--	--	hypothetical protein AQUCO_02700032v1 [Aquilegia coerulea]
c35933.graph_c0	0	0	1.83	0	0	0	--	up	--	--	K09580|5.87165e-37|csl:COCSUDRAFT_16178|K09580 protein disulfide-isomerase A1 [EC:5.3.4.1] | (RefSeq) protein disulfide isomerase	Thioredoxin;; Thioredoxin-like domain	hypothetical protein [Tuber melanosporum Mel28]
c35935.graph_c0	0	0	0	11.54	0.06	0	--	--	down	down	K14753|4.01663e-165|olu:OSTLU_48240|K14753 guanine nucleotide-binding protein subunit beta-2-like 1 protein | (RefSeq) RACK1B; Receptor of activated protein kinase C 1B, component of 40S small ribosomal subunit	WD domain, G-beta repeat;; Anaphase-promoting complex subunit 4 WD40 domain;; Nucleoporin Nup120/160	g-protein beta subunit [Sclerotinia borealis F-4128]
c35941.graph_c0	7.88	5.19	7.11	14.01	3.19	3.42	normal	normal	down	down	--	--	PREDICTED: uncharacterized protein LOC104611827 [Nelumbo nucifera]
c35946.graph_c0	2.64	6.78	6.46	1.7	23.43	11.5	normal	normal	up	up	--	--	--
c35958.graph_c0	0	0	0	24.97	0	0	--	--	down	down	K02938|1.23358e-125|csl:COCSUDRAFT_29577|K02938 large subunit ribosomal protein L8e | (RefSeq) ribosomal protein L8 component of cytosolic 80S ribosome and 60S large subunit	Ribosomal Proteins L2, C-terminal domain;; Ribosomal Proteins L2, RNA binding domain	60S ribosomal protein L2 [Sclerotinia sclerotiorum 1980 UF-70]
c35966.graph_c0	0	0	0	12.36	0	0	--	--	down	down	K01178|2.08052e-28|gsl:Gasu_25520|K01178 glucoamylase [EC:3.2.1.3] | (RefSeq) alpha-glucosidase	Glycosyl hydrolases family 15;; Starch binding domain	hypothetical protein SS1G_10617 [Sclerotinia sclerotiorum 1980 UF-70]
c35969.graph_c0	0	0	21.99	0	0	0	--	up	--	--	--	--	hypothetical protein BU14_0027s0113 [Porphyra umbilicalis]
c35971.graph_c0	78.69	23.67	53.09	30.63	9.95	8.29	normal	normal	normal	down	K02938|8.89664e-173|jcu:105639516|K02938 large subunit ribosomal protein L8e | (RefSeq) 60S ribosomal protein L8-like	Ribosomal Proteins L2, C-terminal domain;; Ribosomal Proteins L2, RNA binding domain	Ribosomal protein L2 [Macleaya cordata]
c35975.graph_c0	0	0	0	83.92	0	0	--	--	down	down	--	Alcohol dehydrogenase GroES-like domain;; Zinc-binding dehydrogenase	hypothetical protein SS1G_00733 [Sclerotinia sclerotiorum 1980 UF-70]
c35977.graph_c0	0	0	19.33	0	0	0	--	up	--	--	--	Cofilin/tropomyosin-type actin-binding protein	hypothetical protein PAXINDRAFT_87033 [Paxillus involutus ATCC 200175]
c35984.graph_c0	14.38	1.02	0.33	1.28	0	0	down	down	--	--	--	--	--
c35986.graph_c0	0.66	5.75	1.96	3.22	3.16	3.48	up	normal	normal	normal	--	Leucine rich repeat;; Leucine Rich repeats (2 copies);; Leucine Rich Repeat;; Protein kinase domain;; Protein tyrosine kinase;; Leucine rich repeat N-terminal domain;; Leucine Rich repeat	PREDICTED: leucine-rich repeat receptor-like protein kinase TDR isoform X1 [Nelumbo nucifera]
c35996.graph_c0	57.9	3.57	6.18	17.35	11.63	8.64	down	down	normal	normal	--	--	PREDICTED: protein LITTLE ZIPPER 1-like isoform X1 [Juglans regia]
c36008.graph_c0	3.85	43.75	5.44	2.27	39.46	10.72	up	normal	up	up	--	Arabidopsis protein of unknown function	PREDICTED: uncharacterized protein LOC8267890 [Ricinus communis]
c36010.graph_c0	0	0	0	20.47	0	0	--	--	down	down	--	2OG-Fe(II) oxygenase superfamily	hypothetical protein SS1G_07964 [Sclerotinia sclerotiorum 1980 UF-70]
c36012.graph_c0	0	0	0	0	0	20.95	--	--	--	up	K00799|5.36432e-20|smo:SELMODRAFT_144252|K00799 glutathione S-transferase [EC:2.5.1.18] | (RefSeq) hypothetical protein	Glutathione S-transferase, N-terminal domain;; Glutathione S-transferase, N-terminal domain;; Glutathione S-transferase, N-terminal domain	Glutathione transferase, theta class [Phytophthora palmivora var. palmivora]
c36059.graph_c0	0.85	27.69	2.1	2.2	13.02	0.42	up	--	up	--	--	--	PREDICTED: uncharacterized protein LOC104586566 [Nelumbo nucifera]
c36066.graph_c0	0	0	0	112.62	0	0	--	--	down	down	--	CFEM domain	hypothetical protein sscle_07g055350 [Sclerotinia sclerotiorum 1980 UF-70]
c36068.graph_c0	8.66	116.57	19.39	57.77	151.59	69.56	up	normal	up	normal	--	Xylanase inhibitor N-terminal;; Xylanase inhibitor C-terminal;; Eukaryotic aspartyl protease	PREDICTED: aspartic proteinase PCS1-like [Nelumbo nucifera]
c36092.graph_c0	0	0	0	1.52	0	0	--	--	down	down	--	AMP-binding enzyme	hypothetical protein SS1G_07648 [Sclerotinia sclerotiorum 1980 UF-70]
c36097.graph_c0	309.17	112.75	200.6	175.16	43.39	44.51	normal	normal	down	down	K01723|0|gra:105770085|K01723 hydroperoxide dehydratase [EC:4.2.1.92] | (RefSeq) allene oxide synthase, chloroplastic-like	Cytochrome P450	chloroplast allene oxide synthase [Gossypium hirsutum]
c36103.graph_c0	0	0	17.3	0	0	0	--	up	--	--	--	Homeobox domain	hypothetical protein AMAG_17748 [Allomyces macrogynus ATCC 38327]
c36104.graph_c0	21.41	3.12	1.94	3.25	0.29	0.88	down	down	--	--	--	Thaumatin family	PREDICTED: thaumatin-like protein 1b [Nelumbo nucifera]
c36106.graph_c0	15.21	3.37	2.67	10.56	3.22	3.31	down	down	normal	normal	--	--	PREDICTED: uncharacterized protein LOC104612571 [Nelumbo nucifera]
c36113.graph_c0	3.53	61.2	43.41	29.92	86.96	37.56	up	up	up	normal	--	--	--
c36126.graph_c0	18.18	3.19	4.29	5.7	1.54	1.98	down	normal	normal	normal	--	--	hypothetical protein BRADI_5g23852v3 [Brachypodium distachyon]
c36130.graph_c0	1.56	3.75	0.94	20.36	8.02	2.05	normal	normal	normal	down	--	--	hypothetical protein PV09_08360 [Verruconis gallopava]
c36138.graph_c0	50.47	9.55	18.53	19.62	11.31	7.87	down	normal	normal	normal	K17781|2.00649e-39|egu:105043249|K17781 mitochondrial import inner membrane translocase subunit TIM13 | (RefSeq) mitochondrial import inner membrane translocase subunit Tim13-like	Tim10/DDP family zinc finger	PREDICTED: mitochondrial import inner membrane translocase subunit Tim13-like [Elaeis guineensis]
c36143.graph_c0	401.18	17.65	11.22	56.36	5.89	5.08	down	down	down	down	K09873|2.1209e-121|egu:105042269|K09873 aquaporin TIP | (RefSeq) probable aquaporin TIP4-3	Major intrinsic protein	PREDICTED: probable aquaporin TIP4-3 [Elaeis guineensis]
c36171.graph_c0	2.5	6.57	14.04	12.25	5.94	3.3	normal	up	normal	down	K04733|0|pop:POPTR_0001s45970g|K04733 interleukin-1 receptor-associated kinase 4 [EC:2.7.11.1] | (RefSeq) POPTRDRAFT_1070529; hypothetical protein	Legume lectin domain;; Protein kinase domain;; Protein tyrosine kinase	lectin-like protein kinase [Populus nigra]
c36178.graph_c0	0	0	0	10.82	0	0	--	--	down	down	--	Mitochondrial F1-F0 ATP synthase subunit F of fungi	similar to mitochondrial F1F0 ATP synthase subunit F [Botrytis cinerea T4]
c36197.graph_c0	3.26	9.5	19.96	2.03	2.23	0.7	normal	up	normal	normal	--	--	PREDICTED: uncharacterized protein LOC104587334 [Nelumbo nucifera]
c36212.graph_c0	1.6	1.03	0.45	44.21	7.56	2.74	normal	normal	down	down	K02069|2.54633e-157|nnu:104599226|K02069 putative ABC transport system permease protein | (RefSeq) protein ALUMINUM SENSITIVE 3	Uncharacterised protein family (UPF0014)	Conserved hypothetical protein CHP00245 [Macleaya cordata]
c36215.graph_c0	43.21	25.52	29.99	117.74	12.79	20.55	normal	normal	down	down	--	Ring finger domain;; Zinc finger, C3HC4 type (RING finger);; RING-like zinc finger;; Anaphase-promoting complex subunit 11 RING-H2 finger;; Zinc finger, C3HC4 type (RING finger)	hypothetical protein AQUCO_01300896v1 [Aquilegia coerulea]
c36217.graph_c0	0	0	2.28	0	0	0	--	up	--	--	--	--	hypothetical protein RSOLAG22IIIB_00371 [Rhizoctonia solani]
c36220.graph_c0	1.41	10.95	9.3	4.75	23.38	16.36	up	up	up	up	K16055|5.67357e-58|mdm:103408880|K16055 trehalose 6-phosphate synthase/phosphatase [EC:2.4.1.15 3.1.3.12] | (RefSeq) probable alpha,alpha-trehalose-phosphate synthase [UDP-forming] 7	Trehalose-phosphatase;; haloacid dehalogenase-like hydrolase	hypothetical protein AQUCO_03900035v1 [Aquilegia coerulea]
c36232.graph_c0	1.05	2.15	14.36	15.72	2.55	2.98	--	up	down	down	--	--	--
c36243.graph_c0	0	0	24.26	0	0	0	--	up	--	--	K02870|1.75287e-78|mus:103981026|K02870 large subunit ribosomal protein L12e | (RefSeq) 60S ribosomal protein L12-1	Ribosomal protein L11, N-terminal domain;; Ribosomal protein L11, RNA binding domain	hypothetical protein M569_12145, partial [Genlisea aurea]
c36258.graph_c0	0	0.17	1.26	0	0	0	--	up	--	--	--	Myosin head (motor domain);; Myosin N-terminal SH3-like domain	hypothetical protein BSLG_02247 [Batrachochytrium salamandrivorans]
c36293.graph_c0	39.28	220.7	247.88	191.24	178.38	150.25	normal	up	normal	normal	--	NmrA-like family;; NAD(P)H-binding;; NAD dependent epimerase/dehydratase family;; 3-beta hydroxysteroid dehydrogenase/isomerase family	PREDICTED: bifunctional pinoresinol-lariciresinol reductase 2-like [Musa acuminata subsp. malaccensis]
c36296.graph_c0	20.62	12.4	11.69	46.65	15.39	13.33	normal	normal	normal	down	K01068|0|nnu:104586388|K01068 acyl-coenzyme A thioesterase 1/2/4 [EC:3.1.2.2] | (RefSeq) acyl-CoA thioesterase 2	Thioesterase-like superfamily;; Acyl-CoA thioesterase;; Cyclic nucleotide-binding domain	PREDICTED: uncharacterized protein LOC104586388 [Nelumbo nucifera]
c36299.graph_c0	0	0	15.53	0	0	0	--	up	--	--	K02941|1.54997e-102|nnu:104590633|K02941 large subunit ribosomal protein LP0 | (RefSeq) 60S acidic ribosomal protein P0-like	Ribosomal protein L10;; 60s Acidic ribosomal protein	hypothetical protein AM588_10011112 [Phytophthora nicotianae]
c36302.graph_c0	2.43	6.54	5.24	2.18	3.22	10.49	normal	normal	normal	up	--	--	--
c36304.graph_c0	0	0	0	27.83	0	0	--	--	down	down	K02951|7.07445e-42|ppp:PHYPADRAFT_109134|K02951 small subunit ribosomal protein S12e | (RefSeq) hypothetical protein	Ribosomal protein L7Ae/L30e/S12e/Gadd45 family	40S ribosomal protein S12 [Botrytis cinerea B05.10]
c36309.graph_c0	37.23	4.14	22.31	11.68	4	4.43	down	normal	normal	normal	--	DVL family	hypothetical protein VITISV_024942 [Vitis vinifera]
c36318.graph_c0	0	0	0	0	6.01	0	--	--	up	--	K09422|5.33619e-35|osa:4339005|K09422 myb proto-oncogene protein, plant | (RefSeq) uncharacterized LOC4339005	Myb-like DNA-binding domain;; Myb-like DNA-binding domain	PREDICTED: transcription factor MYB44-like [Capsicum annuum]
c36325.graph_c0	0	0	1.65	0	0	0	--	up	--	--	--	NIPSNAP	Protein NipSnap homolog 2 [Rhizoctonia solani]
c36326.graph_c0	21.83	37.57	17.84	12.41	10.92	3.53	normal	normal	normal	down	--	C2 domain	uncharacterized protein LOC111278455 [Durio zibethinus]
c36329.graph_c0	5.09	3.16	5.04	5.44	0	1.88	normal	normal	down	normal	--	--	hypothetical protein ACMD2_06882 [Ananas comosus]
c36330.graph_c0	0	0	0	2.15	0	0	--	--	down	down	K16298|1.14999e-51|sind:105174223|K16298 serine carboxypeptidase-like clade IV [EC:3.4.16.-] | (RefSeq) serine carboxypeptidase-like	Serine carboxypeptidase;; Carboxypeptidase Y pro-peptide	hypothetical protein SS1G_12500 [Sclerotinia sclerotiorum 1980 UF-70]
c36333.graph_c0	1.43	0	0	0.08	0.08	0	normal	down	--	--	--	--	--
c36337.graph_c0	19.21	0.22	0.23	5.43	0.47	0.11	down	down	down	down	--	Gibberellin regulated protein	hypothetical protein AQUCO_02500217v1 [Aquilegia coerulea]
c36340.graph_c0	195.33	893.98	1086.3	1064.96	1152.31	812.75	normal	up	normal	normal	--	--	--
c36343.graph_c0	23.35	4.37	9.21	10.23	3.09	2.77	down	normal	normal	down	K14709|1.48986e-134|pmum:103328995|K14709 solute carrier family 39 (zinc transporter), member 1/2/3 | (RefSeq) zinc transporter 8-like	ZIP Zinc transporter	PREDICTED: zinc transporter 8-like [Prunus mume]
c36366.graph_c0	1.43	0.53	0	5.9	0.74	0	--	--	normal	down	--	--	--
c36396.graph_c0	1.32	0.4	0.16	1.49	0.16	0.05	normal	normal	normal	down	K17338|8.56918e-110|vvi:100245445|K17338 receptor expression-enhancing protein 1/2/3/4 | (RefSeq) putative HVA22-like protein g	TB2/DP1, HVA22 family	PREDICTED: putative HVA22-like protein g isoform X1 [Vitis vinifera]
c36408.graph_c0	0.29	2.09	3.01	7.66	9.13	8.16	up	up	normal	normal	--	ABC-2 type transporter;; ABC transporter	ABC transporter-like [Macleaya cordata]
c36433.graph_c0	1.87	0.69	0.65	2.64	0.41	1.41	normal	normal	down	normal	K01904|0|nnu:104600409|K01904 4-coumarate--CoA ligase [EC:6.2.1.12] | (RefSeq) 4-coumarate--CoA ligase-like 6	AMP-binding enzyme;; AMP-binding enzyme C-terminal domain	PREDICTED: 4-coumarate--CoA ligase-like 6 [Nelumbo nucifera]
c36443.graph_c0	112.25	32.14	59.16	81.46	32.21	21.22	normal	normal	normal	down	K07342|1.68365e-29|nnu:104591739|K07342 protein transport protein SEC61 subunit gamma and related proteins | (RefSeq) protein transport protein Sec61 subunit gamma-like	SecE/Sec61-gamma subunits of protein translocation complex	PREDICTED: protein transport protein Sec61 subunit gamma-like [Nelumbo nucifera]
c36459.graph_c0	134.16	26.46	60.78	58.18	25.65	16.6	down	normal	normal	down	--	--	PREDICTED: uncharacterized protein LOC104593019 [Nelumbo nucifera]
c36461.graph_c0	0	0	0	17.3	0	0	--	--	down	down	K02908|4.02849e-46|smo:SELMODRAFT_269052|K02908 large subunit ribosomal protein L30e | (RefSeq) hypothetical protein	Ribosomal protein L7Ae/L30e/S12e/Gadd45 family	60S ribosomal protein L30 SS1G_05501 [Sclerotinia sclerotiorum 1980 UF-70]
c36472.graph_c0	7.54	1.43	2.59	3.47	0.84	1.32	down	normal	normal	normal	--	FKBP-type peptidyl-prolyl cis-trans isomerase	hypothetical protein POPTR_0001s47130g [Populus trichocarpa]
c36486.graph_c0	0.1	1.38	0.31	2.95	1.03	0.97	up	--	normal	normal	--	Cytochrome P450	Cytochrome P450 [Macleaya cordata]
c36503.graph_c0	0	0	11.69	0	0	0	--	up	--	--	--	--	--
c36517.graph_c0	0	0	0	1.43	0	0	--	--	down	down	--	--	hypothetical protein SS1G_03268 [Sclerotinia sclerotiorum 1980 UF-70]
c36518.graph_c0	0.26	4.84	8.73	0.9	2.29	3.53	up	up	normal	normal	--	--	hypothetical protein CFP56_14175 [Quercus suber]
c36528.graph_c0	8.23	0.61	0.64	3.54	0.13	0.06	down	down	down	down	--	Cupin;; Cupin domain	Germin [Macleaya cordata]
c36532.graph_c0	0	0.25	0	8.97	0	9.91	--	--	down	normal	K02126|6.24953e-17|bpg:BathyMg00030|K02126 F-type H+-transporting ATPase subunit a | (RefSeq) atp6; ATP synthase F0 subunit 6	ATP synthase A chain;; ATP synthase A chain	ATP synthase F0 subunit 6 (mitochondrion) [Absidia glauca]
c36570.graph_c0	0	0	0	22.83	0	0	--	--	down	down	K03767|2.00785e-51|olu:OSTLU_34076|K03767 peptidyl-prolyl cis-trans isomerase A (cyclophilin A) [EC:5.2.1.8] | (RefSeq) CYN19-4; Peptidyl-prolyl cis-trans isomerase, cyclophilin-type	Cyclophilin type peptidyl-prolyl cis-trans isomerase/CLD	peptidyl-prolyl cis-trans isomerase [Sclerotinia sclerotiorum 1980 UF-70]
c36572.graph_c0	4.82	1.04	0.8	2.82	0.29	0.45	normal	down	down	down	--	Protein of unknown function, DUF617	PREDICTED: protein MIZU-KUSSEI 1-like [Nelumbo nucifera]
c36573.graph_c0	4.94	24.73	25.46	21.19	26.82	17.5	normal	up	normal	normal	K10664|7.25688e-91|nnu:104604112|K10664 E3 ubiquitin-protein ligase ATL6/9/15/31/42/55 [EC:2.3.2.27] | (RefSeq) E3 ubiquitin-protein ligase ATL6-like	Ring finger domain;; RING-like zinc finger;; Zinc finger, C3HC4 type (RING finger);; RING-H2 zinc finger domain;; RING-type zinc-finger;; Zinc finger, C3HC4 type (RING finger);; Anaphase-promoting complex subunit 11 RING-H2 finger	PREDICTED: E3 ubiquitin-protein ligase ATL6-like [Nelumbo nucifera]
c36583.graph_c0	0.76	4.72	1.45	6.1	9.14	5.75	up	normal	normal	normal	--	Leucine rich repeat;; Leucine Rich repeats (2 copies);; Protein kinase domain;; Protein tyrosine kinase;; Leucine Rich Repeat;; Leucine rich repeat N-terminal domain	Protein kinase domain [Macleaya cordata]
c36603.graph_c1	4.34	0.18	0	0.35	0	0.37	down	down	--	--	--	Domain of unknown function (DUF588)	CASP-like protein 2B1 [Ananas comosus]
c36605.graph_c0	0	0	0	14.71	0	0	--	--	down	down	K02960|8.93641e-73|aly:ARALYDRAFT_488708|K02960 small subunit ribosomal protein S16e | (RefSeq) 40S ribosomal protein S16	Ribosomal protein S9/S16	40S ribosomal S16 protein [Rutstroemia sp. NJR-2017a WRK4]
c36606.graph_c0	10.19	10.1	9.47	5.53	19.47	18.91	normal	normal	up	up	--	Protein of unknown function, DUF538	PREDICTED: uncharacterized protein LOC100241410 [Vitis vinifera]
c36608.graph_c0	1.06	7.77	12.9	22.92	7.38	6.25	up	up	normal	down	--	Aminotransferase class-V	PREDICTED: uncharacterized protein LOC104596772 [Nelumbo nucifera]
c36611.graph_c0	0.82	0.24	2.7	4.69	0.43	0.65	--	normal	down	down	K02987|6.79126e-96|cme:CYME_CMH218C|K02987 small subunit ribosomal protein S4e | (RefSeq) 40S ribosomal protein S4	Ribosomal family S4e;; RS4NT (NUC023) domain;; S4 domain;; 40S ribosomal protein S4 C-terminus;; KOW motif	40s ribosomal protein s4 [Quercus suber]
c36635.graph_c0	0.05	1.66	2.52	1.41	6.21	4.95	up	up	up	up	--	Methyltransferase domain;; Methyltransferase FkbM domain	Methyltransferase FkbM [Macleaya cordata]
c36637.graph_c0	0.04	0	11.27	0	0	0.53	--	up	--	--	--	--	--
c36640.graph_c0	3.91	0.5	1.76	3.85	1.17	2.81	down	normal	normal	normal	--	Subtilase family;; Peptidase inhibitor I9	hypothetical protein VITISV_001779 [Vitis vinifera]
c36641.graph_c0	28.51	2.13	0.66	21.29	0.36	0	down	down	down	down	K19355|2.79993e-36|spen:107011811|K19355 mannan endo-1,4-beta-mannosidase [EC:3.2.1.78] | (RefSeq) mannan endo-1,4-beta-mannosidase 7-like	--	PREDICTED: mannan endo-1,4-beta-mannosidase 7-like [Solanum pennellii]
c36665.graph_c0	0	0	0	16.43	0	0	--	--	down	down	K00830|3.52582e-39|csl:COCSUDRAFT_53254|K00830 alanine-glyoxylate transaminase / serine-glyoxylate transaminase / serine-pyruvate transaminase [EC:2.6.1.44 2.6.1.45 2.6.1.51] | (RefSeq) serine glyoxylate aminotransferase	Aminotransferase class-V	hypothetical protein SS1G_10169 [Sclerotinia sclerotiorum 1980 UF-70]
c36666.graph_c0	11.77	3.57	7.36	8.1	1.56	2.8	normal	normal	down	normal	--	--	UPF0426 protein At1g28150, chloroplastic [Amborella trichopoda]
c36668.graph_c0	15.63	560.58	1146.12	40.83	15.69	58.29	up	up	normal	normal	--	Glycosyl hydrolases family 17	beta-1,3 glucanase 2 [Musa AB Group]
c36676.graph_c0	11.43	2.36	1.49	12.05	3.37	3.55	down	down	down	down	--	Domain of unknown function (DUF296)	PREDICTED: AT-hook motif nuclear-localized protein 10-like [Phoenix dactylifera]
c36679.graph_c0	54.79	12.42	17.7	22.84	10.34	12.17	down	normal	normal	normal	--	--	unnamed protein product, partial [Vitis vinifera]
c36687.graph_c0	0	0	28.5	0	0	0	--	up	--	--	K02865|2.81807e-82|mus:104000241|K02865 large subunit ribosomal protein L10Ae | (RefSeq) 60S ribosomal protein L10a	Ribosomal protein L1p/L10e family	PREDICTED: 60S ribosomal protein L10a [Musa acuminata subsp. malaccensis]
c36688.graph_c0	9.34	39.97	52.23	89.78	49.18	36.66	normal	up	normal	normal	--	DnaJ domain	PREDICTED: chaperone protein dnaJ 11, chloroplastic [Cucumis melo]
c36731.graph_c0	68.06	16.69	23.72	39.44	13.91	12.12	normal	normal	normal	down	K09550|1.23576e-66|aip:107625151|K09550 prefoldin subunit 4 | (RefSeq) probable prefoldin subunit 4	Prefoldin subunit	Prefoldin beta-like [Macleaya cordata]
c36735.graph_c0	0	0	23.08	0	0	0	--	up	--	--	K02978|6.17156e-44|ppp:PHYPADRAFT_59405|K02978 small subunit ribosomal protein S27e | (RefSeq) hypothetical protein	Ribosomal protein S27	40S ribosomal protein S27 [Basidiobolus meristosporus CBS 931.73]
c36751.graph_c0	234.07	30.36	88.63	110.79	28.17	36.54	down	normal	down	normal	K02266|2.97928e-32|gra:105787716|K02266 cytochrome c oxidase subunit 6a | (RefSeq) cytochrome c oxidase subunit 6a, mitochondrial-like	Cytochrome c oxidase subunit VIa	PREDICTED: cytochrome c oxidase subunit 6a, mitochondrial-like isoform X2 [Nelumbo nucifera]
c36754.graph_c0	0.15	4.35	4.3	2.99	1.38	1.97	up	up	normal	normal	K15400|0|nnu:104591785|K15400 omega-hydroxypalmitate O-feruloyl transferase [EC:2.3.1.188] | (RefSeq) omega-hydroxypalmitate O-feruloyl transferase-like	Transferase family	Transferase [Macleaya cordata]
c36764.graph_c0	0.33	20.62	3.11	1.57	10.16	0.9	up	up	up	normal	--	Protein kinase domain;; Protein tyrosine kinase	hypothetical protein AQUCO_01500040v1 [Aquilegia coerulea]
c36764.graph_c1	0.22	28.51	5.19	1.7	13.13	0.22	up	up	up	--	--	Protein kinase domain;; Protein tyrosine kinase	PREDICTED: mitogen-activated protein kinase kinase kinase 2-like [Nelumbo nucifera]
c36771.graph_c1	75.56	16.06	27.42	25.52	16	15.26	down	normal	normal	normal	K02894|6.91273e-23|smo:SELMODRAFT_228682|K02894 large subunit ribosomal protein L23e | (RefSeq) hypothetical protein	--	hypothetical protein CDL12_28418 [Handroanthus impetiginosus]
c36776.graph_c0	17.43	5.45	10.69	17.25	4.06	4.25	normal	normal	down	down	--	--	--
c36777.graph_c0	0.8	0.11	8.19	0	0	0	--	up	--	--	K02880|2.16941e-73|ppp:PHYPADRAFT_177216|K02880 large subunit ribosomal protein L17e | (RefSeq) hypothetical protein	Ribosomal protein L22p/L17e	hypothetical protein PHYPA_010846 [Physcomitrella patens]
c36784.graph_c0	0	0.22	0	11.07	0	0	--	--	down	down	K02949|4.03377e-65|ppp:PHYPADRAFT_163092|K02949 small subunit ribosomal protein S11e | (RefSeq) hypothetical protein	Ribosomal_S17 N-terminal;; Ribosomal protein S17	40S ribosomal protein S11 [Botrytis cinerea B05.10]
c36795.graph_c0	1.76	0.79	2.36	1.53	4.43	17.12	normal	normal	normal	up	--	Leucine Rich repeat;; Leucine Rich repeats (2 copies);; F-box-like;; F-box domain	Leucine-rich repeat [Macleaya cordata]
c36811.graph_c0	0	0	0	14.51	0	0	--	--	down	down	K02868|4.31276e-90|bna:106431802|K02868 large subunit ribosomal protein L11e | (RefSeq) 60S ribosomal protein L11-2	ribosomal L5P family C-terminus;; Ribosomal protein L5	60S ribosomal protein L11 [Sclerotinia sclerotiorum 1980 UF-70]
c36815.graph_c0	81.81	63.27	68.86	232.49	43.28	43.74	normal	normal	down	down	--	Universal stress protein family	PREDICTED: universal stress protein PHOS32-like [Nelumbo nucifera]
c36816.graph_c0	29.87	8.75	11.35	15.92	5.38	4.57	normal	normal	normal	down	--	--	uncharacterized GPI-anchored protein At3g06035-like [Chenopodium quinoa]
c36826.graph_c0	38.26	17.97	3.37	30.92	4.85	1.97	normal	down	down	down	--	Phosphate-induced protein 1 conserved region	PREDICTED: protein EXORDIUM-like 3 [Nelumbo nucifera]
c36827.graph_c0	4.86	3.21	1.53	8.4	2.66	1.82	normal	normal	normal	down	--	Protein of unknown function (DUF3537)	PREDICTED: uncharacterized protein LOC104601654 [Nelumbo nucifera]
c36828.graph_c0	3.9	11.56	19.99	14.09	49.76	28.54	normal	up	up	normal	--	UDP-glucoronosyl and UDP-glucosyl transferase	hypothetical protein AQUCO_08300033v1 [Aquilegia coerulea]
c36832.graph_c0	6.28	52.33	23.1	4.78	20.35	5.39	up	normal	up	normal	--	Cytochrome P450	PREDICTED: cytochrome P450 78A9-like [Nelumbo nucifera]
c36838.graph_c0	678.97	347.37	578.74	459.41	70.69	104.21	normal	normal	down	down	--	Probable lipid transfer	Putative non-specific lipid-transfer protein AKCS9 [Glycine soja]
c36845.graph_c0	35.63	0.65	1.73	8.86	0.05	0.66	down	down	down	down	--	Enoyl-(Acyl carrier protein) reductase;; short chain dehydrogenase;; KR domain	PREDICTED: zerumbone synthase-like [Nelumbo nucifera]
c36846.graph_c0	0	0	0	29.62	0	0	--	--	down	down	--	FAD binding domain	hypothetical protein SS1G_03616 [Sclerotinia sclerotiorum 1980 UF-70]
c36863.graph_c0	2.55	5.86	34.29	3.9	2.4	1.56	normal	up	normal	normal	K13464|2.23401e-49|nnu:104591817|K13464 jasmonate ZIM domain-containing protein | (RefSeq) protein TIFY 9	Divergent CCT motif;; tify domain	PREDICTED: protein TIFY 9 [Nelumbo nucifera]
c36881.graph_c0	48.71	10.06	19.56	20.47	7.6	8.71	down	normal	normal	normal	--	--	hypothetical protein BVC80_8971g57 [Macleaya cordata]
c36888.graph_c0	0	0	19.53	0	0	0	--	up	--	--	--	--	--
c36892.graph_c0	9.58	7.88	7.12	30.35	7.02	8.82	normal	normal	down	down	--	Myb/SANT-like DNA-binding domain	hypothetical protein BVC80_8193g8 [Macleaya cordata]
c36893.graph_c0	1.33	1.99	5.4	13.69	2.35	2.4	--	normal	down	down	K11253|2.08803e-84|zma:103641629|K11253 histone H3 | (RefSeq) GRMZM2G179005; histone H3.2-like	Core histone H2A/H2B/H3/H4	histone H3 [Aspergillus fumigatus Af293]
c36895.graph_c0	0.85	5.08	7.45	18.85	31.3	23.33	normal	up	normal	normal	--	--	--
c36900.graph_c0	45.42	11.49	9.58	0.88	3.67	2.56	normal	down	up	normal	--	--	--
c36911.graph_c0	20.29	2.68	3.51	17.55	10.93	6.96	down	down	normal	normal	--	--	hypothetical protein AALP_AA8G309500 [Arabis alpina]
c36914.graph_c0	0	0	0	21.47	0	0	--	--	down	down	K02922|2.76423e-29|bpg:Bathy04g03440|K02922 large subunit ribosomal protein L37e | (RefSeq) 60S ribosomal protein L37	Ribosomal protein L37e	60S ribosomal protein L37 [Sclerotinia sclerotiorum 1980 UF-70]
c36917.graph_c0	121.12	38.13	19.39	27.24	22.62	17.43	normal	down	normal	normal	--	--	hypothetical protein AQUCO_01700211v1 [Aquilegia coerulea]
c36921.graph_c0	0.4	0.6	1.65	0.08	1.05	1.78	--	normal	--	up	--	Seed maturation protein	late embryogenesis abundant protein D-34-like [Prunus avium]
c36929.graph_c0	15.87	142.66	22.6	35.32	88.05	13	up	normal	normal	normal	K09286|1.31996e-57|nnu:104610488|K09286 EREBP-like factor | (RefSeq) ethylene-responsive transcription factor ERF105-like	AP2 domain	PREDICTED: ethylene-responsive transcription factor ERF105-like [Nelumbo nucifera]
c36931.graph_c0	6.68	6.36	6.38	11.03	4.31	2.85	normal	normal	normal	down	--	--	PREDICTED: zinc finger protein 4-like [Nelumbo nucifera]
c36945.graph_c0	2.98	9.2	11.69	6.9	6.57	8.03	normal	up	normal	normal	--	Sodium/hydrogen exchanger family	PREDICTED: cation/H(+) antiporter 18-like [Elaeis guineensis]
c36946.graph_c0	9.72	68.4	33.07	35.86	21.63	19.25	up	normal	normal	normal	K20617|4.80614e-72|vvi:100248387|K20617 cytochrome P450 family 71 subfamily A | (RefSeq) cytochrome P450 71A9	Cytochrome P450;; Cytochrome P450	unnamed protein product, partial [Vitis vinifera]
c36950.graph_c0	6.36	0.77	1.27	4.21	2	2.58	down	normal	normal	normal	--	Rieske-like [2Fe-2S] domain	PREDICTED: uncharacterized protein LOC104586479 isoform X2 [Nelumbo nucifera]
c36955.graph_c0	58.28	12.21	18.8	32.92	13.28	12.68	down	normal	normal	normal	K15078|8.8265e-56|nnu:104606295|K15078 structure-specific endonuclease subunit SLX1 [EC:3.6.1.-] | (RefSeq) structure-specific endonuclease subunit SLX1	GIY-YIG catalytic domain	PREDICTED: structure-specific endonuclease subunit SLX1 [Nelumbo nucifera]
c36956.graph_c0	0	0	23.81	0	0	0	--	up	--	--	K02898|5.96968e-44|thj:104807631|K02898 large subunit ribosomal protein L26e | (RefSeq) 60S ribosomal protein L26-1-like	Ribosomal proteins L26 eukaryotic, L24P archaeal;; KOW motif	KOW-like protein [Cynara cardunculus var. scolymus]
c36959.graph_c0	0	40.47	60.69	34.96	28.25	31.64	up	up	normal	normal	--	No apical meristem (NAM) protein	NAC transcription factor 56 [Amborella trichopoda]
c36964.graph_c0	0.49	0	0	116.82	0	0	--	--	down	down	--	--	--
c36967.graph_c0	0	36.05	0	0	0.53	0	up	--	--	--	--	--	--
c36971.graph_c1	45.65	6.3	12.18	18.47	6.45	5.89	down	normal	normal	normal	K08762|1.52353e-29|nnu:104596348|K08762 diazepam-binding inhibitor (GABA receptor modulator, acyl-CoA-binding protein) | (RefSeq) acyl-CoA-binding protein	Acyl CoA binding protein	acyl-CoA-binding protein [Carica papaya]
c36975.graph_c0	18.65	4.4	3.77	9.55	3.22	4.34	down	down	normal	normal	--	Methyltransferase domain;; Methyltransferase domain;; Methyltransferase domain;; Methyltransferase domain;; ubiE/COQ5 methyltransferase family;; Methyltransferase domain;; Methyltransferase small domain	PREDICTED: endothelin-converting enzyme 2 isoform X1 [Nelumbo nucifera]
c36996.graph_c0	0	11.78	3.88	4.5	5.67	11.21	up	up	normal	normal	--	--	--
c37003.graph_c0	0.22	0.21	0.21	2.32	0	0.42	--	--	down	normal	--	--	--
c37014.graph_c0	10.86	0.56	0.17	4.38	0.09	0.25	down	down	down	down	K14488|7.20401e-60|csv:101216342|K14488 SAUR family protein | (RefSeq) auxin-induced protein 6B-like	Auxin responsive protein	auxin-induced protein 6B-like [Cucurbita moschata]
c37029.graph_c0	14.92	20.45	19.88	5.04	20.33	30.08	normal	normal	up	up	--	Ring finger domain;; Zinc finger, C3HC4 type (RING finger);; Zinc finger, C3HC4 type (RING finger);; RING-type zinc-finger	zinc finger protein [Macleaya cordata]
c37030.graph_c0	90.98	72.47	25.86	21.55	75.21	31.78	normal	normal	up	normal	K13448|3.89204e-40|atr:18441352|K13448 calcium-binding protein CML | (RefSeq) probable calcium-binding protein CML10	EF hand;; EF-hand domain pair;; EF-hand domain pair;; EF hand;; EF-hand domain;; Secreted protein acidic and rich in cysteine Ca binding region	probable calcium-binding protein CML10 [Amborella trichopoda]
c37048.graph_c0	0.58	3.43	3.03	1.76	0.64	0.8	normal	up	normal	normal	--	U-box domain;; Zinc-finger of the MIZ type in Nse subunit	U box domain [Macleaya cordata]
c37062.graph_c0	0	0	0	14.66	0	0	--	--	down	down	--	Phosphatidylethanolamine-binding protein	hypothetical protein SS1G_05792 [Sclerotinia sclerotiorum 1980 UF-70]
c37065.graph_c0	11.62	2.11	4.31	7.74	1.59	1.28	down	normal	down	down	--	Haloacid dehalogenase-like hydrolase;; haloacid dehalogenase-like hydrolase;; HAD-hyrolase-like	PREDICTED: haloacid dehalogenase-like hydrolase domain-containing protein Sgpp isoform X1 [Nelumbo nucifera]
c37066.graph_c0	2.81	20.09	9.59	13.94	23.5	8.74	up	normal	normal	normal	--	Domain of unknown function (DUF4228)	PREDICTED: uncharacterized protein LOC104591916 [Nelumbo nucifera]
c37079.graph_c0	4.46	77.74	27.7	10.75	68.31	6.01	up	up	up	normal	--	--	--
c37088.graph_c0	18.08	1.39	0.7	33.45	1.14	0.1	down	down	down	down	K20929|0|vvi:100245906|K20929 glyoxal/methylglyoxal oxidase [EC:1.2.3.15] | (RefSeq) aldehyde oxidase GLOX	Glyoxal oxidase N-terminus;; Domain of unknown function (DUF1929);; Galactose oxidase, central domain	Glyoxal oxidase [Macleaya cordata]
c37090.graph_c0	1.33	3.42	0.84	20.26	10.03	4.78	normal	normal	normal	down	K19040|2.2979e-63|tcc:TCM_001369|K19040 E3 ubiquitin-protein ligase ATL10/75/76/77/78 [EC:2.3.2.27] | (RefSeq) RING zinc finger protein	Ring finger domain;; RING-like zinc finger;; Zinc finger, C3HC4 type (RING finger);; RING-H2 zinc finger domain;; Zinc finger, C3HC4 type (RING finger);; Anaphase-promoting complex subunit 11 RING-H2 finger	Zinc finger, RING-type [Corchorus olitorius]
c37102.graph_c0	6.17	38.36	21.77	32.54	39.26	27.19	up	normal	normal	normal	--	Protein kinase domain;; Protein tyrosine kinase;; Wall-associated receptor kinase galacturonan-binding	PREDICTED: wall-associated receptor kinase-like 20 [Nelumbo nucifera]
c37108.graph_c0	135.94	102.2	89.44	155.88	50.66	37.49	normal	normal	normal	down	--	Xylanase inhibitor N-terminal;; Xylanase inhibitor C-terminal;; Eukaryotic aspartyl protease	Peptidase A1 [Macleaya cordata]
c37115.graph_c0	0	0	9.19	0.15	0	10.73	--	up	--	up	--	--	--
c37123.graph_c0	59.43	23.49	11.93	20.55	10.5	8.59	normal	down	normal	normal	K04123|0|egu:105059578|K04123 ent-kaurenoic acid hydroxylase [EC:1.14.13.79] | (RefSeq) ent-kaurenoic acid oxidase 1-like	Cytochrome P450	Cytochrome P450 [Macleaya cordata]
c37129.graph_c0	0.8	1.76	21.18	31.67	4.43	7.21	normal	up	down	down	--	--	--
c37130.graph_c0	6.66	1.19	1.25	2.04	2.34	1.32	down	down	normal	normal	K02437|5.34849e-89|pxb:103967442|K02437 glycine cleavage system H protein | (RefSeq) glycine cleavage system H protein 3, mitochondrial	Glycine cleavage H-protein	PREDICTED: glycine cleavage system H protein 3, mitochondrial [Pyrus x bretschneideri]
c37131.graph_c0	20.26	7.99	8.87	13.86	3.6	2.83	normal	normal	down	down	--	Universal stress protein family	universal stress protein PHOS32-like [Cucurbita pepo subsp. pepo]
c37136.graph_c0	11.54	28.87	71.95	15.71	39.85	67.57	normal	up	normal	up	--	Dirigent-like protein	disease resistance response protein 206-like [Olea europaea var. sylvestris]
c37144.graph_c0	0.51	3.83	1.8	2.59	3.87	4.44	up	normal	normal	normal	--	PPR repeat family;; PPR repeat;; PPR repeat;; Pentatricopeptide repeat domain;; Pentacotripeptide-repeat region of PRORP;; Mitochondrial 28S ribosomal protein S27;; Mitochondrial ATPase expression;; Tetratricopeptide repeat	PREDICTED: pentatricopeptide repeat-containing protein At5g01110 [Nelumbo nucifera]
c37145.graph_c0	0	0	0	11.88	0	0	--	--	down	down	K02923|3.48693e-19|sly:101255176|K02923 large subunit ribosomal protein L38e | (RefSeq) 60S ribosomal protein L38-like	Ribosomal L38e protein family	60S ribosomal protein L38 SS1G_12183 [Sclerotinia sclerotiorum 1980 UF-70]
c37147.graph_c0	4.34	1.56	2.44	3.82	0.82	1.06	normal	normal	down	normal	K19788|0|nnu:104587870|K19788 obg-like ATPase 1 | (RefSeq) ribosome-binding ATPase YchF	Protein of unknown function (DUF933);; 50S ribosome-binding GTPase;; Ferrous iron transport protein B	uncharacterized protein LOC112001813 [Quercus suber]
c37168.graph_c0	14.86	3.21	6.78	23.21	6.28	5.81	down	normal	down	down	--	--	hypothetical protein BVC80_1613g34 [Macleaya cordata]
c37169.graph_c0	0	0	0	21.97	0	0	--	--	down	down	--	--	hypothetical protein VFPPC_14731 [Pochonia chlamydosporia 170]
c37177.graph_c0	4.65	0	0.86	0.85	0.3	0.15	down	normal	--	--	--	--	PREDICTED: uncharacterized protein LOC101492680 [Cicer arietinum]
c37210.graph_c0	3.52	0	0.24	30.58	0.37	0.12	down	down	down	down	--	AP2 domain	ethylene-responsive transcription factor ERF098-like [Cajanus cajan]
c37220.graph_c0	34.87	3.68	6.05	17.49	2.54	3.77	down	down	down	down	--	Potato inhibitor I family	uncharacterized protein LOC110937706 isoform X2 [Helianthus annuus]
c37222.graph_c0	0.67	0.86	0.81	0.49	1.47	2.31	normal	normal	normal	up	K14207|1.39484e-174|tcc:TCM_034644|K14207 solute carrier family 38 (sodium-coupled neutral amino acid transporter), member 2 | (RefSeq) Amino acid transporter	Transmembrane amino acid transporter protein;; Tryptophan/tyrosine permease family	PREDICTED: sodium-coupled neutral amino acid transporter 2-like [Erythranthe guttata]
c37226.graph_c0	0.93	6.53	7.55	0.39	7.67	2.85	up	up	up	up	--	--	PREDICTED: uncharacterized protein LOC107886262 [Gossypium hirsutum]
c37229.graph_c0	0.25	23.12	23.84	3.83	38.59	34.54	up	up	up	up	--	Cotton fibre expressed protein	PREDICTED: uncharacterized protein LOC103994371 [Musa acuminata subsp. malaccensis]
c37244.graph_c0	1.05	2.24	2.43	8.87	1.27	1.6	--	--	down	down	--	Glutathione-dependent formaldehyde-activating enzyme	hypothetical protein AUD_6946 [Aspergillus udagawae]
c37249.graph_c0	3.76	27.6	4.94	44.11	41.29	33.37	up	normal	normal	normal	--	Homeobox KN domain;; Associated with HOX;; Homeobox domain	PREDICTED: BEL1-like homeodomain protein 2 [Malus domestica]
c37256.graph_c0	0	0	0	12.47	0.46	12.28	--	--	down	normal	K02261|1.55008e-32|vcn:VOLCADRAFT_80299|K02261 cytochrome c oxidase subunit 2 | (RefSeq) cox2B; cytochrome c oxidase subunit II	Cytochrome C oxidase subunit II, periplasmic domain;; Cytochrome C oxidase subunit II, transmembrane domain	cytochrome c oxidase subunit II [Polytomella sp. Pringsheim 198.80]
c37266.graph_c0	83.41	10.86	4.46	9.05	6.23	1.49	down	down	normal	down	--	--	hypothetical protein AQUCO_06800015v1 [Aquilegia coerulea]
c37268.graph_c0	0.3	0.33	4.28	1.51	1.36	1.29	--	up	normal	normal	--	Family of unknown function (DUF716)	Family of Uncharacterized protein function (DUF716) [Theobroma cacao]
c37276.graph_c0	0	0	0	23.14	0	0	--	--	down	down	--	--	hypothetical protein sscle_14g101510 [Sclerotinia sclerotiorum 1980 UF-70]
c37301.graph_c0	4.53	17.41	14.63	11.14	26.48	46.32	normal	normal	normal	up	--	--	PREDICTED: FK506-binding protein 5-like [Phoenix dactylifera]
c37303.graph_c0	17.01	0.66	1.09	6.62	0.68	0	down	down	down	down	--	--	PREDICTED: uncharacterized protein LOC103721513 isoform X2 [Phoenix dactylifera]
c37314.graph_c0	0.52	11.7	4.49	6.04	8.11	20.03	up	normal	normal	normal	--	--	--
c37324.graph_c0	19.86	234.89	65.25	23.85	247.56	43.29	up	normal	up	normal	--	VQ motif	PREDICTED: calmodulin-binding protein 25-like [Nelumbo nucifera]
c37325.graph_c0	2.29	0.08	0	0.56	0	0	down	down	--	--	--	--	hypothetical protein VITISV_007479 [Vitis vinifera]
c37328.graph_c0	0.15	15.33	13.1	1.34	4.43	2.08	up	up	normal	normal	--	VQ motif	PREDICTED: sigma factor binding protein 1, chloroplastic-like [Nelumbo nucifera]
c37340.graph_c0	3.08	9.9	13.71	4.66	7.04	4.49	normal	up	normal	normal	--	--	--
c37343.graph_c0	12.83	1.97	3.69	5.04	0.86	0.48	down	normal	normal	down	--	Hypoxia induced protein conserved region	uncharacterized protein LOC18430372 isoform X1 [Amborella trichopoda]
c37346.graph_c0	0.08	0	0	1.63	0	0	--	--	down	down	--	T5orf172 domain;; Meiotically up-regulated gene 113	DUF1766-domain-containing protein [Lepidopterella palustris CBS 459.81]
c37347.graph_c0	48.51	9.9	9.64	44.13	7.34	9.54	down	down	down	down	--	--	Chlorophyll A-B binding protein [Macleaya cordata]
c37354.graph_c0	0	0	34.75	0	0	0	--	up	--	--	K02951|9.45233e-50|ppp:PHYPADRAFT_109134|K02951 small subunit ribosomal protein S12e | (RefSeq) hypothetical protein	Ribosomal protein L7Ae/L30e/S12e/Gadd45 family	40S ribosomal protein S12 [Kalmanozyma brasiliensis GHG001]
c37355.graph_c0	1.78	0.29	3.25	3.69	0.2	0.1	normal	normal	down	down	--	No apical meristem (NAM) protein	hypothetical protein AQUCO_02200269v1 [Aquilegia coerulea]
c37387.graph_c0	21.53	87.9	2.47	8.86	33.18	1.57	normal	down	up	down	--	EF-hand domain pair	unnamed protein product, partial [Vitis vinifera]
c37388.graph_c0	0	0	0	2.19	0	0	--	--	down	down	--	SacI homology domain	hypothetical protein SS1G_13148 [Sclerotinia sclerotiorum 1980 UF-70]
c37473.graph_c0	0	0	2.57	0	0	0	--	up	--	--	--	--	--
c37537.graph_c0	0	0	2.25	0	0	0	--	up	--	--	K08794|6.14829e-72|vcn:VOLCADRAFT_79621|K08794 calcium/calmodulin-dependent protein kinase I [EC:2.7.11.17] | (RefSeq) hypothetical protein	Protein kinase domain;; Protein tyrosine kinase	hypothetical protein PIROE2DRAFT_38627 [Piromyces sp. E2]
c37565.graph_c0	0	0	0	1.91	0	0	--	--	down	down	--	Carbohydrate/starch-binding module (family 21)	hypothetical protein SS1G_06382 [Sclerotinia sclerotiorum 1980 UF-70]
c37565.graph_c1	0	0	0	2.49	0	0	--	--	down	down	--	--	hypothetical protein SS1G_06382 [Sclerotinia sclerotiorum 1980 UF-70]
c37589.graph_c0	0	0	0	4.85	0	0	--	--	down	down	K04392|9.79889e-54|gsl:Gasu_25940|K04392 Ras-related C3 botulinum toxin substrate 1 | (RefSeq) cell division control protein 42	Ras family;; Ras of Complex, Roc, domain of DAPkinase;; ADP-ribosylation factor family	hypothetical protein BC1G_04486 [Botrytis cinerea B05.10]
c37597.graph_c0	2.18	0.07	0.14	1.07	0	0.07	down	down	--	--	--	Helix-loop-helix DNA-binding domain	PREDICTED: transcription factor bHLH93-like [Nelumbo nucifera]
c37621.graph_c0	0	0	2.05	0	0	0	--	up	--	--	K12761|9.64613e-34|gmx:100813555|K12761 carbon catabolite-derepressing protein kinase [EC:2.7.11.1] | (RefSeq) CBL-interacting serine/threonine-protein kinase 11-like	Protein kinase domain;; Protein tyrosine kinase	Serine/Threonine kinase catalytic domain protein [Rhizoctonia solani AG-3 Rhs1AP]
c37635.graph_c0	0	0	0	3.36	0	0	--	--	down	down	--	linker histone H1 and H5 family	hypothetical protein sscle_12g087770 [Sclerotinia sclerotiorum 1980 UF-70]
c37637.graph_c0	0	0	0	2.22	0	0	--	--	down	down	K01900|1.01886e-92|ccp:CHC_T00008602001|K01900 succinyl-CoA synthetase beta subunit [EC:6.2.1.4 6.2.1.5] | (RefSeq) succinate--CoA ligase (ADP-or GDP-forming), mitochondrial precursor	ATP-grasp domain;; ATP-grasp domain	conserved hypothetical protein [Sclerotinia sclerotiorum 1980 UF-70]
c37648.graph_c0	0	0	2.13	0	0	0	--	up	--	--	--	Glycosyl hydrolase catalytic core	glycoside hydrolase family 128 protein [Hebeloma cylindrosporum h7]
c37677.graph_c0	11.85	73.78	70.19	46.65	53.8	66.11	up	up	normal	normal	K20617|0|nnu:104591616|K20617 cytochrome P450 family 71 subfamily A | (RefSeq) cytochrome P450 71A1-like	Cytochrome P450	PREDICTED: cytochrome P450 71A1-like [Nelumbo nucifera]
c37708.graph_c0	86.31	16.55	34.43	35.42	13.53	10.16	down	normal	normal	down	--	--	PREDICTED: uncharacterized protein LOC101505687 [Cicer arietinum]
c37716.graph_c0	0	0	2.21	0	0	0	--	up	--	--	K13447|8.91911e-52|aly:ARALYDRAFT_474949|K13447 respiratory burst oxidase [EC:1.6.3.- 1.11.1.-] | (RefSeq) respiratory burst oxidase	FAD-binding domain;; Ferric reductase like transmembrane component;; Ferric reductase NAD binding domain	Superoxide-generating NADPH oxidase heavy chain subunit A OS=Dictyostelium discoideum GN=noxA PE=2 SV=1 [Rhizoctonia solani AG-1 IB]
c37717.graph_c0	0	0	2.18	0	0	0	--	up	--	--	K02873|4.20647e-54|gsl:Gasu_35130|K02873 large subunit ribosomal protein L13e | (RefSeq) 60S ribosomal protein L13e	Ribosomal protein L13e	hypothetical protein H310_08544 [Aphanomyces invadans]
c37767.graph_c0	0	0	0	2.75	0	0	--	--	down	down	--	--	hypothetical protein SS1G_14343 [Sclerotinia sclerotiorum 1980 UF-70]
c37782.graph_c0	0	0	0	0	0	1.77	--	--	--	up	--	--	--
c37809.graph_c0	0	0	0	2.56	0	0	--	--	normal	down	K02147|6.28401e-113|jcu:105635291|K02147 V-type H+-transporting ATPase subunit B | (RefSeq) V-type proton ATPase subunit B 1	ATP synthase alpha/beta family, nucleotide-binding domain	hypothetical protein SS1G_10682 [Sclerotinia sclerotiorum 1980 UF-70]
c37813.graph_c0	0	0	0	5.18	0	0	--	--	down	down	--	Matrixin	PREDICTED: metalloendoproteinase 2-MMP-like [Nelumbo nucifera]
c37842.graph_c0	137.61	77.17	104.26	237.61	50.88	45.56	normal	normal	down	down	--	--	hypothetical protein POPTR_0004s16400g [Populus trichocarpa]
c37843.graph_c0	25.94	4.04	5.39	9.08	0.4	0.79	down	normal	down	down	K00422|3.47016e-12|egu:105036105|K00422 polyphenol oxidase [EC:1.10.3.1] | (RefSeq) polyphenol oxidase, chloroplastic-like	Protein of unknown function (DUF_B2219)	Polyphenol oxidase, chloroplastic [Apostasia shenzhenica]
c37859.graph_c0	0	0	0	2.14	0	0	--	--	down	down	K07374|1.54455e-176|vvi:100255913|K07374 tubulin alpha | (RefSeq) tubulin alpha chain	Tubulin/FtsZ family, GTPase domain	predicted protein [Hordeum vulgare subsp. vulgare]
c37867.graph_c0	0	0	0	2.15	0	0	--	--	down	down	K20724|1.49345e-78|pxb:103942741|K20724 transmembrane protein 33 | (RefSeq) nucleoporin POM33-like	Uncharacterised protein family (UPF0121)	hypothetical protein sscle_11g085150 [Sclerotinia sclerotiorum 1980 UF-70]
c37881.graph_c0	0	0	9.33	0	0	0.28	--	up	--	--	--	--	--
c37912.graph_c0	2.62	0.9	0.5	2.08	0.39	0.37	normal	normal	down	down	--	--	hypothetical protein BVC80_8655g13 [Macleaya cordata]
c37947.graph_c0	0	0	2.38	0	0	0	--	up	--	--	K14640|4.45007e-43|sbi:SORBI_04g024630|K14640 solute carrier family 20 (sodium-dependent phosphate transporter) | (RefSeq) SORBIDRAFT_04g024630, Sb04g024630; hypothetical protein	Phosphate transporter family	inorganic phosphate transporter 2-1, chloroplastic [Sorghum bicolor]
c37981.graph_c0	50.09	6.57	13.74	16.05	5.17	3.02	down	normal	normal	down	K08681|2.64233e-19|nnu:104602639|K08681 5'-phosphate synthase pdxT subunit [EC:4.3.3.6] | (RefSeq) probable pyridoxal 5'-phosphate synthase subunit PDX2	SNO glutamine amidotransferase family	PREDICTED: probable pyridoxal 5&apos;-phosphate synthase subunit PDX2 [Nelumbo nucifera]
c37981.graph_c1	295.31	59.73	96.69	193.9	43	39.86	down	normal	down	down	K08681|3.43281e-97|vvi:100267348|K08681 5'-phosphate synthase pdxT subunit [EC:4.3.3.6] | (RefSeq) probable pyridoxal 5'-phosphate synthase subunit PDX2	SNO glutamine amidotransferase family;; CobB/CobQ-like glutamine amidotransferase domain	PREDICTED: probable pyridoxal 5&apos;-phosphate synthase subunit PDX2 [Vitis vinifera]
c37992.graph_c0	0.11	0.31	0.11	4.9	0.98	0.53	--	--	normal	down	--	--	hypothetical protein PV09_08137 [Verruconis gallopava]
c37997.graph_c0	0	0	0	1.66	0	0	--	--	normal	down	K03029|9.5575e-55|jcu:105641765|K03029 26S proteasome regulatory subunit N10 | (RefSeq) 26S proteasome non-ATPase regulatory subunit 4 homolog	von Willebrand factor type A domain;; von Willebrand factor type A domain;; Ssl1-like	hypothetical protein SS1G_08077 [Sclerotinia sclerotiorum 1980 UF-70]
c38007.graph_c0	0	0	0	2.27	0	0	--	--	down	down	--	--	hypothetical protein SS1G_09142 [Sclerotinia sclerotiorum 1980 UF-70]
c38007.graph_c1	0	0	0	1.79	0	0	--	--	down	down	--	--	hypothetical protein SS1G_09142 [Sclerotinia sclerotiorum 1980 UF-70]
c38008.graph_c0	22.56	71.93	26.31	24.75	78.73	16.3	normal	normal	up	normal	--	--	hypothetical protein VITISV_033484 [Vitis vinifera]
c38029.graph_c0	0	0	0	0	2.22	0	--	--	up	--	--	Plastocyanin-like domain	PREDICTED: mavicyanin-like [Gossypium hirsutum]
c38055.graph_c0	1.59	1.53	0.11	8.88	0.81	0.22	--	--	down	down	--	--	--
c38082.graph_c0	173.21	8.85	13.51	110.89	9.99	9.57	down	down	down	down	--	bZIP transcription factor;; Basic region leucine zipper	PREDICTED: bZIP transcription factor 11-like [Nelumbo nucifera]
c38108.graph_c0	0	0	16.91	0	0	0	--	up	--	--	--	--	--
c38113.graph_c0	0	0	0	0	0	10.68	--	--	--	up	--	Cysteine-rich secretory protein family	hypothetical protein BABINDRAFT_28095, partial [Babjeviella inositovora NRRL Y-12698]
c38117.graph_c0	0	0.14	0	8.05	0	0	--	--	down	down	K02134|2.82468e-24|olu:OSTLU_35127|K02134 F-type H+-transporting ATPase subunit delta | (RefSeq) F-ATPase family transporter: protons (mitochondrial)	ATP synthase, Delta/Epsilon chain, beta-sandwich domain	ATP synthase delta chain, mitochondrial precursor [Sclerotinia sclerotiorum 1980 UF-70]
c38132.graph_c0	0.03	0	3.45	0.03	0	2.22	--	up	--	up	--	--	--
c38144.graph_c0	0	0	1.99	0	0	0	--	up	--	--	--	--	hypothetical protein RSOLAG1IB_06563 [Rhizoctonia solani AG-1 IB]
c38159.graph_c0	0	0	7.19	0	0	0	--	up	--	--	K03626|5.22941e-40|vvi:100854239|K03626 nascent polypeptide-associated complex subunit alpha | (RefSeq) nascent polypeptide-associated complex subunit alpha-like protein 2	NAC domain	PREDICTED: nascent polypeptide-associated complex subunit alpha-like protein 2 [Vitis vinifera]
c38169.graph_c0	0	0	1.82	0	0	0	--	up	--	--	--	Glycosyl hydrolases family 16	putative glycosidase C21B10.07 [Hypsizygus marmoreus]
c38180.graph_c0	0	0	0	2.39	0	0	--	--	down	down	--	RNA recognition motif. (a.k.a. RRM, RBD, or RNP domain)	hypothetical protein sscle_02g015300 [Sclerotinia sclerotiorum 1980 UF-70]
c38188.graph_c0	0	2.37	0.77	3.2	1.98	0.91	up	--	normal	normal	--	--	hypothetical protein PV09_02412 [Verruconis gallopava]
c38192.graph_c0	0	0	0	6.19	0	0	--	--	down	down	--	Glycosyl hydrolase family 10;; Fungal cellulose binding domain	hypothetical protein sscle_05g041650 [Sclerotinia sclerotiorum 1980 UF-70]
c38221.graph_c0	0	0	0	2	0	0	--	--	down	down	K07407|5.91177e-92|bna:106367968|K07407 alpha-galactosidase [EC:3.2.1.22] | (RefSeq) alpha-galactosidase 3	Alpha galactosidase A;; Melibiase	hypothetical protein sscle_03g025620 [Sclerotinia sclerotiorum 1980 UF-70]
c38229.graph_c0	24.12	3.3	4.13	6.98	1.3	2.86	down	down	down	normal	K11253|6.48229e-61|zma:103646477|K11253 histone H3 | (RefSeq) histone H3.2-like	Core histone H2A/H2B/H3/H4	hypothetical protein EUTSA_v10014731mg [Eutrema salsugineum]
c38260.graph_c0	0	0	0	7.99	0	0	--	--	down	down	--	Heterokaryon incompatibility protein (HET)	hypothetical protein SBOR_7930 [Sclerotinia borealis F-4128]
c38274.graph_c0	0	0	6.11	0	0	0.36	--	up	--	--	--	--	--
c38276.graph_c0	0.56	0.58	0.45	3.19	0.34	0.43	--	--	down	down	--	Protein of unknown function (DUF642)	uncharacterized protein LOC18438122 [Amborella trichopoda]
c38287.graph_c0	22.28	1.91	3.69	2.71	0.65	2.65	down	down	--	--	--	--	--
c38289.graph_c0	0	0.33	0	1.5	0.62	0	--	--	normal	down	K09201|4.21266e-09|mus:103988984|K09201 transcription factor YY | (RefSeq) uncharacterized zinc finger protein At4g06634-like isoform X1	Zinc finger, C2H2 type	hypothetical protein PV09_03142 [Verruconis gallopava]
c38334.graph_c1	2.61	0	0	0	0	0	normal	down	--	--	--	--	--
c38336.graph_c0	0	0	2.31	0	0	0	--	up	--	--	--	--	UDP-N-acetylglucosamine transferase subunit ALG13-like protein [Rhizoctonia solani AG-3 Rhs1AP]
c38340.graph_c0	0	0	0	2.69	0	0	--	--	down	down	--	Cellulase (glycosyl hydrolase family 5);; Glycosyl hydrolases family 2, TIM barrel domain	hypothetical protein SS1G_00746 [Sclerotinia sclerotiorum 1980 UF-70]
c38359.graph_c0	1.51	0.19	0	3.34	0	0	--	--	down	down	--	Domain of unknown function (DUF4228)	PREDICTED: uncharacterized protein LOC104595801 [Nelumbo nucifera]
c38407.graph_c1	1.23	0	0	0	0	0	down	down	--	--	--	--	--
c38428.graph_c1	0	0.7	0.18	6.08	0.74	0.54	--	--	down	down	--	Peroxidase, family 2	hypothetical protein PV09_09052 [Verruconis gallopava]
c38444.graph_c0	0	0	0	2.42	0	0	--	--	down	down	--	--	hypothetical protein CJF31_00001412 [Rutstroemia sp. NJR-2017a BVV2]
c38484.graph_c0	16.65	3.46	6.16	7.61	3.12	2.63	down	normal	normal	normal	K12621|2.02563e-55|mus:103993723|K12621 U6 snRNA-associated Sm-like protein LSm2 | (RefSeq) sm-like protein LSM2	LSM domain	PREDICTED: sm-like protein LSM2 [Elaeis guineensis]
c38493.graph_c0	0.12	0.06	0	6.9	0	0	--	--	down	down	K02941|3.22268e-73|gsl:Gasu_17870|K02941 large subunit ribosomal protein LP0 | (RefSeq) 60S acidic ribosomal protein P0	Ribosomal protein L10;; 60s Acidic ribosomal protein	60S acidic ribosomal protein P0 [Sclerotinia sclerotiorum 1980 UF-70]
c38503.graph_c0	3.38	37.32	45.17	5.98	4.92	9.92	up	up	normal	normal	--	Purine nucleobase transmembrane transport	hypothetical protein AQUCO_01400487v1 [Aquilegia coerulea]
c38503.graph_c1	4.38	58.85	63.91	14.05	12.75	16.51	up	up	normal	normal	--	Purine nucleobase transmembrane transport	PREDICTED: purine permease 1-like [Nelumbo nucifera]
c38511.graph_c0	4.96	0	0	0	0	0	down	down	--	--	--	--	--
c38517.graph_c0	0	0	2.35	0	0	0	--	up	--	--	--	Subtilase family;; Peptidase inhibitor I9	Cuticle-degrading protease [Pestalotiopsis fici W106-1]
c38530.graph_c0	0.2	0.39	2.77	3.73	0.9	0.95	--	up	normal	normal	K02883|5.13883e-39|spen:107006365|K02883 large subunit ribosomal protein L18e | (RefSeq) 60S ribosomal protein L18-2	Ribosomal protein 60S L18 and 50S L18e	hypothetical protein PV09_03342 [Verruconis gallopava]
c38534.graph_c0	0	0	0	2.26	0	0	--	--	down	down	K01720|4.7422e-76|mis:MICPUN_99795|K01720 2-methylcitrate dehydratase [EC:4.2.1.79] | (RefSeq) PRPD; 2-methylcitrate dehydratase	MmgE/PrpD family	hypothetical protein SS1G_05127 [Sclerotinia sclerotiorum 1980 UF-70]
c38540.graph_c0	0	0	0	7.83	0	0	--	--	down	down	--	--	predicted protein [Sclerotinia sclerotiorum 1980 UF-70]
c38550.graph_c0	0.29	0	8.54	0	0	0	--	up	--	--	K02883|1.86491e-75|nnu:104609266|K02883 large subunit ribosomal protein L18e | (RefSeq) 60S ribosomal protein L18-2-like	Ribosomal protein 60S L18 and 50S L18e	PREDICTED: 60S ribosomal protein L18-2-like [Nicotiana attenuata]
c38563.graph_c0	0	0	12.57	0	0	0	--	up	--	--	K02920|5.09602e-13|csl:COCSUDRAFT_65116|K02920 large subunit ribosomal protein L36e | (RefSeq) ribosomal protein L36 component of cytosolic 80S ribosome and 60S large subunit	Ribosomal protein L36e	ribosomal protein L36 component of cytosolic 80S ribosome and 60S large subunit [Coccomyxa subellipsoidea C-169]
c38570.graph_c0	0	0	0	1.65	0.07	0	--	--	down	down	K00234|1.28903e-160|mis:MICPUN_106467|K00234 succinate dehydrogenase (ubiquinone) flavoprotein subunit [EC:1.3.5.1] | (RefSeq) SDH2; succinate dehydrogenase	FAD binding domain;; Fumarate reductase flavoprotein C-term	conserved hypothetical protein [Sclerotinia sclerotiorum 1980 UF-70]
c38614.graph_c0	14.32	2.07	5.69	4.69	4.77	1.18	down	normal	normal	normal	K12158|1.39923e-14|aip:107613626|K12158 ubiquitin-like protein Nedd8 | (RefSeq) ubiquitin-NEDD8-like protein RUB2	--	Ubiquitin-NEDD8-like protein RUB2 [Glycine soja]
c38626.graph_c0	0	0	0	6.14	0	0	--	--	down	down	K09580|8.80216e-81|smo:SELMODRAFT_142613|K09580 protein disulfide-isomerase A1 [EC:5.3.4.1] | (RefSeq) hypothetical protein	Thioredoxin;; Thioredoxin-like domain;; Calsequestrin;; Thioredoxin-like;; OST3 / OST6 family, transporter family;; Thioredoxin-like;; Thioredoxin-like domain;; AhpC/TSA family	hypothetical protein SS1G_02967 [Sclerotinia sclerotiorum 1980 UF-70]
c38636.graph_c0	2.48	18.72	4.1	20.99	10.34	9.38	up	normal	normal	normal	--	Leucine Rich repeats (2 copies);; Leucine rich repeat;; Leucine Rich Repeat	PREDICTED: plant intracellular Ras-group-related LRR protein 6 [Nelumbo nucifera]
c38658.graph_c0	79.41	56.9	16.95	37.4	35.52	11.65	normal	down	normal	down	--	--	PREDICTED: transcription factor bHLH149-like [Phoenix dactylifera]
c38702.graph_c0	0	0.51	0.06	1.3	0.12	0.06	--	--	normal	down	K14640|1.49002e-34|cvr:CHLNCDRAFT_133070|K14640 solute carrier family 20 (sodium-dependent phosphate transporter) | (RefSeq) hypothetical protein	Phosphate transporter family	hypothetical protein CJF32_00003849 [Rutstroemia sp. NJR-2017a WRK4]
c38716.graph_c0	8.46	1.97	1.83	3.79	1.36	1.29	normal	down	normal	normal	--	--	PREDICTED: BTB/POZ domain-containing protein At5g60050 [Nelumbo nucifera]
c38723.graph_c0	0.18	0.35	2.63	3.85	0	1.09	--	--	down	normal	--	Glutathione-dependent formaldehyde-activating enzyme	hypothetical protein PV09_06093 [Verruconis gallopava]
c38725.graph_c1	0	0	0	2.57	0	0	--	--	down	down	K15028|2.21532e-13|sbi:SORBI_01g045090|K15028 translation initiation factor 3 subunit K | (RefSeq) SORBIDRAFT_01g045090, Sb01g045090; hypothetical protein	CSN8/PSMD8/EIF3K family	hypothetical protein SS1G_10997 [Sclerotinia sclerotiorum 1980 UF-70]
c38774.graph_c0	0	0	0	4.29	0	0	--	--	down	down	K05863|2.0235e-91|mdm:103438393|K05863 solute carrier family 25 (mitochondrial adenine nucleotide translocator), member 4/5/6/31 | (RefSeq) ADP,ATP carrier protein 1, mitochondrial-like	Mitochondrial carrier protein	ADP,ATP carrier protein 1, mitochondrial, variant [Spizellomyces punctatus DAOM BR117]
c38781.graph_c0	0	0	0	2.63	0	0	--	--	down	down	K01279|5.29078e-19|mis:MICPUN_100010|K01279 tripeptidyl-peptidase I [EC:3.4.14.9] | (RefSeq) hypothetical protein	Subtilase family	hypothetical protein SS1G_09225 [Sclerotinia sclerotiorum 1980 UF-70]
c38786.graph_c0	0	0	0	0	3.65	0	--	--	up	--	K03233|1.01878e-47|csl:COCSUDRAFT_29969|K03233 elongation factor 1-gamma | (RefSeq) glutathione S-transferase	Glutathione S-transferase, N-terminal domain;; Glutathione S-transferase, N-terminal domain;; Glutathione S-transferase, C-terminal domain;; Glutathione S-transferase, N-terminal domain;; Glutathione S-transferase, C-terminal domain	hypothetical protein F444_06337, partial [Phytophthora parasitica P1976]
c38848.graph_c0	0	0	0	2.65	0	0	--	--	down	down	--	--	--
c38908.graph_c1	223.3	33.3	32.56	405.67	44.74	18.3	down	down	down	down	K09872|4.99618e-46|zma:541889|K09872 aquaporin PIP | (RefSeq) pip2c, GRMZM2G081192, ZmPIP2-3; plasma membrane intrinsic protein 2	Major intrinsic protein	Aquaporin PIP2-3 [Zea mays]
c38974.graph_c0	0.2	1.4	0.36	0.35	1.2	1.43	normal	--	normal	up	--	Subtilase family;; Peptidase inhibitor I9;; PA domain	Peptidase S8/S53 domain [Macleaya cordata]
c38985.graph_c1	0	0	0	2.14	0	0	--	--	down	down	K00700|0|sly:101268420|K00700 1,4-alpha-glucan branching enzyme [EC:2.4.1.18] | (RefSeq) 1,4-alpha-glucan-branching enzyme 1, chloroplastic/amyloplastic	Alpha amylase, catalytic domain	hypothetical protein sscle_11g083260 [Sclerotinia sclerotiorum 1980 UF-70]
c38986.graph_c0	5.48	0.05	0.05	3.04	0	0	down	down	down	down	--	ABC transporter;; AAA domain, putative AbiEii toxin, Type IV TA system;; ABC-2 type transporter	PREDICTED: ABC transporter G family member 5-like [Nelumbo nucifera]
c38999.graph_c0	0.33	3.48	3.29	0.24	0.08	0.49	normal	up	--	--	--	Enoyl-(Acyl carrier protein) reductase;; short chain dehydrogenase;; KR domain;; NAD dependent epimerase/dehydratase family	secoisolariciresinol dehydrogenase [Sinopodophyllum hexandrum]
c39009.graph_c0	0	0.43	0.6	0.22	3	1.84	--	--	up	normal	--	--	PREDICTED: uncharacterized protein LOC104119109 isoform X1 [Nicotiana tomentosiformis]
c39052.graph_c0	0	0	0	2.23	0	0	--	--	down	down	--	Transmembrane amino acid transporter protein	hypothetical protein SS1G_09839 [Sclerotinia sclerotiorum 1980 UF-70]
c39068.graph_c0	0	0	1.87	0	0	0	--	up	--	--	K15377|1.46942e-10|csl:COCSUDRAFT_14943|K15377 solute carrier family 44 (choline transporter-like protein), member 2/4/5 | (RefSeq) DUF580-domain-containing protein	--	plasma-membrane choline transporter-domain-containing protein [Catenaria anguillulae PL171]
c39088.graph_c0	55.76	12.71	17.72	47.77	9.19	5.03	down	normal	down	down	--	--	PREDICTED: zinc finger protein 6-like [Ipomoea nil]
c39142.graph_c0	0	0.14	1.55	0.1	0.05	0.28	--	up	--	--	--	Sugar (and other) transporter;; Major Facilitator Superfamily	facilitated glucose transporter [Aspergillus nomius NRRL 13137]
c39173.graph_c1	0	0	0	3.1	0	0	--	--	down	down	K02727|5.43691e-53|zma:100285986|K02727 20S proteasome subunit alpha 7 [EC:3.4.25.1] | (RefSeq) proteasome subunit alpha type 3	Proteasome subunit;; Proteasome subunit A N-terminal signature	hypothetical protein SS1G_12821 [Sclerotinia sclerotiorum 1980 UF-70]
c39181.graph_c0	6.77	4.26	4.12	8.27	2.68	1.58	normal	normal	normal	down	--	--	--
c39195.graph_c0	0	0	2.37	0	0	0	--	up	--	--	--	Dual specificity phosphatase, catalytic domain	protein tyrosine dual [Chrysochromulina sp. CCMP291]
c39214.graph_c0	14.88	0.53	0.78	4.09	1.38	2.49	down	down	--	--	K07375|1.85401e-16|pop:POPTR_1455s00210g|K07375 tubulin beta | (RefSeq) hypothetical protein	--	beta-tubulin [Trema orientalis]
c39224.graph_c0	0	0	1.52	0	0	0	--	up	--	--	K00811|2.55885e-136|nnu:104589052|K00811 aspartate aminotransferase, chloroplastic [EC:2.6.1.1] | (RefSeq) aspartate aminotransferase, chloroplastic	Aminotransferase class I and II	hypothetical protein AXG93_773s1410 [Marchantia polymorpha subsp. ruderalis]
c39274.graph_c0	0	0	0	0	6.26	0	--	--	up	--	K03231|0|cme:CYME_CMH226C|K03231 elongation factor 1-alpha | (RefSeq) eukaryotic translation elongation factor 1 alpha	Elongation factor Tu C-terminal domain;; Elongation factor Tu GTP binding domain;; Elongation factor Tu domain 2	translation elongation factor 1 [Nannochloropsis gaditana]
c39285.graph_c0	39.42	7.73	10.39	6.87	6.9	4.66	down	normal	normal	normal	--	--	--
c39336.graph_c1	0	30.51	0	0	0	0	up	--	--	--	--	CFEM domain	hypothetical protein M408DRAFT_288137 [Serendipita vermifera MAFF 305830]
c39352.graph_c0	0	0	0	2.52	0	0	--	--	down	down	K00140|0|csl:COCSUDRAFT_29754|K00140 malonate-semialdehyde dehydrogenase (acetylating) / methylmalonate-semialdehyde dehydrogenase [EC:1.2.1.18 1.2.1.27] | (RefSeq) methylmalonate semi-aldehyde dehydrogenase	Aldehyde dehydrogenase family	hypothetical protein SS1G_04782 [Sclerotinia sclerotiorum 1980 UF-70]
c39366.graph_c1	0	1.71	0.05	0.4	0.16	0	up	--	--	--	--	Major Facilitator Superfamily;; Fungal trichothecene efflux pump (TRI12)	hypothetical protein PV09_02070 [Verruconis gallopava]
c39370.graph_c0	5.92	0.6	2.23	3.17	0.92	0.88	down	normal	normal	normal	--	--	--
c39389.graph_c0	0	0	0	9.45	0	0	--	--	down	down	K03768|5.46283e-66|mis:MICPUN_84244|K03768 peptidyl-prolyl cis-trans isomerase B (cyclophilin B) [EC:5.2.1.8] | (RefSeq) CYP-B; peptidylprolyl isomerase, precursor	Cyclophilin type peptidyl-prolyl cis-trans isomerase/CLD	peptidyl-prolyl cis-trans isomerase B [Sclerotinia sclerotiorum 1980 UF-70]
c39405.graph_c0	30.15	40.84	45	7.36	24.73	16.21	normal	normal	up	normal	--	--	hypothetical protein glysoja_000567, partial [Glycine soja]
c39415.graph_c0	38.68	15.86	9.59	27.18	8.48	6.64	normal	normal	normal	down	--	--	hypothetical protein LSAT_2X74220 [Lactuca sativa]
c39468.graph_c0	0	0	1.95	0	0	0	--	up	--	--	--	Pheromone A receptor	Pheromone B beta 1 receptor [Rhizoctonia solani AG-1 IB]
c39497.graph_c1	3.71	0	0.41	2.68	0.71	0.27	down	normal	normal	normal	--	--	--
c39516.graph_c0	0	0	0	5.84	0	0	--	--	down	down	--	NAD(P)H-binding;; NAD dependent epimerase/dehydratase family;; NmrA-like family	hypothetical protein SS1G_01832 [Sclerotinia sclerotiorum 1980 UF-70]
c39530.graph_c0	0	1.88	0.08	0.39	1.52	0.54	up	--	normal	--	--	--	--
c39549.graph_c0	21.13	2.74	5.87	8.99	1.08	5.82	down	normal	down	normal	--	--	hypothetical protein AQUCO_01600213v1 [Aquilegia coerulea]
c39563.graph_c0	0.46	1.7	0.15	2.93	1.65	0.35	normal	--	normal	down	--	Cytochrome P450	hypothetical protein PV09_00982 [Verruconis gallopava]
c39578.graph_c0	0.16	0.97	3.42	3.36	0	0.66	--	up	down	normal	K02912|4.80307e-44|cme:CYME_CMJ289C|K02912 large subunit ribosomal protein L32e | (RefSeq) 60S ribosomal protein L32	Ribosomal protein L32	60S ribosomal protein L32 [Verruconis gallopava]
c39598.graph_c0	0.35	0.11	8.66	0	0	0	--	up	--	--	K02885|9.53529e-61|bvg:104890341|K02885 large subunit ribosomal protein L19e | (RefSeq) 60S ribosomal protein L19-3-like	Ribosomal protein L19e	hypothetical protein RhiirA4_393796 [Rhizophagus irregularis]
c39618.graph_c0	1.76	0.27	0.07	1.85	0.05	0.07	down	down	down	down	K00558|0|egu:105056476|K00558 DNA (cytosine-5)-methyltransferase 1 [EC:2.1.1.37] | (RefSeq) EgCMT1; DNA (cytosine-5)-methyltransferase CMT3	C-5 cytosine-specific DNA methylase;; BAH domain;; Chromo (CHRromatin Organisation MOdifier) domain	PREDICTED: DNA (cytosine-5)-methyltransferase CMT3 [Elaeis guineensis]
c39622.graph_c0	0	0	2.23	0	0	0	--	up	--	--	K12196|1.53294e-70|pda:103701862|K12196 vacuolar protein-sorting-associated protein 4 | (RefSeq) protein SUPPRESSOR OF K(+) TRANSPORT GROWTH DEFECT 1-like	MIT (microtubule interacting and transport) domain;; ATPase family associated with various cellular activities (AAA)	aaa-domain-containing protein [Ceraceosorus bombacis]
c39633.graph_c0	0	0	0	1.91	0.15	0.28	--	--	down	normal	K01689|1.14138e-123|mpp:MICPUCDRAFT_43957|K01689 enolase [EC:4.2.1.11] | (RefSeq) hypothetical protein	Enolase, C-terminal TIM barrel domain;; Enolase, N-terminal domain	enolase [Aspergillus arachidicola]
c39637.graph_c0	0	0	0	2.29	0	0	--	--	down	down	K03953|2.77595e-52|mis:MICPUN_61040|K03953 NADH dehydrogenase (ubiquinone) 1 alpha subcomplex subunit 9 | (RefSeq) hypothetical protein	NAD dependent epimerase/dehydratase family;; NAD(P)H-binding;; NmrA-like family;; 3-beta hydroxysteroid dehydrogenase/isomerase family;; RmlD substrate binding domain;; GDP-mannose 4,6 dehydratase;; Male sterility protein	NADH-ubiquinone oxidoreductase 40 kDa subunit [Botrytis cinerea B05.10]
c39646.graph_c0	0	0	25.47	0	0	0	--	up	--	--	K02893|1.08164e-41|cit:102630069|K02893 large subunit ribosomal protein L23Ae | (RefSeq) 60S ribosomal protein L23a	Ribosomal protein L23, N-terminal domain;; Ribosomal protein L23	PREDICTED: 60S ribosomal protein L23a [Nicotiana sylvestris]
c39652.graph_c0	0.09	0.65	0.64	0.14	0.61	2.08	--	--	--	up	--	gag-polypeptide of LTR copia-type	Retrovirus-related Pol polyprotein from transposon TNT 1-94 [Cajanus cajan]
c39655.graph_c1	0	0	0	1.64	0	0	--	--	down	down	K03934|5.36221e-125|pop:POPTR_0017s023401|K03934 NADH dehydrogenase (ubiquinone) Fe-S protein 1 [EC:1.6.5.3 1.6.99.3] | (RefSeq) hypothetical protein	2Fe-2S iron-sulfur cluster binding domain;; NADH-ubiquinone oxidoreductase-G iron-sulfur binding region;; 2Fe-2S iron-sulfur cluster binding domain	hypothetical protein BCIN_02g01370 [Botrytis cinerea B05.10]
c39668.graph_c0	1.12	0.5	6.29	0	0	0	--	up	--	--	K02998|7.93839e-95|mis:MICPUN_107814|K02998 small subunit ribosomal protein SAe | (RefSeq) hypothetical protein	40S ribosomal protein SA C-terminus;; Ribosomal protein S2	ribosomal protein S2 [Gonapodya prolifera JEL478]
c39672.graph_c0	0	0	2.21	0	0	0	--	up	--	--	--	--	--
c39685.graph_c0	0	0	0	2.37	0	0	--	--	down	down	--	Globin;; Oxidoreductase FAD-binding domain	hypothetical protein sscle_09g069200 [Sclerotinia sclerotiorum 1980 UF-70]
c39686.graph_c0	0	0.64	4.71	2.87	0.68	0.33	--	up	normal	normal	K02900|5.80108e-65|ccp:CHC_T00010205001|K02900 large subunit ribosomal protein L27Ae | (RefSeq) 60S ribosomal protein L27A	Ribosomal proteins 50S-L15, 50S-L18e, 60S-L27A	60S ribosomal protein L27a [Verruconis gallopava]
c39700.graph_c1	0	0	0	2.16	0	0	--	--	normal	down	--	--	hypothetical protein SPBR_03265 [Sporothrix brasiliensis 5110]
c39757.graph_c0	0	0	2.36	0	0	0	--	up	--	--	K17743|5.04721e-57|mis:MICPUN_98293|K17743 D-xylose reductase [EC:1.1.1.307] | (RefSeq) aldehyde reductase	Aldo/keto reductase family	D-xylose reductase (Xyl1), putative [Rhizoctonia solani]
c39766.graph_c0	0	0	0	1.94	0	0	--	--	down	down	--	Thioredoxin	hypothetical protein SS1G_12043 [Sclerotinia sclerotiorum 1980 UF-70]
c39790.graph_c0	5.54	1.48	0.21	4.33	0	0	normal	down	down	down	--	--	PREDICTED: uncharacterized protein LOC100853079 [Vitis vinifera]
c39796.graph_c0	0	0	0	0	0	20.91	--	--	--	up	--	--	--
c39815.graph_c0	0	0	0	11.41	0	0	--	--	down	down	--	CFEM domain	hypothetical protein SS1G_05075 [Sclerotinia sclerotiorum 1980 UF-70]
c39820.graph_c0	16.74	0.05	0.73	4.69	0.3	0.05	down	down	down	down	K01051|0|nnu:104604473|K01051 pectinesterase [EC:3.1.1.11] | (RefSeq) probable pectinesterase 53	Pectinesterase	PREDICTED: probable pectinesterase 53 [Nelumbo nucifera]
c39826.graph_c1	0	0	2.95	0	0	0	--	up	--	--	K03883|6.86964e-42|ota:OstapMp36|K03883 NADH-ubiquinone oxidoreductase chain 5 [EC:1.6.5.3] | (RefSeq) nad5, ndhF; ndhF	NADH-ubiquinone/plastoquinone oxidoreductase chain 6;; Proton-conducting membrane transporter;; NADH dehydrogenase subunit 5 C-terminus	RecName: Full=NADH-ubiquinone oxidoreductase chain 5; AltName: Full=NADH dehydrogenase subunit 5
c39833.graph_c0	0.07	0.54	2.6	2.97	0.5	0.69	--	up	normal	normal	K19658|2.76034e-34|cam:101492992|K19658 peroxisomal enoyl-CoA hydratase 2 [EC:4.2.1.119] | (RefSeq) enoyl-CoA hydratase 2, peroxisomal	MaoC like domain;; N-terminal half of MaoC dehydratase	hypothetical protein PV09_01181 [Verruconis gallopava]
c39865.graph_c0	0	0	0	1.6	0	0	--	--	normal	down	--	--	hypothetical protein SS1G_02587 [Sclerotinia sclerotiorum 1980 UF-70]
c39873.graph_c0	0	0	0	9.95	0	0	--	--	down	down	K02998|2.37537e-92|smo:SELMODRAFT_36138|K02998 small subunit ribosomal protein SAe | (RefSeq) hypothetical protein	Ribosomal protein S2;; 40S ribosomal protein SA C-terminus	40S ribosomal protein S0 [Sclerotinia sclerotiorum 1980 UF-70]
c39897.graph_c0	5.07	1.01	0.57	1.28	0	0	normal	down	--	--	--	Lateral organ boundaries (LOB) domain	LOB domain-containing protein 4-like [Quercus suber]
c39936.graph_c0	0	0	1.88	0	0	0	--	up	--	--	K20603|2.09218e-63|crb:CARUB_v10023497mg|K20603 mitogen-activated protein kinase kinase 2 [EC:2.7.12.2] | (RefSeq) hypothetical protein	Protein kinase domain;; Protein tyrosine kinase;; Kinase-like	mitogen-activated protein kinase kinase [Rhizoctonia solani]
c39974.graph_c0	0	0	0	0	0	2.75	--	--	--	up	--	--	--
c39982.graph_c0	0	0	0	11.04	0	0	--	--	down	down	--	--	hypothetical protein sscle_01g011050 [Sclerotinia sclerotiorum 1980 UF-70]
c39988.graph_c0	0	0	0	2.17	0	0	--	--	down	down	--	Amino acid permease	hypothetical protein SS1G_11113 [Sclerotinia sclerotiorum 1980 UF-70]
c39995.graph_c0	0	0	0	12.78	0	0	--	--	down	down	K02883|1.41525e-60|ppp:PHYPADRAFT_201150|K02883 large subunit ribosomal protein L18e | (RefSeq) hypothetical protein	Ribosomal protein 60S L18 and 50S L18e	putative 60s ribosomal protein l18 protein [Botrytis cinerea BcDW1]
c40002.graph_c0	48.65	16.61	31.74	44.07	18.02	13.45	normal	normal	normal	down	K02969|2.23187e-29|nnu:104602247|K02969 small subunit ribosomal protein S20e | (RefSeq) 40S ribosomal protein S20-2	--	Ribosomal protein S10 [Corchorus olitorius]
c40014.graph_c0	0	0	0	2.21	0	0	--	--	down	down	--	--	hypothetical protein SS1G_05794 [Sclerotinia sclerotiorum 1980 UF-70]
c40020.graph_c0	1.52	0.23	0	1.26	0.25	0	normal	down	--	--	--	--	--
c40034.graph_c0	0.39	2.72	0.47	2.48	1.61	0.23	normal	--	normal	down	--	Protein of unknown function (DUF3602)	hypothetical protein PV09_00620 [Verruconis gallopava]
c40046.graph_c0	0	0	1.86	0	0	0	--	up	--	--	K03934|7.37271e-57|smo:SELMODRAFT_161599|K03934 NADH dehydrogenase (ubiquinone) Fe-S protein 1 [EC:1.6.5.3 1.6.99.3] | (RefSeq) hypothetical protein	Molybdopterin oxidoreductase;; NADH-ubiquinone oxidoreductase subunit G, C-terminal	NADH-ubiquinone oxidoreductase 78 kDa subunit [Rhizoctonia solani AG-3 Rhs1AP]
c40059.graph_c0	0	0	0	4.55	0	0	--	--	down	down	K00451|1.15056e-147|aly:ARALYDRAFT_918517|K00451 homogentisate 1,2-dioxygenase [EC:1.13.11.5] | (RefSeq) homogentisate 1,2-dioxygenase	homogentisate 1,2-dioxygenase	similar to homogentisate 1,2-dioxygenase [Botrytis cinerea T4]
c40078.graph_c0	0.55	0.04	0.12	1.41	0.19	0.05	normal	normal	down	down	--	Sodium/hydrogen exchanger family	hypothetical protein AQUCO_02700291v1 [Aquilegia coerulea]
c40081.graph_c0	0	7.67	0	0	0	0	up	--	--	--	K02951|8.58398e-43|mus:103982246|K02951 small subunit ribosomal protein S12e | (RefSeq) 40S ribosomal protein S12-like	Ribosomal protein L7Ae/L30e/S12e/Gadd45 family	hypothetical protein M408DRAFT_70358 [Serendipita vermifera MAFF 305830]
c40090.graph_c0	0	0	0	16.75	0	0	--	--	down	down	--	--	predicted protein [Sclerotinia sclerotiorum 1980 UF-70]
c40094.graph_c0	0.05	1.99	1.68	1.8	2.19	3.83	up	up	normal	normal	K12271|5.19823e-118|gmx:100818382|K12271 signal recognition particle 43 kDa protein | (RefSeq) signal recognition particle 43 kDa protein, chloroplastic-like	Chromo (CHRromatin Organisation MOdifier) domain;; Ankyrin repeats (many copies);; Ankyrin repeats (3 copies);; Ankyrin repeats (many copies);; Ankyrin repeat;; Ankyrin repeat	PREDICTED: signal recognition particle 43 kDa protein, chloroplastic-like [Ziziphus jujuba]
c40097.graph_c0	0.06	0.1	0.06	2.5	0.68	0.32	--	--	normal	down	--	--	--
c40102.graph_c0	4.21	0.46	0.86	0.9	0.16	0.47	down	normal	--	--	--	--	uncharacterized protein LOC110665100 [Hevea brasiliensis]
c40115.graph_c0	8	2.21	1.31	28.38	11.71	13.88	normal	down	normal	normal	--	--	hypothetical protein AQUCO_01400480v1 [Aquilegia coerulea]
c40117.graph_c0	0.48	0.16	5.83	5.74	0.67	0.63	--	up	down	down	K02951|3.87351e-44|ppp:PHYPADRAFT_109134|K02951 small subunit ribosomal protein S12e | (RefSeq) hypothetical protein	Ribosomal protein L7Ae/L30e/S12e/Gadd45 family	40S ribosomal protein S12 [Verruconis gallopava]
c40121.graph_c0	0.11	8.45	12.68	4.77	5.06	5.65	up	up	normal	normal	--	--	--
c40123.graph_c0	4.23	45.49	46.37	17.22	20.34	33.39	up	up	normal	normal	--	NB-ARC domain;; Arabidopsis broad-spectrum mildew resistance protein RPW8	nucleotide-binding site-leucine-rich repeat protein 2 [Cinnamomum camphora]
c40125.graph_c0	0	5.84	0	0	0	0	up	--	--	--	--	Heat shock protein 9/12	hypothetical protein PIIN_00968 [Serendipita indica DSM 11827]
c40136.graph_c0	2.7	15.05	7.83	5.65	11.73	8.96	up	normal	normal	normal	--	Cytochrome P450	Cytochrome P450 [Macleaya cordata]
c40140.graph_c0	245.98	35.09	52.07	198.55	28.17	26.63	down	down	down	down	K00847|1.01617e-31|gmx:100812560|K00847 fructokinase [EC:2.7.1.4] | (RefSeq) fructokinase-2-like	--	probable fructokinase-4 [Carica papaya]
c40144.graph_c0	5.6	0.41	0.84	3.08	3.22	2.33	down	down	normal	normal	--	Chalcone-flavanone isomerase	chalcone isomerase [Camellia fraterna]
c40146.graph_c0	0	0	38.38	0	0	0	--	up	--	--	K02969|8.33337e-55|csl:COCSUDRAFT_22962|K02969 small subunit ribosomal protein S20e | (RefSeq) ribosomal protein S1	Ribosomal protein S10p/S20e	hypothetical protein EMIHUDRAFT_414756 [Emiliania huxleyi CCMP1516]
c40156.graph_c0	9.68	0.25	0	0	0.26	0	down	down	--	--	--	--	PREDICTED: basic leucine zipper 43-like [Nelumbo nucifera]
c40156.graph_c1	9.28	0	0	1.24	0.8	0	down	down	--	--	--	Basic region leucine zipper	hypothetical protein CCACVL1_29138 [Corchorus capsularis]
c40162.graph_c0	5.06	0	0	0.93	0	0	down	down	--	--	--	PB1 domain	--
c40166.graph_c0	3.82	13.96	14.93	3.18	9.75	13.08	normal	normal	normal	up	--	--	--
c40171.graph_c0	1.14	38.39	160.91	5.5	79.05	68.15	up	up	up	up	--	--	PREDICTED: uncharacterized protein LOC104607400 [Nelumbo nucifera]
c40172.graph_c0	0	24.66	0	0	0	0	up	--	--	--	--	RNA recognition motif. (a.k.a. RRM, RBD, or RNP domain)	hypothetical protein PISMIDRAFT_674196, partial [Pisolithus microcarpus 441]
c40180.graph_c0	0	0.9	0.18	0.13	0.6	0.65	up	--	--	normal	--	--	--
c40183.graph_c1	7.45	1.39	0.47	1.08	0	0.16	normal	down	--	--	--	Tetraspanin family	protein TORNADO 2 [Citrus clementina]
c40184.graph_c0	0	0	12.8	0	0	0	--	up	--	--	K02917|1.3506e-43|vvi:100258134|K02917 large subunit ribosomal protein L35Ae | (RefSeq) 60S ribosomal protein L35a-1	Ribosomal protein L35Ae	60S ribosomal protein L33-A, partial [Rhizoctonia solani AG-3 Rhs1AP]
c40187.graph_c0	0.39	1.11	4.47	1.47	0.07	0.25	normal	up	down	normal	--	Protein of unknown function, DUF617	hypothetical protein POPTR_0014s03430g [Populus trichocarpa]
c40190.graph_c0	0.55	6.3	9.29	1.57	7.52	6.94	up	up	up	up	K00615|0|egu:105043080|K00615 transketolase [EC:2.2.1.1] | (RefSeq) transketolase, chloroplastic-like	Transketolase, thiamine diphosphate binding domain;; Transketolase, pyrimidine binding domain;; Transketolase, C-terminal domain;; Thiamine pyrophosphate enzyme, C-terminal TPP binding domain	PREDICTED: transketolase, chloroplastic-like [Elaeis guineensis]
c40191.graph_c0	0.14	0	3.07	3.16	0.72	1.12	--	up	normal	normal	K02920|5.56431e-21|vcn:VOLCADRAFT_109213|K02920 large subunit ribosomal protein L36e | (RefSeq) rpl36; component of cytosolic 80S ribosome and 60S large subunit	Ribosomal protein L36e	60S ribosomal protein L36 [Verruconis gallopava]
c40200.graph_c0	11.48	21.58	31.79	10.09	2.54	2.58	normal	normal	down	down	--	Pectinesterase;; Plant invertase/pectin methylesterase inhibitor	PREDICTED: probable pectinesterase/pectinesterase inhibitor 12 [Nelumbo nucifera]
c40202.graph_c0	4.08	5.88	2.71	82.2	4.53	9.71	normal	normal	down	down	--	High-affinity nitrate transporter accessory	PREDICTED: high-affinity nitrate transporter-activating protein 2.1-like [Nelumbo nucifera]
c40205.graph_c0	0	0	346.9	0	0	0	--	up	--	--	--	--	--
c40207.graph_c0	0	0	18.74	0	0	0	--	up	--	--	--	--	--
c40220.graph_c0	10.25	2.44	1.96	21.71	1.77	1.55	down	down	down	down	--	Protein of unknown function, DUF604;; Fringe-like	Protein of unknown function DUF604 [Macleaya cordata]
c40227.graph_c1	345.32	66.75	101.42	187.86	63.38	41.34	down	normal	normal	down	K10579|2.90804e-84|nnu:104588186|K10579 ubiquitin-conjugating enzyme E2 M | (RefSeq) NEDD8-conjugating enzyme Ubc12-like	Ubiquitin-conjugating enzyme	PREDICTED: NEDD8-conjugating enzyme Ubc12-like [Nelumbo nucifera]
c40232.graph_c0	3.84	7.02	15.52	7.11	5.9	3.33	normal	up	normal	normal	K13456|1.05514e-82|nnu:104590317|K13456 RPM1-interacting protein 4 | (RefSeq) RPM1-interacting protein 4-like	Cleavage site for pathogenic type III effector avirulence factor Avr	PREDICTED: RPM1-interacting protein 4-like [Nelumbo nucifera]
c40237.graph_c0	0	2.98	0.94	2.58	1.73	2.96	up	--	normal	normal	--	--	--
c40239.graph_c0	0	0	0	6.38	0	0	--	--	down	down	--	--	--
c40243.graph_c0	23.64	5.18	7.2	12.69	4.86	5.62	down	normal	normal	normal	--	--	zinc finger protein [Macleaya cordata]
c40248.graph_c0	41.27	8.72	12.14	37.12	8.96	7.92	down	normal	down	down	K00939|6.04797e-154|nnu:104594720|K00939 adenylate kinase [EC:2.7.4.3] | (RefSeq) probable adenylate kinase 1, chloroplastic	Adenylate kinase;; AAA domain	PREDICTED: probable adenylate kinase 1, chloroplastic [Nelumbo nucifera]
c40252.graph_c0	1.63	0.26	1.6	0	2.63	1.37	normal	normal	--	up	--	Aluminium induced protein;; Glutamine amidotransferase domain;; Glutamine amidotransferase domain	PREDICTED: stem-specific protein TSJT1 [Vitis vinifera]
c40268.graph_c0	2.19	0.09	1.13	3.16	0.39	0.28	normal	normal	normal	down	K15109|4.56442e-134|nnu:104610350|K15109 solute carrier family 25 (mitochondrial carnitine/acylcarnitine transporter), member 20/29 | (RefSeq) mitochondrial carnitine/acylcarnitine carrier-like protein	Mitochondrial carrier protein	mitochondrial carnitine/acylcarnitine carrier-like protein [Morus notabilis]
c40269.graph_c0	0	0	0	6.8	0	0	--	--	down	down	--	ATP synthase D chain, mitochondrial (ATP5H)	ATP synthase D chain, mitochondrial [Sclerotinia sclerotiorum 1980 UF-70]
c40270.graph_c0	0	1.38	0.41	0.3	1.18	1.24	up	--	normal	normal	--	--	hypothetical protein VITISV_036410 [Vitis vinifera]
c40277.graph_c0	0	0	31.67	0	0	0	--	up	--	--	--	--	--
c40282.graph_c0	0	0.11	2.52	1.94	0.57	0.65	--	up	normal	normal	K02889|3.02657e-44|cic:CICLE_v10012788mg|K02889 large subunit ribosomal protein L21e | (RefSeq) hypothetical protein	Ribosomal protein L21e	hypothetical protein PV09_01810 [Verruconis gallopava]
c40291.graph_c0	0.47	5.87	9.36	11.48	37.58	7.32	up	up	up	normal	--	PLAC8 family	PREDICTED: cell number regulator 1-like [Populus euphratica]
c40293.graph_c0	0	0	54.71	0	0	0	--	up	--	--	--	--	--
c40299.graph_c0	2.13	9.47	9.62	4.3	8.9	8.55	normal	up	normal	normal	--	B-box zinc finger	PREDICTED: putative zinc finger protein At1g68190 isoform X1 [Vitis vinifera]
c40310.graph_c0	3.38	19.15	15.58	9.88	8.34	6.92	up	up	normal	normal	--	Purine nucleobase transmembrane transport;; EamA-like transporter family	PREDICTED: purine permease 3-like [Nelumbo nucifera]
c40320.graph_c0	20.38	43.78	57.84	7	34.17	42.93	normal	normal	up	up	--	--	Iron sulfur-containing domain [Macleaya cordata]
c40331.graph_c0	0	0	0.08	3.72	0	1	--	--	down	normal	K00128|4.3654e-114|cre:CHLREDRAFT_135609|K00128 aldehyde dehydrogenase (NAD+) [EC:1.2.1.3] | (RefSeq) aldehyde dehydrogenase	Aldehyde dehydrogenase family	aldehyde dehydrogenase (NAD+) [Saprolegnia diclina VS20]
c40338.graph_c0	0	1.45	0.48	0.84	1.61	1.18	up	--	normal	normal	--	--	--
c40342.graph_c0	0.32	0.07	0.08	6.29	0.12	0.15	--	--	down	down	K20666|0|pda:103702172|K20666 gibberellin 13-oxidase [EC:1.14.-.-] | (RefSeq) cytochrome P450 714B3-like	Cytochrome P450	PREDICTED: cytochrome P450 714B3-like isoform X1 [Phoenix dactylifera]
c40350.graph_c0	0	0	0	10.86	0	0	--	--	down	down	K02896|1.58047e-22|vra:106770867|K02896 large subunit ribosomal protein L24e | (RefSeq) 60S ribosomal protein L24-like	Ribosomal protein L24e	60S ribosomal protein L24 [Sclerotinia sclerotiorum 1980 UF-70]
c40351.graph_c0	1.73	76.04	51.11	18	15.92	21.52	up	up	normal	normal	K13395|1.74534e-104|nnu:104604446|K13395 (S)-stylopine/(S)-canadine/(S)-nandinine synthase [EC:1.14.21.1 1.14.21.5 1.14.21.12] | (RefSeq) (S)-canadine synthase-like	Cytochrome P450	PREDICTED: (S)-canadine synthase-like [Nelumbo nucifera]
c40351.graph_c1	3.27	19.65	23.07	5.33	7.48	6.23	normal	up	normal	normal	K13395|1.23291e-34|nnu:104604446|K13395 (S)-stylopine/(S)-canadine/(S)-nandinine synthase [EC:1.14.21.1 1.14.21.5 1.14.21.12] | (RefSeq) (S)-canadine synthase-like	Cytochrome P450	stylopine synthase [Chelidonium majus]
c40367.graph_c0	456.86	37.93	51.05	200.95	32.35	35.96	down	down	down	down	--	Metallothionein	metallothionein type 2, partial [Piper nigrum]
c40368.graph_c0	0	0	0	0	0.32	14.05	--	--	--	up	--	--	--
c40372.graph_c0	0.59	0.41	1	16.54	1.77	3.1	--	--	down	down	K07304|3.30908e-09|mdm:103426449|K07304 peptide-methionine (S)-S-oxide reductase [EC:1.8.4.11] | (RefSeq) peptide methionine sulfoxide reductase-like	--	hypothetical protein LR48_Vigan07g022000 [Vigna angularis]
c40378.graph_c0	965.72	68.11	311.08	80.41	83.28	105.47	down	normal	normal	normal	--	EamA-like transporter family	PREDICTED: WAT1-related protein At5g64700-like [Nelumbo nucifera]
c40381.graph_c0	4.29	32.14	28.12	46.45	52.78	67.08	up	up	normal	normal	--	F-box domain;; Galactose oxidase, central domain;; F-box-like	PREDICTED: F-box/kelch-repeat protein At5g43190 [Nelumbo nucifera]
c40383.graph_c0	0	0	6.62	0	0	0	--	up	--	--	--	WAP-type (Whey Acidic Protein) 'four-disulfide core'	--
c40387.graph_c0	0	0.28	0.06	0.06	0.24	1.19	--	--	--	up	--	--	--
c40393.graph_c0	0	0	33.86	0	0	0	--	up	--	--	K02877|1.44633e-89|gsl:Gasu_57270|K02877 large subunit ribosomal protein L15e | (RefSeq) 60S ribosomal protein L15e isoform 1	Ribosomal L15	60S ribosomal protein L15e isoform 2 [Galdieria sulphuraria]
c40396.graph_c0	0	0.72	0.33	0.41	0.42	0.67	up	--	normal	normal	--	--	uncharacterized protein LOC112096391 [Citrus clementina]
c40399.graph_c0	3.6	0	0	5.76	0	0	--	--	down	down	--	--	--
c40404.graph_c0	11.78	3.66	2.56	7.21	1.02	0.35	normal	normal	normal	down	--	--	--
c40408.graph_c0	15.15	42.46	57.87	13.31	56.97	64.2	normal	up	up	up	--	Cotton fibre expressed protein;; Domain of unknown function (DUF4408)	uncharacterized protein LOC105649473 [Jatropha curcas]
c40411.graph_c1	0.98	0.33	2.56	26.02	3.4	21.82	--	--	down	normal	--	--	--
c40412.graph_c0	0	0	11.99	0	0	0	--	up	--	--	--	ATP synthase subunit H	--
c40418.graph_c0	137.95	0	0	0	0	0	down	down	--	--	K19476|8.46337e-27|cic:CICLE_v10031654mg|K19476 vacuolar protein sorting-associated protein IST1 | (RefSeq) hypothetical protein	Regulator of Vps4 activity in the MVB pathway	uncharacterized protein LOC18043529 [Citrus clementina]
c40419.graph_c0	0	4.53	1.8	2.41	0.51	2.67	up	--	--	--	--	--	--
c40422.graph_c0	0	0	0.04	0	0	6.46	--	--	--	up	--	--	--
c40423.graph_c0	0	0	19.47	0	0	0	--	up	--	--	K02955|5.0858e-42|nnu:104587778|K02955 small subunit ribosomal protein S14e | (RefSeq) 40S ribosomal protein S14-like	Ribosomal protein S11	hypothetical protein M422DRAFT_777699 [Sphaerobolus stellatus SS14]
c40426.graph_c0	7.24	0	0	0	0	0	down	down	--	--	--	--	--
c40427.graph_c0	0.84	0.36	1.39	3.56	0.38	0.82	--	--	down	normal	--	Translationally controlled tumour protein	hypothetical protein PV09_08641 [Verruconis gallopava]
c40437.graph_c0	12.22	7.89	1.41	18.23	0.18	0.26	normal	down	down	down	--	Hydrophobic seed protein;; Protease inhibitor/seed storage/LTP family	14 kDa proline-rich protein DC2.15-like [Cajanus cajan]
c40438.graph_c0	0.32	0.27	1.11	0	0	2.09	--	--	--	up	--	--	--
c40441.graph_c0	0	0.29	0.04	0.09	0.22	1.01	--	--	--	up	--	--	--
c40447.graph_c1	3.56	27.31	18.73	14.94	52.96	52.27	up	up	up	up	--	--	PREDICTED: uncharacterized protein LOC104607415 [Nelumbo nucifera]
c40448.graph_c0	7.1	1.58	12.81	7.87	72.23	70.77	normal	normal	up	up	--	Cotton fibre expressed protein	PREDICTED: uncharacterized protein LOC104592069 [Nelumbo nucifera]
c40452.graph_c0	0	0	26.65	0	0	0	--	up	--	--	K02908|2.91898e-58|spen:107003950|K02908 large subunit ribosomal protein L30e | (RefSeq) 60S ribosomal protein L30-like	Ribosomal protein L7Ae/L30e/S12e/Gadd45 family	PREDICTED: 60S ribosomal protein L30 [Solanum lycopersicum]
c40454.graph_c0	0	0	0	14.96	0.08	0	--	--	down	down	K02984|3.77723e-112|smo:SELMODRAFT_271906|K02984 small subunit ribosomal protein S3Ae | (RefSeq) hypothetical protein	Ribosomal S3Ae family	40S ribosomal protein S1 [Sclerotinia sclerotiorum 1980 UF-70]
c40455.graph_c0	2.81	16.46	6.34	1.92	4.26	4.39	up	normal	normal	normal	K14638|0|vvi:100262501|K14638 solute carrier family 15 (peptide/histidine transporter), member 3/4 | (RefSeq) protein NRT1/ PTR FAMILY 8.2-like	POT family	PREDICTED: protein NRT1/ PTR FAMILY 8.2-like [Vitis vinifera]
c40459.graph_c0	0	0	11.09	0	0	0	--	up	--	--	K02975|5.58985e-24|cam:101513207|K02975 small subunit ribosomal protein S25e | (RefSeq) 40S ribosomal protein S25-2-like	S25 ribosomal protein	ribosomal 40S subunit protein S25A [Rhizophagus irregularis DAOM 197198w]
c40460.graph_c0	0	0	12.93	0	0	0	--	up	--	--	--	LIM domain	predicted protein [Hordeum vulgare subsp. vulgare]
c40468.graph_c0	0	0	0	16.78	0	0	--	--	down	down	K02995|3.79976e-69|gsl:Gasu_62940|K02995 small subunit ribosomal protein S8e | (RefSeq) 40S ribosomal protein S8e	Ribosomal protein S8e	hypothetical protein BofuT4_P093820.1 [Botrytis cinerea T4]
c40473.graph_c0	3.53	24.61	2.32	1.11	15.42	1.25	up	normal	up	--	--	Protein BYPASS1-related	Protein BYPASS-related [Macleaya cordata]
c40473.graph_c1	3.78	73.62	4.63	4.46	41.11	3.1	up	normal	up	normal	--	Protein BYPASS1-related	PREDICTED: uncharacterized protein LOC104599908 [Nelumbo nucifera]
c40476.graph_c0	101.91	38.77	30.98	41.48	8.63	5.86	normal	normal	down	down	--	--	PREDICTED: uncharacterized protein LOC103723109 isoform X1 [Phoenix dactylifera]
c40488.graph_c0	30.91	156.83	184.59	261.02	194.31	144.2	normal	up	normal	normal	--	--	PREDICTED: uncharacterized protein LOC104612189 [Nelumbo nucifera]
c40493.graph_c0	0	0	0	0.25	1.06	6.56	--	--	--	up	--	--	--
c40504.graph_c1	0	0	0	5.89	0	0	--	--	down	down	K08770|4.35926e-54|egu:105052645|K08770 ubiquitin C | (RefSeq) ubiquitin	Ubiquitin family;; Ubiquitin-2 like Rad60 SUMO-like;; Ubiquitin-like domain	polyubiquitin, partial [Arabidopsis thaliana]
c40510.graph_c0	0.27	2.54	33.47	17.29	3.55	5.96	up	up	down	normal	--	UDP-glucoronosyl and UDP-glucosyl transferase	PREDICTED: UDP-glycosyltransferase 76F1-like [Daucus carota subsp. sativus]
c40512.graph_c1	2.02	16.44	7.55	13.4	19.85	22.79	up	up	normal	normal	--	Leucine rich repeat;; Leucine Rich repeats (2 copies);; Protein kinase domain;; Protein tyrosine kinase;; Leucine Rich Repeat;; Leucine Rich repeat;; Leucine rich repeat N-terminal domain	hypothetical protein POPTR_011G169600v3 [Populus trichocarpa]
c40517.graph_c0	4.55	0.11	0	0.12	0	0	down	down	--	--	--	Leucine rich repeat;; Leucine Rich repeats (2 copies);; Leucine Rich Repeat;; Leucine rich repeat N-terminal domain;; Leucine Rich repeat	DNA damage-repair/toleration protein DRT100 [Sesamum indicum]
c40518.graph_c0	68.36	200.27	304.23	35.57	262.09	336.89	normal	up	up	up	--	Domain of unknown function (DUF4228)	PREDICTED: uncharacterized protein LOC104611586 [Nelumbo nucifera]
c40519.graph_c0	0	0.21	0	0	163.1	0.22	--	--	up	--	--	Probable lipid transfer;; Protease inhibitor/seed storage/LTP family	PREDICTED: protein 108-like [Gossypium raimondii]
c40524.graph_c0	44.12	2.27	2.36	3.82	0.87	0.58	down	down	normal	down	--	Heavy-metal-associated domain	PREDICTED: copper transport protein CCH isoform X2 [Phoenix dactylifera]
c40527.graph_c0	0	0.14	0.46	3.03	0.54	0.6	--	up	down	down	--	Multicopper oxidase;; Multicopper oxidase;; Multicopper oxidase	hypothetical protein PV09_02218 [Verruconis gallopava]
c40528.graph_c0	1	1.01	5.16	5.36	1.46	0.84	--	up	normal	down	--	short chain dehydrogenase;; Enoyl-(Acyl carrier protein) reductase;; KR domain;; NAD dependent epimerase/dehydratase family	PREDICTED: short-chain dehydrogenase reductase 2a [Theobroma cacao]
c40530.graph_c0	1.83	6.56	10.18	3.57	10.25	10.11	normal	up	normal	normal	--	--	uncharacterized protein LOC105160245 [Sesamum indicum]
c40532.graph_c1	0.03	1.15	0	0.71	0.64	0.83	up	--	normal	normal	--	--	--
c40534.graph_c0	7.24	0.25	1.16	3.74	0.32	0.36	down	down	down	down	--	Rhodanese-like domain	Rhodanese-like domain [Macleaya cordata]
c40536.graph_c0	2.11	0.21	0.14	0.83	0.19	0.65	down	down	normal	normal	--	--	PREDICTED: uncharacterized protein LOC103721535 [Phoenix dactylifera]
c40537.graph_c0	49.91	0.12	1.61	17.13	0.43	0.45	down	down	down	down	K18551|1.14198e-12|gra:105795251|K18551 pyrimidine and pyridine-specific 5'-nucleotidase [EC:3.1.3.-] | (RefSeq) uncharacterized protein C24B11.05	--	unnamed protein product, partial [Vitis vinifera]
c40537.graph_c1	118.18	1.21	0.55	37.81	1.29	1	down	down	down	down	K18551|1.00793e-108|nnu:104585595|K18551 pyrimidine and pyridine-specific 5'-nucleotidase [EC:3.1.3.-] | (RefSeq) uncharacterized protein C24B11.05	Haloacid dehalogenase-like hydrolase;; HAD-hyrolase-like	PREDICTED: uncharacterized protein C24B11.05 [Nelumbo nucifera]
c40543.graph_c0	311.42	83.15	134.42	287.08	68.23	70.82	normal	normal	down	down	K02265|3.46786e-56|nnu:104595332|K02265 cytochrome c oxidase subunit 5b | (RefSeq) cytochrome c oxidase subunit 5b-1, mitochondrial-like	Cytochrome c oxidase subunit Vb;; Zinc-finger domain	PREDICTED: cytochrome c oxidase subunit 5b-1, mitochondrial-like [Nelumbo nucifera]
c40545.graph_c0	0.38	0.47	1.26	3.29	0.56	0.8	--	normal	down	normal	--	Nitronate monooxygenase;; IMP dehydrogenase / GMP reductase domain;; FMN-dependent dehydrogenase	hypothetical protein PV09_03322 [Verruconis gallopava]
c40547.graph_c0	0	0	0	18.07	0	0	--	--	down	down	K02918|3.05169e-39|thj:104816295|K02918 large subunit ribosomal protein L35e | (RefSeq) 60S ribosomal protein L35-4-like	Ribosomal L29 protein	hypothetical protein BofuT4_P149590.1 [Botrytis cinerea T4]
c40559.graph_c0	0	0	6.9	0	0	0	--	up	--	--	K01673|3.76796e-17|cvr:CHLNCDRAFT_26430|K01673 carbonic anhydrase [EC:4.2.1.1] | (RefSeq) hypothetical protein	Carbonic anhydrase	carbonic anhydrase [Rhizoctonia solani AG-1 IB]
c40563.graph_c0	36.46	91.32	92.69	63.85	154.98	181.42	normal	normal	normal	up	K07198|0|tcc:TCM_036914|K07198 5'-AMP-activated protein kinase, catalytic alpha subunit [EC:2.7.11.11] | (RefSeq) CBL-interacting protein kinase 25	Protein kinase domain;; Protein tyrosine kinase;; NAF domain	CBL-interacting serine/threonine-protein kinase 25-like [Herrania umbratica]
c40564.graph_c0	0	0	0	7.34	0	0	--	--	down	down	--	Mitochondrial ATPase inhibitor, IATP	hypothetical protein sscle_02g013780 [Sclerotinia sclerotiorum 1980 UF-70]
c40578.graph_c0	0	0	9.57	0	0	0	--	up	--	--	--	--	--
c40582.graph_c0	0	3.35	1.55	1.62	1.41	3.15	up	up	normal	normal	--	--	--
c40584.graph_c0	0	0.14	2.01	4.08	0.15	0.44	--	--	down	normal	--	Pterin 4 alpha carbinolamine dehydratase	pterin-4-alpha-carbinolamine dehydratase [Aspergillus nomius NRRL 13137]
c40587.graph_c0	4.82	3.67	0.9	2.44	1.41	0.46	normal	down	normal	down	K14505|1.87813e-113|mdm:103453716|K14505 cyclin D3, plant | (RefSeq) cyclin-D3-2	Cyclin, N-terminal domain;; Cyclin, C-terminal domain	hypothetical protein AQUCO_00700743v1 [Aquilegia coerulea]
c40606.graph_c1	4.21	0.2	1.04	0.1	0	0	down	normal	--	--	--	Fantastic Four meristem regulator	PREDICTED: uncharacterized protein LOC109012587 [Juglans regia]
c40614.graph_c0	4.05	7.57	3.4	0.7	34.23	17.38	normal	normal	up	up	--	WD domain, G-beta repeat;; PQQ-like domain	PREDICTED: uncharacterized protein LOC104595826 [Nelumbo nucifera]
c40618.graph_c0	173.04	0.68	0.91	61.38	0.59	1.17	down	down	down	down	K03301|0|egu:105047861|K03301 ATP:ADP antiporter, AAA family | (RefSeq) plastidic ATP/ADP-transporter	TLC ATP/ADP transporter	hypothetical protein AQUCO_00100710v1 [Aquilegia coerulea]
c40622.graph_c0	449.74	97.12	167.28	174.1	61.9	66.04	down	normal	normal	normal	--	FKBP-type peptidyl-prolyl cis-trans isomerase	PREDICTED: peptidyl-prolyl cis-trans isomerase FKBP12 [Fragaria vesca subsp. vesca]
c40639.graph_c0	0.6	0.2	6.33	0	0	0	--	up	--	--	K02889|1.71652e-46|ppp:PHYPADRAFT_213645|K02889 large subunit ribosomal protein L21e | (RefSeq) hypothetical protein	Ribosomal protein L21e	60S ribosomal protein l21-like protein [Chaetomium thermophilum var. thermophilum DSM 1495]
c40646.graph_c0	65.85	13.07	25.98	38.95	26.63	23.12	down	normal	normal	normal	--	cAMP-regulated phosphoprotein/endosulfine conserved region	PREDICTED: uncharacterized protein LOC103712692 [Phoenix dactylifera]
c40647.graph_c0	2.12	7.48	13.23	6.81	2.43	3.34	normal	up	normal	normal	--	--	--
c40660.graph_c0	3.13	0.42	0.36	1.71	0.52	0.14	down	down	normal	normal	--	Protein of unknown function (DUF751)	PREDICTED: uncharacterized protein LOC100254484 [Vitis vinifera]
c40666.graph_c0	2.86	3.21	1.42	6.78	1.94	2.17	normal	normal	down	normal	--	Leucine rich repeat;; Protein kinase domain;; Protein tyrosine kinase;; Leucine Rich repeats (2 copies);; Leucine Rich Repeat;; Leucine rich repeat N-terminal domain;; Leucine Rich repeat	receptor-like protein kinase BRI1-like 3 [Jatropha curcas]
c40668.graph_c0	0.12	1.76	0.06	2.9	2.51	0.3	normal	--	normal	down	--	Dioxygenase;; Catechol dioxygenase N terminus	Catechol 1,2-dioxygenase 2 [Colletotrichum chlorophyti]
c40672.graph_c0	0	0	0	4.79	0	0	--	--	down	down	--	Cytochrome P450	hypothetical protein SS1G_06874 [Sclerotinia sclerotiorum 1980 UF-70]
c40674.graph_c0	11.11	0	0	1.39	0	0	down	down	down	down	--	Pollen allergen;; Lytic transglycolase	hypothetical protein AQUCO_07500001v1 [Aquilegia coerulea]
c40678.graph_c0	0	1.59	1.09	10.67	2.11	0.95	--	--	down	down	--	--	--
c40682.graph_c0	15.54	81.63	80.4	29.96	45.21	44.11	normal	up	normal	normal	K09287|2.13047e-149|vvi:100262843|K09287 RAV-like factor | (RefSeq) AP2/ERF and B3 domain-containing transcription factor RAV1	B3 DNA binding domain;; AP2 domain	AP2/ERF and B3 domain-containing transcription factor RAV1 [Manihot esculenta]
c40683.graph_c0	1.21	0.08	0.42	0.86	0.17	0.39	down	normal	--	--	--	CRAL/TRIO domain	PREDICTED: phosphatidylinositol/phosphatidylcholine transfer protein SFH11 [Phoenix dactylifera]
c40686.graph_c0	0	0	0	7.31	0	0	--	--	down	down	--	--	--
c40690.graph_c0	4.12	3.25	3.14	11.72	0	0.16	normal	normal	down	down	--	Probable lipid transfer	uncharacterized protein LOC105632369 [Jatropha curcas]
c40691.graph_c0	0.44	0.84	4.69	1.08	0.15	0.29	--	up	--	--	K14516|3.45606e-43|egu:105043078|K14516 ethylene-responsive transcription factor 1 | (RefSeq) ethylene-responsive transcription factor 1B-like	AP2 domain	PREDICTED: ethylene-responsive transcription factor 1B-like [Elaeis guineensis]
c40695.graph_c0	7.7	0.16	0	5.31	0.34	0	down	down	down	down	--	Lytic transglycolase	PREDICTED: expansin-A10 [Vitis vinifera]
c40697.graph_c0	0	0	10.91	0	0	0	--	up	--	--	--	--	--
c40698.graph_c0	1.1	11.68	10.38	12.78	7.7	6.23	up	up	normal	normal	--	--	--
c40698.graph_c1	0.34	13.88	13.97	18.87	4.59	7.58	up	up	normal	normal	--	--	--
c40703.graph_c0	12.13	4.57	2.21	15.9	4.73	3.94	normal	down	down	down	K00703|0|nnu:104597622|K00703 starch synthase [EC:2.4.1.21] | (RefSeq) granule-bound starch synthase 2, chloroplastic/amyloplastic	Starch synthase catalytic domain;; Glycosyl transferases group 1;; Glycosyl transferases group 1	PREDICTED: granule-bound starch synthase 2, chloroplastic/amyloplastic [Nelumbo nucifera]
c40705.graph_c0	0	0	15.19	0	0	0	--	up	--	--	K02979|4.03504e-18|pxb:103941734|K02979 small subunit ribosomal protein S28e | (RefSeq) 40S ribosomal protein S28-B	Ribosomal protein S28e	hypothetical protein [Parasitella parasitica]
c40707.graph_c0	0.18	7.06	1.41	5.46	9.62	7.44	up	up	normal	normal	--	--	--
c40708.graph_c0	11.46	4.55	2.75	8.64	3.76	2.38	normal	normal	normal	down	--	GPCR-chaperone;; Ankyrin repeats (3 copies);; Ankyrin repeat;; Ankyrin repeats (many copies)	PREDICTED: ankyrin repeat domain-containing protein 13C-like [Ziziphus jujuba]
c40714.graph_c0	0	0	0	7.32	0	0	--	--	down	down	--	T5orf172 domain;; Meiotically up-regulated gene 113	hypothetical protein SS1G_12404 [Sclerotinia sclerotiorum 1980 UF-70]
c40722.graph_c0	0.32	0	9.32	0	0	0	--	up	--	--	K02920|1.60127e-31|vcn:VOLCADRAFT_109213|K02920 large subunit ribosomal protein L36e | (RefSeq) rpl36; component of cytosolic 80S ribosome and 60S large subunit	Ribosomal protein L36e	PREDICTED: 60S ribosomal protein L36-2-like isoform X1 [Populus euphratica]
c40723.graph_c0	0	0	33.72	0	0	0	--	up	--	--	K02910|6.78604e-35|mdm:103418182|K02910 large subunit ribosomal protein L31e | (RefSeq) 60S ribosomal protein L31	Ribosomal protein L31e	60S ribosomal protein L31 [Aphanomyces astaci]
c40726.graph_c0	0	0	26.04	0	0	0	--	up	--	--	K02883|5.23304e-66|thj:104805895|K02883 large subunit ribosomal protein L18e | (RefSeq) 60S ribosomal protein L18-2	Ribosomal protein 60S L18 and 50S L18e	60S ribosomal protein L18-3 [Asparagus officinalis]
c40736.graph_c0	0	0	0	8.93	0	0	--	--	down	down	--	--	dolichyl-phosphate mannosyltransferase polypeptide 3 [Botrytis cinerea B05.10]
c40738.graph_c0	0.65	2.29	1.79	7.81	0.89	1.61	normal	normal	down	down	K02575|0|vvi:100260250|K02575 MFS transporter, NNP family, nitrate/nitrite transporter | (RefSeq) high affinity nitrate transporter 2.5	Major Facilitator Superfamily	Major facilitator superfamily [Corchorus olitorius]
c40743.graph_c0	7.32	1	0.34	0.5	0.88	0.34	down	down	--	--	--	--	--
c40744.graph_c0	0.79	3.59	4.81	0.77	4.04	7.91	normal	up	up	up	--	--	--
c40751.graph_c0	0	0	0	20.04	0.05	0	--	--	down	down	K00122|1.97325e-149|gsl:Gasu_34200|K00122 formate dehydrogenase [EC:1.2.1.2] | (RefSeq) NAD-dependent formate dehydrogenase	D-isomer specific 2-hydroxyacid dehydrogenase, NAD binding domain;; D-isomer specific 2-hydroxyacid dehydrogenase, catalytic domain	formate dehydrogenase [Sclerotinia sclerotiorum 1980 UF-70]
c40752.graph_c1	0.33	0.81	2.46	0.97	6.31	3.84	--	--	up	normal	K13993|9.28356e-62|vvi:100243983|K13993 HSP20 family protein | (RefSeq) small heat shock protein 17.3 kDa	Hsp20/alpha crystallin family	17.3 kDa class II heat shock protein-like [Manihot esculenta]
c40754.graph_c0	89.58	121.95	266.67	54.59	442.05	205.86	normal	normal	up	up	--	Late embryogenesis abundant (LEA) group 1	Late embryogenesis abundant protein [Parasponia andersonii]
c40756.graph_c0	3.69	29.85	11.71	6.41	17.55	19.31	up	normal	up	up	--	--	--
c40759.graph_c0	19.53	151.09	87.33	89.3	532.83	350.24	up	up	up	up	--	--	--
c40761.graph_c0	3.64	2.8	2.72	3.2	1.03	0.78	normal	normal	normal	down	K15925|0|nnu:104602975|K15925 alpha-D-xyloside xylohydrolase [EC:3.2.1.177] | (RefSeq) alpha-xylosidase 1-like	Glycosyl hydrolases family 31;; N-terminal barrel of NtMGAM and CtMGAM, maltase-glucoamylase;; Galactose mutarotase-like	PREDICTED: alpha-xylosidase 1-like [Nelumbo nucifera]
c40762.graph_c0	0	0	7.08	0	0	0.19	--	up	--	--	--	--	--
c40766.graph_c0	15.03	47.11	54.97	40.97	25.11	31.6	normal	up	normal	normal	--	Protein of unknown function (DUF1645);; Protein kinase domain;; Protein tyrosine kinase	Mitogen-activated protein kinase [Handroanthus impetiginosus]
c40771.graph_c0	30.13	7.49	2.51	10.22	1.87	1.47	normal	down	down	down	--	--	--
c40771.graph_c2	54.31	44.61	18.53	27.79	18.28	8.42	normal	normal	normal	down	--	--	heavy metal-associated isoprenylated plant protein 32 [Morus notabilis]
c40774.graph_c1	36.17	0	0.83	3.78	0.58	0.29	down	down	--	--	K11251|2.91682e-32|egu:105036831|K11251 histone H2A | (RefSeq) protein H2A.7-like	C-terminus of histone H2A	PREDICTED: protein H2A.7-like [Elaeis guineensis]
c40775.graph_c0	0	0	11.85	0	0	0	--	up	--	--	K02974|5.8755e-44|zma:100284180|K02974 small subunit ribosomal protein S24e | (RefSeq) 40S ribosomal protein S24	Ribosomal protein S24e	40S ribosomal protein S24-2 [Dichanthelium oligosanthes]
c40778.graph_c0	0.21	0.75	1	5.27	0.58	1.33	--	--	down	normal	--	NmrA-like family;; NAD(P)H-binding	hypothetical protein PV08_06422 [Exophiala spinifera]
c40785.graph_c0	4.09	16.83	27.37	6.14	13.01	14.33	normal	up	normal	normal	--	Transferase family	PREDICTED: omega-hydroxypalmitate O-feruloyl transferase-like [Nelumbo nucifera]
c40791.graph_c0	2.07	0.08	0	0.42	0.04	0	down	down	--	--	--	Protein kinase domain;; Protein tyrosine kinase	Leucine-rich repeat protein kinase family protein isoform 3, partial [Theobroma cacao]
c40792.graph_c0	5.28	18.75	23.65	20.51	15.45	8.26	normal	up	normal	normal	K02925|3.92282e-158|pxb:103946356|K02925 large subunit ribosomal protein L3e | (RefSeq) 60S ribosomal protein L3-2	Ribosomal protein L3	PREDICTED: 60S ribosomal protein L3-2 [Pyrus x bretschneideri]
c40796.graph_c0	3.14	11.78	7.61	66.74	28.76	19.35	normal	normal	normal	down	--	Extensin-like region	--
c40799.graph_c0	3.87	1.12	0.46	3.03	0.57	0.63	normal	down	down	down	K02209|0|vvi:100261877|K02209 DNA replication licensing factor MCM5 [EC:3.6.4.12] | (RefSeq) DNA replication licensing factor MCM5	MCM2/3/5 family;; MCM OB domain;; MCM N-terminal domain;; Magnesium chelatase, subunit ChlI	minichromosome maintenance 5 protein, partial [Houttuynia cordata]
c40804.graph_c0	0	0	0	5.67	0	0	--	--	down	down	--	Stm1;; Hyaluronan / mRNA binding family	hypothetical protein SS1G_07345 [Sclerotinia sclerotiorum 1980 UF-70]
c40807.graph_c0	30.02	3.02	6.88	2.12	1.98	2.18	down	normal	normal	normal	--	AN1-like Zinc finger	zinc finger protein [Macleaya cordata]
c40820.graph_c0	11.94	0.79	1.11	3.2	0.64	0.47	down	down	normal	down	--	Haloacid dehalogenase-like hydrolase;; haloacid dehalogenase-like hydrolase;; HAD-hyrolase-like;; haloacid dehalogenase-like hydrolase	PREDICTED: uncharacterized protein LOC104591596 [Nelumbo nucifera]
c40824.graph_c0	12.83	16.63	17.17	5.96	6.9	33.36	normal	normal	normal	up	K03283|0|tcc:TCM_038404|K03283 heat shock 70kDa protein 1/8 | (RefSeq) Heat shock protein 70B	NAD-specific glutamate dehydrogenase;; Hsp70 protein;; MreB/Mbl protein	PREDICTED: heat shock 70 kDa protein [Theobroma cacao]
c40824.graph_c1	19.77	15.32	17.76	4.68	8.16	31.91	normal	normal	normal	up	K03283|7.47089e-103|fve:101294000|K03283 heat shock 70kDa protein 1/8 | (RefSeq) heat shock 70 kDa protein	Hsp70 protein	PREDICTED: heat shock 70 kDa protein [Fragaria vesca subsp. vesca]
c40825.graph_c0	157.56	42.57	27.55	110.27	45.88	34.09	normal	down	normal	down	--	Rapid ALkalinization Factor (RALF)	PREDICTED: protein RALF-like 34 [Raphanus sativus]
c40828.graph_c0	7.44	0.59	1.65	5.15	1.43	0.26	down	normal	normal	down	--	SAM dependent carboxyl methyltransferase	PREDICTED: salicylate carboxymethyltransferase [Tarenaya hassleriana]
c40831.graph_c0	6.14	2.39	0	4.32	0.45	0.22	normal	down	normal	normal	--	--	--
c40839.graph_c0	109.89	1.17	0.2	84.19	25.01	10.49	down	down	down	down	--	--	--
c40844.graph_c0	9.57	0.45	0.53	1.51	0.68	0.33	down	down	normal	normal	--	Domain of unknown function (DUF588)	CASP-like protein 5C1 [Quercus suber]
c40845.graph_c0	0	0	0.33	15.32	0	0	--	--	down	down	K02936|4.40941e-78|gsl:Gasu_19660|K02936 large subunit ribosomal protein L7Ae | (RefSeq) 60S ribosomal protein L7Ae isoform 1	Ribosomal protein L7Ae/L30e/S12e/Gadd45 family	hypothetical protein sscle_03g029380 [Sclerotinia sclerotiorum 1980 UF-70]
c40855.graph_c0	7.55	53.78	62.32	6.19	12.08	18.29	up	up	normal	up	K09422|4.74367e-72|nnu:104599741|K09422 myb proto-oncogene protein, plant | (RefSeq) transcription factor MYB114-like	Myb-like DNA-binding domain;; Myb-like DNA-binding domain	PREDICTED: transcription factor MYB114-like [Nelumbo nucifera]
c40856.graph_c0	0	0	0	6.27	0	0	--	--	down	down	K20929|6.7583e-83|ppp:PHYPADRAFT_182545|K20929 glyoxal/methylglyoxal oxidase [EC:1.2.3.15] | (RefSeq) hypothetical protein	Glyoxal oxidase N-terminus;; Chitin recognition protein;; Domain of unknown function (DUF1929)	hypothetical protein sscle_04g035640 [Sclerotinia sclerotiorum 1980 UF-70]
c40860.graph_c0	3.81	0.74	0.27	7.85	0.91	0.64	down	down	down	down	--	Ring finger domain;; RING-like zinc finger;; RING-H2 zinc finger domain;; Anaphase-promoting complex subunit 11 RING-H2 finger;; Zinc finger, C3HC4 type (RING finger);; Zinc finger, C3HC4 type (RING finger)	PREDICTED: RING-H2 finger protein ATL13-like [Nelumbo nucifera]
c40863.graph_c0	0	1.39	1.38	3.52	0.54	1.43	up	up	down	normal	K08235|1.42532e-153|vvi:100267763|K08235 xyloglucan:xyloglucosyl transferase [EC:2.4.1.207] | (RefSeq) probable xyloglucan endotransglucosylase/hydrolase protein 30	Glycosyl hydrolases family 16;; Xyloglucan endo-transglycosylase (XET) C-terminus	Xyloglucan endotransglucosylase/hydrolase [Parasponia andersonii]
c40865.graph_c0	15.03	4.65	3.37	3.69	0.52	1.21	normal	normal	down	normal	--	Universal stress protein family	uncharacterized protein LOC18449092 [Amborella trichopoda]
c40866.graph_c0	24.24	4.82	6.44	19.96	13.28	7.71	down	normal	normal	normal	--	--	PREDICTED: uncharacterized protein LOC104599939 [Nelumbo nucifera]
c40873.graph_c1	7.51	0	0	0	0	0	down	down	--	--	--	--	--
c40875.graph_c0	0.23	0.23	6.08	3.75	0.47	0.7	--	up	normal	normal	K02943|9.57577e-21|dosa:Os05t0445500-01|K02943 large subunit ribosomal protein LP2 | (RAP-DB) Os05g0445500; Similar to Acidic ribosomal protein (Fragment).	60s Acidic ribosomal protein	hypothetical protein MYCFIDRAFT_53885 [Pseudocercospora fijiensis CIRAD86]
c40876.graph_c0	0	0.94	0.49	0.43	0.39	0.81	up	--	--	normal	--	--	--
c40881.graph_c0	1.6	0.26	0	1.03	0.22	0.27	normal	down	normal	normal	--	--	PREDICTED: rRNA biogenesis protein rrp36 [Nelumbo nucifera]
c40883.graph_c0	1.61	17.47	6.36	7.37	7.33	4.84	up	normal	normal	normal	K01051|0|nnu:104599291|K01051 pectinesterase [EC:3.1.1.11] | (RefSeq) pectinesterase-like	Pectinesterase;; Plant invertase/pectin methylesterase inhibitor	PREDICTED: pectinesterase-like [Nelumbo nucifera]
c40884.graph_c0	0.43	34.91	32.6	47.14	33.93	38.8	up	up	normal	normal	K16055|0|nnu:104605340|K16055 trehalose 6-phosphate synthase/phosphatase [EC:2.4.1.15 3.1.3.12] | (RefSeq) probable alpha,alpha-trehalose-phosphate synthase [UDP-forming] 9	Glycosyltransferase family 20	PREDICTED: probable alpha,alpha-trehalose-phosphate synthase [UDP-forming] 9 isoform X1 [Nelumbo nucifera]
c40886.graph_c0	91.12	26.22	12.84	31.74	23.5	19.32	normal	down	normal	normal	K11275|5.68288e-21|sind:105163080|K11275 histone H1/5 | (RefSeq) histone H1-like	linker histone H1 and H5 family	histone H1-like [Sesamum indicum]
c40887.graph_c0	0	0	0	5.57	0	0	--	--	down	down	K06689|2.22984e-92|ccp:CHC_T00004379001|K06689 ubiquitin-conjugating enzyme E2 D [EC:2.3.2.23] | (RefSeq) hypothetical protein	Ubiquitin-conjugating enzyme	Ubiquitin-conjugating enzyme E2-16 kDa [Cercospora zeina]
c40888.graph_c0	1.21	0.35	0.05	13.88	10.45	8.63	normal	down	normal	normal	--	Domain of unknown function (DUF296)	PREDICTED: AT-hook motif nuclear-localized protein 22 [Nelumbo nucifera]
c40893.graph_c0	8.4	1.35	2.51	7.74	0.53	1.19	down	normal	down	down	--	--	hypothetical protein BVC80_271g5 [Macleaya cordata]
c40908.graph_c0	204.26	41.68	74.19	91.5	38.57	40.59	down	normal	normal	normal	--	--	unnamed protein product, partial [Vitis vinifera]
c40910.graph_c0	5.83	11.8	5.72	1.12	0.9	4	normal	normal	normal	up	K13395|5.59227e-149|nnu:104604446|K13395 (S)-stylopine/(S)-canadine/(S)-nandinine synthase [EC:1.14.21.1 1.14.21.5 1.14.21.12] | (RefSeq) (S)-canadine synthase-like	Cytochrome P450	Cytochrome P450 [Macleaya cordata]
c40919.graph_c0	0.08	0	3.13	0.11	0	3.76	--	up	--	up	--	--	--
c40940.graph_c0	74.34	242.18	199.47	30.41	302.22	250.48	normal	normal	up	up	K09338|4.82266e-43|nnu:104593490|K09338 homeobox-leucine zipper protein | (RefSeq) homeobox-leucine zipper protein ATHB-12-like	Homeobox domain;; Homeobox associated leucine zipper	PREDICTED: homeobox-leucine zipper protein ATHB-12-like isoform X1 [Nelumbo nucifera]
c40943.graph_c0	0	1.39	7.78	0	0	0	--	up	--	--	--	--	--
c40944.graph_c0	0.61	0	0	14.58	8.43	0.05	--	--	normal	down	K00430|1.69662e-145|cit:102608175|K00430 peroxidase [EC:1.11.1.7] | (RefSeq) peroxidase 10-like	Peroxidase	PREDICTED: peroxidase 10-like [Nicotiana sylvestris]
c40949.graph_c1	0	0.08	4.76	0.24	0	0.16	--	up	--	--	K10529|0|mtr:MTR_6g007767|K10529 alpha-dioxygenase [EC:1.-.-.-] | (RefSeq) pathogen-inducible alpha-dioxygenase	Animal haem peroxidase	pathogen-inducible alpha-dioxygenase [Medicago truncatula]
c40952.graph_c0	0	0	0	19.51	0	0	--	--	down	down	K11252|5.17157e-47|cme:CYME_CMN173C|K11252 histone H2B | (RefSeq) histone H2B	Core histone H2A/H2B/H3/H4;; Histone-like transcription factor (CBF/NF-Y) and archaeal histone	probable HTB1-histone H2B [Rhynchosporium secalis]
c40970.graph_c0	2.68	2.91	1.7	6.8	1.88	1.74	normal	normal	normal	down	K20721|5.14025e-16|egu:105051962|K20721 reticulon-1 | (RefSeq) reticulon-like protein B21	--	hypothetical protein MA16_Dca011915 [Dendrobium catenatum]
c40971.graph_c0	0	1.88	0.6	0.86	1.18	1.49	up	--	normal	normal	--	--	--
c40973.graph_c0	31.92	343.51	313.2	261.47	306.3	325.44	up	up	normal	normal	--	--	PREDICTED: uncharacterized protein LOC104607004 [Nelumbo nucifera]
c40979.graph_c0	0	0	0	22.81	0	0	--	--	down	down	--	--	predicted protein [Sclerotinia sclerotiorum 1980 UF-70]
c40980.graph_c0	75.25	17.13	32.57	33.4	12.54	9.2	down	normal	normal	down	--	--	hypothetical protein BVC80_1591g52 [Macleaya cordata]
c40981.graph_c0	17.94	4.39	0.49	9.8	0.08	0.08	normal	down	down	down	--	--	protein E6-like [Ananas comosus]
c40984.graph_c0	22.81	0	0	1.62	0	0	down	down	--	--	K11254|5.15991e-39|sly:101256351|K11254 histone H4 | (RefSeq) histone H4-like	Centromere kinetochore component CENP-T histone fold;; TATA box binding protein associated factor (TAF)	PREDICTED: histone H4-like [Solanum lycopersicum]
c40985.graph_c0	0.47	11.35	13.18	0.12	0	2.45	up	up	--	up	K13066|4.94645e-149|nnu:104585771|K13066 caffeic acid 3-O-methyltransferase [EC:2.1.1.68] | (RefSeq) caffeic acid 3-O-methyltransferase 1	O-methyltransferase;; Dimerisation domain	PREDICTED: caffeic acid 3-O-methyltransferase 1 [Nelumbo nucifera]
c40986.graph_c0	109.49	21.68	49.97	38.95	19.85	13.44	down	normal	normal	down	K15455|3.3631e-40|cam:101508902|K15455 diphthamide biosynthesis protein 3 | (RefSeq) diphthamide biosynthesis protein 3-like	CSL zinc finger	zinc finger protein [Macleaya cordata]
c40992.graph_c1	3.33	0.13	0.47	1.67	0.69	0.4	down	normal	normal	normal	--	C2 domain	hypothetical protein AQUCO_02000036v1 [Aquilegia coerulea]
c40995.graph_c0	0.14	0.23	13.63	0	0	0	--	up	--	--	K10406|5.40079e-08|fve:105349795|K10406 kinesin family member C2/C3 | (RefSeq) kinesin-4	Calponin family repeat;; Calponin homology (CH) domain	hypothetical protein SPPG_02686 [Spizellomyces punctatus DAOM BR117]
c41006.graph_c0	1.62	0	0	0.26	0	0	down	down	--	--	--	Cysteine-rich secretory protein family	PREDICTED: pathogenesis-related protein PR-1 [Fragaria vesca subsp. vesca]
c41007.graph_c0	0	0	0	10.08	0	0	--	--	down	down	K00128|0|bdi:100833155|K00128 aldehyde dehydrogenase (NAD+) [EC:1.2.1.3] | (RefSeq) aldehyde dehydrogenase family 2 member B7, mitochondrial-like	Aldehyde dehydrogenase family	hypothetical protein sscle_15g102260 [Sclerotinia sclerotiorum 1980 UF-70]
c41011.graph_c0	32.13	2.95	5.42	7.81	2.86	4.16	down	down	normal	normal	--	Bacterial-like globin	two-on-two hemoglobin-3 [Herrania umbratica]
c41017.graph_c0	0	0	0	11.29	0	0	--	--	down	down	--	Ribosomal protein S3, C-terminal domain;; KH domain	40S ribosomal protein S3 [Sclerotinia sclerotiorum 1980 UF-70]
c41029.graph_c0	0	0.11	22.77	0	0	0	--	up	--	--	--	--	--
c41057.graph_c0	2.19	0.13	0	0.28	0	0	down	down	--	--	--	Weak chloroplast movement under blue light	WEB family protein At1g75720 [Jatropha curcas]
c41062.graph_c0	1.9	21.33	6.31	0.76	6.98	1.29	up	normal	up	--	--	--	hypothetical protein AMTR_s00131p00038170 [Amborella trichopoda]
c41066.graph_c0	41.24	146.15	75.73	37.88	108.14	63.86	normal	normal	up	normal	--	--	uncharacterized protein LOC112029016 [Quercus suber]
c41067.graph_c0	24.01	4.16	5.73	10.06	3.74	6.02	down	normal	normal	normal	K20368|1.56806e-71|atr:18439911|K20368 protein cornichon | (RefSeq) protein cornichon homolog 4	Cornichon protein	protein cornichon homolog 4 [Amborella trichopoda]
c41076.graph_c0	71.65	15.28	3.54	33.73	11.76	7.38	down	down	normal	down	--	Protein of unknown function (DUF1635)	ras-associated and pleckstrin homology domains-containing protein 1-like [Cucurbita maxima]
c41077.graph_c1	6.24	0.46	0.4	2.78	0	0.24	down	down	down	down	--	Protein of unknown function, DUF538	Protein of unknown function DUF538 [Macleaya cordata]
c41079.graph_c0	0	0	0	14.41	0	0	--	--	down	down	--	Domain of unknown function (DUF3328)	hypothetical protein SS1G_12466 [Sclerotinia sclerotiorum 1980 UF-70]
c41083.graph_c0	112.58	20.98	43.34	53.15	25.31	20.02	down	normal	normal	normal	K09481|8.19481e-17|cmo:103483120|K09481 protein transport protein SEC61 subunit beta | (RefSeq) protein transport protein Sec61 subunit beta	Sec61beta family	PREDICTED: protein transport protein Sec61 subunit beta [Cucumis melo]
c41084.graph_c0	8.71	4.28	1.02	1.23	1.28	0.54	normal	down	--	--	--	--	--
c41090.graph_c0	9.19	0.52	0	10.22	0.12	0	down	down	down	down	K04392|1.91799e-119|gmx:100794287|K04392 Ras-related C3 botulinum toxin substrate 1 | (RefSeq) rac-like GTP-binding protein RAC2	Ras family;; Ras of Complex, Roc, domain of DAPkinase	PREDICTED: rac-like GTP-binding protein RAC2 isoform X1 [Glycine max]
c41092.graph_c1	1.29	0.07	0.27	1.08	0.12	0.72	down	normal	normal	normal	K18811|1.27208e-100|nnu:104590640|K18811 cyclin D5, plant | (RefSeq) cyclin-D5-1-like	Cyclin, N-terminal domain	PREDICTED: cyclin-D5-1-like [Nelumbo nucifera]
c41099.graph_c0	8.56	0.68	1.41	3.59	0.35	2.88	down	down	down	normal	--	non-haem dioxygenase in morphine synthesis N-terminal;; 2OG-Fe(II) oxygenase superfamily	Oxoglutarate/iron-dependent dioxygenase [Macleaya cordata]
c41100.graph_c0	5.36	1.2	1.42	3.76	0.64	0.61	normal	normal	normal	down	K17275|5.16558e-128|cic:CICLE_v100145181m|K17275 plastin-1 | (RefSeq) hypothetical protein	Calponin homology (CH) domain	Calponin homology domain [Macleaya cordata]
c41106.graph_c0	0	0	0	0.23	0	6.79	--	--	--	up	--	Cathepsin propeptide inhibitor domain (I29)	hypothetical protein POPTR_014G024100v3 [Populus trichocarpa]
c41110.graph_c0	0	0	22.09	0	0	0	--	up	--	--	K02997|7.62639e-78|ath:AT5G15200|K02997 small subunit ribosomal protein S9e | (RefSeq) Ribosomal protein S4	S4 domain;; Ribosomal protein S4/S9 N-terminal domain	Putative 40S ribosomal protein S9 [Rhizopus microsporus]
c41119.graph_c0	149.96	31.77	22.64	51.48	24.46	14.95	down	down	normal	down	K14488|3.01945e-33|vvi:100258180|K14488 SAUR family protein | (RefSeq) auxin-responsive protein SAUR71	Auxin responsive protein	PREDICTED: auxin-responsive protein SAUR71 [Vitis vinifera]
c41119.graph_c1	9.47	1.34	0.91	1.14	0.71	0.46	down	down	--	--	K14488|6.25097e-06|sind:105175082|K14488 SAUR family protein | (RefSeq) auxin-induced protein X15-like	--	hypothetical protein F511_40301 [Dorcoceras hygrometricum]
c41121.graph_c0	2.36	0.15	1.56	5.97	1.63	3.81	down	normal	normal	normal	--	Patatin-like phospholipase	Patatin T5 precursor, putative [Ricinus communis]
c41124.graph_c0	11.35	96.33	84.69	57.77	79.01	86.18	up	up	normal	normal	--	--	--
c41129.graph_c0	0	0	0	15.4	0	0	--	--	down	down	--	--	hypothetical protein SS1G_10561 [Sclerotinia sclerotiorum 1980 UF-70]
c41132.graph_c0	0	0	0	10.49	0	0	--	--	down	down	K02966|7.33204e-46|smo:SELMODRAFT_153225|K02966 small subunit ribosomal protein S19e | (RefSeq) hypothetical protein	Ribosomal protein S19e	40S ribosomal protein S19 [Botrytis cinerea B05.10]
c41135.graph_c0	11.93	47.42	7.47	16.68	9.64	2.47	normal	normal	normal	down	--	AP2 domain	PREDICTED: ethylene-responsive transcription factor 12-like [Phoenix dactylifera]
c41139.graph_c0	0	0	11.54	0	0	0	--	up	--	--	K02910|1.38925e-38|gra:105767810|K02910 large subunit ribosomal protein L31e | (RefSeq) 60S ribosomal protein L31	Ribosomal protein L31e	60S ribosomal protein L31 OS=Cyanophora paradoxa GN=RPL31 PE=3 SV=1 [Rhizoctonia solani AG-1 IB]
c41140.graph_c0	22.48	9.42	1.72	4.02	1.4	0.05	normal	down	normal	down	--	GDSL/SGNH-like Acyl-Esterase family found in Pmr5 and Cas1p;; PMR5 N terminal Domain	protein trichome birefringence-like 36 [Quercus suber]
c41143.graph_c0	5.94	0.97	1.1	3.35	1.24	0.89	down	normal	normal	normal	--	--	PREDICTED: uncharacterized protein LOC105057956 [Elaeis guineensis]
c41144.graph_c0	0	0.43	8.71	0	0	0	--	up	--	--	K02912|2.06352e-57|sind:105170109|K02912 large subunit ribosomal protein L32e | (RefSeq) 60S ribosomal protein L32-1-like	Ribosomal protein L32	hypothetical protein M569_01958 [Genlisea aurea]
c41145.graph_c0	0.07	1.6	0.33	3.88	1.42	0.35	up	--	normal	down	--	Cytochrome P450	putative cytochrome p450 [Diplodia seriata]
c41151.graph_c0	2.47	0.22	0.59	1.62	0.33	0.53	down	normal	normal	normal	--	Leucine rich repeat;; Leucine Rich repeats (2 copies);; Leucine rich repeat N-terminal domain;; Leucine Rich Repeat;; Leucine Rich repeat	LRR-RLK [Vernicia fordii]
c41154.graph_c0	2.39	10.03	18.14	0.92	0	2.47	normal	up	--	--	K03676|9.97991e-38|mus:103983703|K03676 glutaredoxin 3 | (RefSeq) glutaredoxin-C1-like	Glutaredoxin	PREDICTED: glutaredoxin-C1-like [Musa acuminata subsp. malaccensis]
c41156.graph_c0	29.83	9.44	5.83	92.67	8.23	5.11	normal	down	down	down	--	Domain of unknown function (DUF588);; Domain of unknown function (DUF588)	PREDICTED: CASP-like protein 1F2 [Malus domestica]
c41158.graph_c0	0.49	0.38	1.36	3.36	0.3	0.1	--	--	down	down	K08341|7.25389e-63|mis:MICPUN_109644|K08341 GABA(A) receptor-associated protein | (RefSeq) ATG8; autophagy-related protein 8	Autophagy protein Atg8 ubiquitin like;; Ubiquitin-like autophagy protein Apg12	unnamed protein product [Fusarium venenatum]
c41160.graph_c0	2.04	22.04	10.16	38.48	39.85	29.19	up	up	normal	normal	--	SAM dependent carboxyl methyltransferase	SAM dependent carboxyl methyltransferase [Macleaya cordata]
c41162.graph_c0	0.16	10.52	9.44	7.47	18.98	26.36	up	up	normal	up	K16055|1.36132e-57|nnu:104586565|K16055 trehalose 6-phosphate synthase/phosphatase [EC:2.4.1.15 3.1.3.12] | (RefSeq) probable alpha,alpha-trehalose-phosphate synthase [UDP-forming] 7	--	PREDICTED: probable alpha,alpha-trehalose-phosphate synthase [UDP-forming] 7 [Juglans regia]
c41162.graph_c1	0.2	7.43	9.37	7.07	15.74	18.65	up	up	normal	normal	K16055|0|rcu:8275177|K16055 trehalose 6-phosphate synthase/phosphatase [EC:2.4.1.15 3.1.3.12] | (RefSeq) probable alpha,alpha-trehalose-phosphate synthase [UDP-forming] 7	Glycosyltransferase family 20;; Trehalose-phosphatase	PREDICTED: probable alpha,alpha-trehalose-phosphate synthase [UDP-forming] 7 [Ricinus communis]
c41165.graph_c0	1.25	5.17	0.66	5.54	1.53	0.33	normal	--	normal	down	--	--	PREDICTED: uncharacterized protein LOC104607594 [Nelumbo nucifera]
c41167.graph_c0	4.34	0.44	1.19	1.26	0.38	0.36	down	normal	--	--	--	--	hypothetical protein AQUCO_03100004v1 [Aquilegia coerulea]
c41168.graph_c0	176.43	0	0	0	0	0	down	down	--	--	--	--	--
c41173.graph_c2	0.36	0.74	2.12	17.3	4.9	2.32	--	--	normal	down	K01535|3.16306e-55|mus:103981285|K01535 H+-transporting ATPase [EC:3.6.3.6] | (RefSeq) plasma membrane ATPase	E1-E2 ATPase	plasma membrane ATPase 4-like, partial [Olea europaea var. sylvestris]
c41173.graph_c3	4.92	12.97	8.11	70.17	18.13	18.11	normal	normal	down	down	K01535|0|pda:103718041|K01535 H+-transporting ATPase [EC:3.6.3.6] | (RefSeq) plasma membrane ATPase-like	E1-E2 ATPase	plasma membrane ATPase 4 isoform X2 [Prunus avium]
c41175.graph_c0	1.86	0.1	0	1.82	0	0	normal	down	down	down	--	Fasciclin domain	fasciclin-like arabinogalactan protein 11 [Hevea brasiliensis]
c41178.graph_c0	1.42	28.88	48.83	19.42	21.35	38.29	up	up	normal	normal	K01373|2.83169e-91|nnu:104587380|K01373 cathepsin F [EC:3.4.22.41] | (RefSeq) probable cysteine protease RD19D	Papain family cysteine protease;; Cathepsin propeptide inhibitor domain (I29)	Peptidase C1A [Macleaya cordata]
c41187.graph_c0	347.52	28.81	31.7	107.46	25.83	7.14	down	down	down	down	--	Gamma-thionin family;; Arthropod defensin	PREDICTED: defensin Ec-AMP-D2-like [Nelumbo nucifera]
c41189.graph_c0	0	0	12.31	0	0	0	--	up	--	--	K02983|3.13908e-14|cme:CYME_CMT030C|K02983 small subunit ribosomal protein S30e | (RefSeq) 40S ribosomal protein S30	Ribosomal protein S30	hypothetical protein RSAG8_11609, partial [Rhizoctonia solani AG-8 WAC10335]
c41190.graph_c0	15.87	3.5	0.93	0.8	0.57	0.36	down	down	--	--	K08917|4.25303e-146|mus:103974633|K08917 light-harvesting complex II chlorophyll a/b binding protein 6 | (RefSeq) chlorophyll a-b binding protein CP24 10A, chloroplastic	Chlorophyll A-B binding protein	hypothetical protein AQUCO_00800078v1 [Aquilegia coerulea]
c41192.graph_c0	0	0	0.03	9.23	0	0	--	--	down	down	K09490|0|gsl:Gasu_17030|K09490 heat shock 70kDa protein 5 | (RefSeq) molecular chaperone DnaK	Hsp70 protein;; MreB/Mbl protein	hypothetical protein SS1G_02266 [Sclerotinia sclerotiorum 1980 UF-70]
c41193.graph_c1	19.3	3.83	2.25	4.55	3.72	2.02	down	down	normal	normal	--	--	PREDICTED: uncharacterized protein LOC101490459 [Cicer arietinum]
c41194.graph_c0	5.98	0.44	0	1.75	0	0	down	down	down	down	K07760|0|egu:105046039|K07760 cyclin-dependent kinase [EC:2.7.11.22] | (RefSeq) cyclin-dependent kinase B1-1	Protein kinase domain;; Protein tyrosine kinase;; Lipopolysaccharide kinase (Kdo/WaaP) family;; Phosphotransferase enzyme family	PREDICTED: cyclin-dependent kinase B1-1 [Elaeis guineensis]
c41195.graph_c0	0.52	4.09	2.31	3.18	3.59	4.17	up	up	normal	normal	K03327|0|vvi:100248568|K03327 multidrug resistance protein, MATE family | (RefSeq) protein DETOXIFICATION 49	MatE	hypothetical protein AQUCO_01300419v1 [Aquilegia coerulea]
c41201.graph_c0	0	0	12.63	0	0	0	--	up	--	--	--	Complex 1 protein (LYR family)	complex 1 domain-containing protein [Rhizoctonia solani AG-1 IA]
c41203.graph_c0	9.88	117.31	50.61	57.03	160.89	156.92	up	up	up	normal	--	--	PREDICTED: zinc finger CCCH domain-containing protein 13 [Nelumbo nucifera]
c41204.graph_c0	0.74	0.14	21.01	0	0	0	--	up	--	--	K02183|3.4761e-37|pxb:103946890|K02183 calmodulin | (RefSeq) calmodulin-like	EF hand;; EF-hand domain;; EF-hand domain pair	hypothetical protein BCR41DRAFT_319669 [Lobosporangium transversale]
c41206.graph_c0	2.48	0.52	0.68	1.97	0.26	1.15	normal	normal	down	normal	--	Anaphase-promoting complex subunit 4 WD40 domain;; Eukaryotic translation initiation factor eIF2A	PREDICTED: WD repeat-containing protein WRAP73 [Phoenix dactylifera]
c41208.graph_c0	0.34	1.77	3.98	0.22	0	1.36	--	up	--	--	K01051|8.49158e-93|rcu:8266061|K01051 pectinesterase [EC:3.1.1.11] | (RefSeq) pectinesterase 2	Pectinesterase	Pectinesterase-2 precursor, putative [Ricinus communis]
c41208.graph_c1	0.14	2.26	4.78	0.6	0	3.36	normal	up	--	up	K01051|2.01633e-162|nnu:104602278|K01051 pectinesterase [EC:3.1.1.11] | (RefSeq) pectinesterase 2-like	Pectinesterase;; Plant invertase/pectin methylesterase inhibitor	PREDICTED: pectinesterase 2-like [Nelumbo nucifera]
c41211.graph_c0	8.22	3.07	0.87	0	0	0.09	normal	down	--	--	K14490|2.09406e-65|nnu:104592055|K14490 histidine-containing phosphotransfer peotein | (RefSeq) histidine-containing phosphotransfer protein 4-like	Hpt domain	PREDICTED: histidine-containing phosphotransfer protein 4-like [Nelumbo nucifera]
c41216.graph_c0	1.03	0	641.14	0	0	0.87	--	up	--	--	--	--	hypothetical protein RSOL_032660 [Rhizoctonia solani AG-3 Rhs1AP]
c41217.graph_c0	292.88	31.48	12.93	38.29	31.01	12.72	down	down	normal	normal	--	--	uncharacterized protein At5g65660 [Prunus persica]
c41222.graph_c0	0	0	15.44	2.33	0.25	11.2	--	up	--	normal	--	--	hypothetical protein PHYSODRAFT_289996 [Phytophthora sojae]
c41226.graph_c0	8.22	77.57	1.44	18.43	61.01	0.62	up	down	up	down	--	Phosphate-induced protein 1 conserved region	protein EXORDIUM-like isoform X1 [Quercus suber]
c41234.graph_c0	8.08	1.58	0.12	4.85	0.5	0.12	down	down	down	down	--	--	PREDICTED: uncharacterized protein LOC104597425 [Nelumbo nucifera]
c41236.graph_c0	0.34	0	0	1.76	0.09	0	--	--	normal	down	K10251|1.22567e-116|nnu:104591581|K10251 17beta-estradiol 17-dehydrogenase / very-long-chain 3-oxoacyl-CoA reductase [EC:1.1.1.62 1.1.1.330] | (RefSeq) very-long-chain 3-oxoacyl-CoA reductase 1-like	short chain dehydrogenase;; Enoyl-(Acyl carrier protein) reductase	hypothetical protein AQUCO_01100364v1 [Aquilegia coerulea]
c41237.graph_c0	6.78	0.75	1.73	18.6	3.12	1.3	normal	normal	down	down	--	--	--
c41239.graph_c0	2.94	34.08	19.5	8.46	14.03	19.56	up	up	normal	normal	K09338|7.85757e-68|pxb:103966929|K09338 homeobox-leucine zipper protein | (RefSeq) homeobox-leucine zipper protein ATHB-15-like	Homeobox domain	Homeobox domain [Macleaya cordata]
c41241.graph_c0	0	0	0	9.52	0	0	--	--	down	down	K01866|2.75876e-09|ppp:PHYPADRAFT_175882|K01866 tyrosyl-tRNA synthetase [EC:6.1.1.1] | (RefSeq) hypothetical protein	tRNA synthetases class I (W and Y)	hypothetical protein sscle_11g082000 [Sclerotinia sclerotiorum 1980 UF-70]
c41249.graph_c0	5.27	0.18	0.37	5.35	0.57	0	down	down	down	down	--	--	--
c41254.graph_c0	16.51	10.45	6.27	4.02	10.81	14.1	normal	normal	up	up	--	--	hypothetical protein BVC80_7853g8 [Macleaya cordata]
c41256.graph_c0	1618.78	82.67	64.11	1139.35	89.31	72.05	down	down	down	down	K13679|0|tcc:TCM_015612|K13679 granule-bound starch synthase [EC:2.4.1.242] | (RefSeq) UDP-Glycosyltransferase superfamily protein isoform 1	Starch synthase catalytic domain;; Glycosyl transferases group 1;; Glycosyl transferases group 1	granule-bound starch synthase [Castanea mollissima]
c41258.graph_c0	0	3.57	0.32	0.21	1.3	0.94	up	--	--	--	--	--	--
c41272.graph_c0	0	0	0	14.11	0	0	--	--	down	down	K02917|4.24017e-38|bna:106414973|K02917 large subunit ribosomal protein L35Ae | (RefSeq) 60S ribosomal protein L35a-2-like	Ribosomal protein L35Ae	hypothetical protein sscle_02g012110 [Sclerotinia sclerotiorum 1980 UF-70]
c41273.graph_c0	0	0	10.42	0	0	0	--	up	--	--	K02885|8.18891e-66|eus:EUTSA_v10026243mg|K02885 large subunit ribosomal protein L19e | (RefSeq) hypothetical protein	Ribosomal protein L19e	60S ribosomal protein L19-2 [Eutrema salsugineum]
c41278.graph_c0	4.23	0.23	0.12	0.84	0	0	down	down	--	--	--	Protein kinase domain;; Protein tyrosine kinase	unnamed protein product [Coffea canephora]
c41285.graph_c0	15.67	5.12	3.31	15.39	4.6	5.59	normal	down	normal	normal	--	Targeting protein for Xklp2 (TPX2)	PREDICTED: protein WVD2-like 3 [Nelumbo nucifera]
c41289.graph_c0	0	0	337.89	0	0	0	--	up	--	--	--	--	--
c41296.graph_c0	2.32	28.97	8.06	37.58	36.11	46.68	up	normal	normal	normal	--	--	PREDICTED: BEL1-like homeodomain protein 4 [Nelumbo nucifera]
c41298.graph_c0	0	0	8.74	0	0	0	--	up	--	--	--	--	hypothetical protein RSOLAG22IIIB_05895 [Rhizoctonia solani]
c41303.graph_c1	150.01	74.21	40.34	114.73	45.22	35.5	normal	normal	normal	down	--	Protein of unknown function (DUF640)	PREDICTED: protein LIGHT-DEPENDENT SHORT HYPOCOTYLS 4 [Elaeis guineensis]
c41305.graph_c0	1.63	12.78	6.65	15.51	9.86	11.9	up	up	normal	normal	--	--	AAA+ ATPase domain [Macleaya cordata]
c41310.graph_c0	3.46	8.63	9.3	0.61	4.77	3.2	normal	normal	up	up	K20714|1.14544e-124|pda:103708546|K20714 serine/threonine-protein kinase OXI1 [EC:2.7.11.1] | (RefSeq) serine/threonine-protein kinase OXI1-like	Protein kinase domain;; Protein tyrosine kinase	PREDICTED: serine/threonine-protein kinase OXI1-like [Ipomoea nil]
c41315.graph_c0	3.8	0.45	0.3	0.7	0.63	0.46	down	down	--	--	--	RING-variant domain	PREDICTED: E3 ubiquitin-protein ligase MARCH11 isoform X1 [Nelumbo nucifera]
c41321.graph_c0	26.73	6.15	7.74	13.23	7.97	9.61	down	normal	normal	normal	K06891|9.27984e-97|pda:103723618|K06891 ATP-dependent Clp protease adaptor protein ClpS | (RefSeq) ATP-dependent Clp protease adapter protein CLPS1, chloroplastic	ATP-dependent Clp protease adaptor protein ClpS	PREDICTED: ATP-dependent Clp protease adapter protein CLPS1, chloroplastic [Phoenix dactylifera]
c41323.graph_c0	0	0	8.32	0	0	0	--	up	--	--	--	--	--
c41325.graph_c0	5.68	49.55	25.98	28.69	56.26	43.5	up	up	normal	normal	--	F-box domain;; F-box-like	PREDICTED: F-box/LRR-repeat MAX2 homolog A [Nelumbo nucifera]
c41335.graph_c0	26.97	5.42	2.05	6.42	3.29	1.18	down	down	normal	down	--	--	--
c41348.graph_c0	155.03	18.78	30.93	59.63	11.78	12	down	down	down	down	K02219|2.86651e-31|osa:4331610|K02219 cyclin-dependent kinase regulatory subunit CKS1 | (RefSeq) CKS1, OsJ_009058; cyclin-dependent kinases regulatory subunit 1	--	hypothetical protein TanjilG_03207 [Lupinus angustifolius]
c41352.graph_c0	5.37	1.55	2.47	5.18	0.89	2.02	normal	normal	down	normal	--	GDSL/SGNH-like Acyl-Esterase family found in Pmr5 and Cas1p;; PMR5 N terminal Domain	PREDICTED: protein trichome birefringence-like 5 [Vitis vinifera]
c41353.graph_c0	2.64	0.19	2.43	5.3	0.21	0.39	down	normal	down	down	--	C2 domain	C2 calcium-dependent membrane targeting [Macleaya cordata]
c41357.graph_c0	5.35	0.3	4.69	2.88	0.21	0.41	down	normal	down	normal	--	ChaC-like protein	ChaC-like protein [Macleaya cordata]
c41361.graph_c0	0.48	0	0	12.05	2.65	1.54	--	--	down	down	--	Cytochrome P450	cytochrome P450 90A1-like [Quercus suber]
c41365.graph_c0	27.47	2.55	4.85	11.56	2.81	3.57	down	down	down	normal	--	RNA recognition motif. (a.k.a. RRM, RBD, or RNP domain)	PREDICTED: glycine-rich RNA-binding protein 4, mitochondrial-like isoform X1 [Phoenix dactylifera]
c41369.graph_c0	92.93	16.5	8.84	66.21	30.6	23.41	down	down	normal	normal	--	--	--
c41374.graph_c0	205.33	40.49	84.88	82.94	40.47	39.22	down	normal	normal	normal	--	--	hypothetical protein BVC80_8967g23 [Macleaya cordata]
c41389.graph_c0	5.86	0	0	0	0	0	down	down	--	--	--	--	--
c41396.graph_c0	0.76	0.78	29.82	0	0	0	--	up	--	--	K02183|1.12289e-31|cre:CHLREDRAFT_188144|K02183 calmodulin | (RefSeq) CAM1; calmodulin	EF hand;; EF-hand domain pair;; EF-hand domain;; EF-hand domain pair;; EF-hand domain	EF-hand [Conidiobolus coronatus NRRL 28638]
c41397.graph_c0	0	2.3	1.69	0.84	0.6	2.61	up	up	--	normal	--	--	--
c41398.graph_c0	0	0	0	16.79	0	0	--	--	down	down	--	DJ-1/PfpI family;; ThiJ/PfpI family-like	hypothetical protein SS1G_09620 [Sclerotinia sclerotiorum 1980 UF-70]
c41404.graph_c0	6.41	0	0.16	0.16	0.34	0.23	down	down	--	--	--	--	hypothetical protein CFP56_49997 [Quercus suber]
c41406.graph_c0	1.52	0.68	21.5	0	0	0	--	up	--	--	K02262|1.77112e-84|mis:MicpuN_mit22|K02262 cytochrome c oxidase subunit 3 | (RefSeq) cox3; cytochrome oxidase subunit 3	Cytochrome c oxidase subunit III	cytochrome c oxidase subunit 3 (mitochondrion) [Nephroselmis olivacea]
c41412.graph_c0	0.03	0.71	0.26	0.39	0.83	0.52	up	--	normal	normal	--	Retrotransposon gag protein	hypothetical protein VITISV_034226 [Vitis vinifera]
c41416.graph_c0	0	0	5.37	0	0	0	--	up	--	--	K09872|1.42001e-18|adu:107465189|K09872 aquaporin PIP | (RefSeq) aquaporin PIP1-1-like	Major intrinsic protein	aquaporin-like protein [Catenaria anguillulae PL171]
c41417.graph_c0	0	0	0	11.09	0	0	--	--	down	down	K02256|8.4257e-170|cvr:OJ20_p01|K02256 cytochrome c oxidase subunit 1 [EC:1.9.3.1] | (RefSeq) cox1; cytochrome c oxidase subunit 1	--	cytochrome c oxidase subunit I, partial (mitochondrion) [Lingulodinium polyedrum]
c41419.graph_c0	0.91	0.29	0.42	5.61	0.81	0.95	normal	normal	down	down	--	Kelch motif;; Kelch motif;; Galactose oxidase, central domain;; Kelch motif;; Kelch motif;; Galactose oxidase, central domain	hypothetical protein AQUCO_02400093v1 [Aquilegia coerulea]
c41425.graph_c0	0	0	0	11.45	0	0	--	--	down	down	K02981|1.73386e-100|ppp:PHYPADRAFT_196764|K02981 small subunit ribosomal protein S2e | (RefSeq) hypothetical protein	Ribosomal protein S5, N-terminal domain;; Ribosomal protein S5, C-terminal domain	40S ribosomal protein S2 [Botrytis cinerea B05.10]
c41452.graph_c0	0.55	0	0	1.03	0	0.16	--	--	down	normal	--	Domain of unknown function (DUF4228)	PREDICTED: uncharacterized protein LOC104591945 [Nelumbo nucifera]
c41453.graph_c0	0.43	6.12	2.86	9.04	6.87	10	up	up	normal	normal	--	ANTH domain;; ENTH domain	PREDICTED: putative clathrin assembly protein At4g40080 [Nelumbo nucifera]
c41454.graph_c1	6.75	0.33	0.67	2.79	1.91	0.34	down	down	normal	normal	K00411|1.2779e-35|sind:105175454|K00411 ubiquinol-cytochrome c reductase iron-sulfur subunit [EC:1.10.2.2] | (RefSeq) cytochrome b-c1 complex subunit Rieske-4, mitochondrial-like	Rieske [2Fe-2S] domain	cytochrome b-c1 complex subunit Rieske-4, mitochondrial-like [Sesamum indicum]
c41455.graph_c0	0.72	2.22	3.68	2.79	1.42	1.17	normal	up	normal	normal	K01988|8.67937e-145|vvi:100247748|K01988 lactosylceramide 4-alpha-galactosyltransferase [EC:2.4.1.228] | (RefSeq) lactosylceramide 4-alpha-galactosyltransferase-like	Alpha 1,4-glycosyltransferase conserved region;; Glycosyltransferase sugar-binding region containing DXD motif	lactosylceramide 4-alpha-galactosyltransferase-like [Manihot esculenta]
c41457.graph_c0	1.19	0	6.24	0	0	0	--	up	--	--	K02872|4.47195e-78|aip:107625526|K02872 large subunit ribosomal protein L13Ae | (RefSeq) 60S ribosomal protein L13a-4	Ribosomal protein L13	60S ribosomal protein L13a [Rozella allomycis CSF55]
c41460.graph_c0	29.64	0	0	0	0	0	down	down	--	--	--	--	PREDICTED: gibberellin 20 oxidase 1-B [Nelumbo nucifera]
c41462.graph_c1	11.21	4.14	3.62	14.51	3.36	3.63	normal	normal	down	down	--	SAM domain (Sterile alpha motif)	uncharacterized protein LOC112016539 [Quercus suber]
c41464.graph_c0	2.29	0.39	0.41	1.93	0.17	0.08	normal	normal	normal	down	--	--	--
c41468.graph_c0	1.05	33.86	2.3	1.51	12.4	1.23	up	normal	up	normal	--	Protein tyrosine kinase;; Protein kinase domain;; Regulator of chromosome condensation (RCC1) repeat;; Myb-like DNA-binding domain;; Myb-like DNA-binding domain	PREDICTED: serine/threonine-protein kinase-like protein CCR4 [Nelumbo nucifera]
c41472.graph_c0	2.7	10.94	11.01	11.79	8.64	9.57	normal	up	normal	normal	K13430|9.42876e-30|jcu:105644862|K13430 serine/threonine-protein kinase PBS1 [EC:2.7.11.1] | (RefSeq) serine/threonine-protein kinase PBS1	--	hypothetical protein F511_34491 [Dorcoceras hygrometricum]
c41474.graph_c0	10.42	0.46	0.12	0.35	0.24	0	down	down	--	--	--	Heavy-metal-associated domain	PREDICTED: copper transport protein ATX1 [Nelumbo nucifera]
c41480.graph_c0	0.93	0	0	0.55	0.04	0	down	down	--	--	K18848|7.36158e-83|mdm:103415645|K18848 indole-3-acetate O-methyltransferase [EC:2.1.1.278] | (RefSeq) probable S-adenosylmethionine-dependent methyltransferase At5g37990	SAM dependent carboxyl methyltransferase	PREDICTED: probable S-adenosylmethionine-dependent methyltransferase At5g37990 [Juglans regia]
c41488.graph_c0	0	2.4	8.46	0.59	0.81	0.97	up	up	--	--	K13464|3.6436e-41|gra:105794807|K13464 jasmonate ZIM domain-containing protein | (RefSeq) protein TIFY 9	Divergent CCT motif;; tify domain	PREDICTED: protein TIFY 9 [Gossypium raimondii]
c41492.graph_c0	0.28	0.32	0.22	5.13	5.66	1.09	--	--	normal	down	--	Kelch motif;; Kelch motif;; Galactose oxidase, central domain;; Kelch motif;; Galactose oxidase, central domain	PREDICTED: F-box/kelch-repeat protein At1g80440-like [Nelumbo nucifera]
c41496.graph_c0	4.05	30.42	7.58	13.3	26.36	4.52	up	normal	normal	normal	--	Protein of unknown function (DUF563)	EGF domain-specific O-linked N-acetylglucosamine transferase-like [Helianthus annuus]
c41510.graph_c0	15.74	4.74	3.8	15.48	3.31	9.04	normal	normal	down	normal	--	--	--
c41511.graph_c0	0.73	8.72	4.2	3.06	2.16	1.8	up	up	normal	normal	--	Lateral organ boundaries (LOB) domain	hypothetical protein PHAVU_007G092000g [Phaseolus vulgaris]
c41516.graph_c0	4.36	4.61	1.68	5.55	0.95	0.33	normal	normal	down	down	--	Dirigent-like protein	PREDICTED: dirigent protein 16-like [Vitis vinifera]
c41521.graph_c0	0.47	4.86	6.16	1.06	3.84	0.47	normal	up	normal	--	K01177|1.30739e-71|vvi:100247246|K01177 beta-amylase [EC:3.2.1.2] | (RefSeq) beta-amylase 3, chloroplastic	Glycosyl hydrolase family 14	beta-amylase [Actinidia chinensis]
c41521.graph_c1	0.05	2.23	2.58	0.88	1.35	0.05	up	up	normal	normal	K01177|1.10234e-101|pop:POPTR_0003s03330g|K01177 beta-amylase [EC:3.2.1.2] | (RefSeq) beta-amylase family protein	Glycosyl hydrolase family 14	PREDICTED: beta-amylase 3, chloroplastic [Ziziphus jujuba]
c41523.graph_c0	4.91	0.93	0.16	2.62	0	0.16	normal	down	normal	normal	--	--	hypothetical protein B456_001G176500 [Gossypium raimondii]
c41523.graph_c1	14.19	0.65	2.61	7.54	0.68	0.17	down	normal	down	down	--	AP2 domain	PREDICTED: ethylene-responsive transcription factor ERF039 [Nelumbo nucifera]
c41527.graph_c0	0	0	0	9.49	0	0	--	--	down	down	K01279|2.70273e-24|gsl:Gasu_62160|K01279 tripeptidyl-peptidase I [EC:3.4.14.9] | (RefSeq) tripeptidyl-peptidase I	Pro-kumamolisin, activation domain	hypothetical protein sscle_04g037640 [Sclerotinia sclerotiorum 1980 UF-70]
c41530.graph_c0	138.96	11.77	27.25	63.22	11.87	10.29	down	down	down	down	K06215|1.04097e-52|mtr:MTR_2g017520|K06215 pyridoxal 5'-phosphate synthase pdxS subunit [EC:4.3.3.6] | (RefSeq) pyridoxal biosynthesis protein PDX1, putative	Thiazole biosynthesis protein ThiG;; SOR/SNZ family	hypothetical protein AQUCO_00400352v1 [Aquilegia coerulea]
c41530.graph_c1	180.44	19.15	43.63	98.34	18.58	21.76	down	normal	down	down	K06215|2.54959e-98|sot:102590002|K06215 pyridoxal 5'-phosphate synthase pdxS subunit [EC:4.3.3.6] | (RefSeq) probable pyridoxal 5'-phosphate synthase subunit PDX1	SOR/SNZ family	Pyridoxal 5&apos;-phosphate synthase subunit PDX1.3, partial [Capsicum baccatum]
c41533.graph_c0	0	0	10.79	0	0	0	--	up	--	--	K02977|5.22123e-53|mtr:MTR_8g088060|K02977 small subunit ribosomal protein S27Ae | (RefSeq) ubiquitin-40S ribosomal S27a-like protein	Ribosomal protein S27a;; Ubiquitin family;; Ubiquitin-2 like Rad60 SUMO-like	Ubiquitin-40S ribosomal protein S27a AltName: Full=Ubiquitin carboxyl extension protein 80 [Rhizoctonia solani AG-1 IB]
c41534.graph_c0	5.5	12.93	8.78	3.07	11.95	16.06	normal	normal	up	up	--	Cyclin;; Cyclin, N-terminal domain	PREDICTED: cyclin-U4-1-like [Nelumbo nucifera]
c41540.graph_c0	0	0	40.73	0	0	0	--	up	--	--	K04392|2.09837e-76|mus:103998879|K04392 Ras-related C3 botulinum toxin substrate 1 | (RefSeq) rac-like GTP-binding protein 5	Ras family;; Ras of Complex, Roc, domain of DAPkinase;; ADP-ribosylation factor family	Ras-related C3 botulinum toxin substrate 1 (Rho family) protein [Rhizoctonia solani AG-3 Rhs1AP]
c41542.graph_c0	40.36	6.16	7.13	23.38	2.26	3.23	down	down	down	down	K04733|0|nnu:104608043|K04733 interleukin-1 receptor-associated kinase 4 [EC:2.7.11.1] | (RefSeq) LEAF RUST 10 DISEASE-RESISTANCE LOCUS RECEPTOR-LIKE PROTEIN KINASE-like 1.5	Protein kinase domain;; Protein tyrosine kinase	Protein kinase domain [Macleaya cordata]
c41545.graph_c0	4.25	0.84	0.47	4.89	0.63	0.85	down	down	down	down	--	Putative S-adenosyl-L-methionine-dependent methyltransferase;; Methyltransferase domain;; Methyltransferase domain;; Methyltransferase domain	PREDICTED: probable methyltransferase PMT7 isoform X2 [Elaeis guineensis]
c41547.graph_c0	9.99	3.3	0.56	6.32	2.37	1.41	normal	down	normal	normal	--	--	uncharacterized protein LOC112019286 [Quercus suber]
c41549.graph_c0	0	0	9.32	0	0	0	--	up	--	--	K02152|6.96718e-08|sita:101774139|K02152 V-type H+-transporting ATPase subunit G | (RefSeq) V-type proton ATPase subunit G1-like	Vacuolar (H+)-ATPase G subunit	V-type proton ATPase subunit G1 [Setaria italica]
c41560.graph_c0	36.31	1.03	0.85	6.08	1.58	2.64	down	down	down	normal	--	No apical meristem (NAM) protein;; No apical meristem (NAM) protein	hypothetical protein POPTR_003G089800v3 [Populus trichocarpa]
c41571.graph_c0	0	0	7.6	0	0	0	--	up	--	--	K00456|2.10796e-22|cre:CHLREDRAFT_143892|K00456 cysteine dioxygenase [EC:1.13.11.20] | (RefSeq) CDO1; cysteine dioxygenase	Cysteine dioxygenase type I	cysteine dioxygenase type I, partial [Basidiobolus meristosporus CBS 931.73]
c41572.graph_c0	15.41	1.12	1.43	4.83	2.84	1.14	down	down	normal	normal	K07904|5.24138e-112|egu:105048884|K07904 Ras-related protein Rab-11A | (RefSeq) ras-related protein RABA4d-like	Ras family;; Ras of Complex, Roc, domain of DAPkinase;; ADP-ribosylation factor family;; 50S ribosome-binding GTPase	PREDICTED: ras-related protein RABA4d-like [Elaeis guineensis]
c41576.graph_c0	0	0	11.31	0	0	0	--	up	--	--	K02923|9.75673e-16|jcu:105628418|K02923 large subunit ribosomal protein L38e | (RefSeq) 60S ribosomal protein L38	Ribosomal L38e protein family	60S ribosomal protein L38, partial [Rhizoctonia solani AG-3 Rhs1AP]
c41577.graph_c0	1.96	0.72	23.82	0	0	0.37	normal	up	--	--	K02126|5.29822e-13|apro:F751_0126|K02126 F-type H+-transporting ATPase subunit a | (RefSeq) ATP synthase subunit a	--	ATP synthase F0 subunit 6 (mitochondrion) [Mortierella verticillata]
c41590.graph_c0	1.14	1.76	8.4	0.64	11.07	10.53	--	up	up	up	--	--	PREDICTED: uncharacterized protein LOC104595542 [Nelumbo nucifera]
c41593.graph_c0	0	0	0	17.75	0	0	--	--	down	down	K02978|9.02537e-39|gsl:Gasu_53510|K02978 small subunit ribosomal protein S27e | (RefSeq) 40S ribosomal protein S27e	Ribosomal protein S27	40S ribosomal protein S27 [Cladophialophora carrionii]
c41594.graph_c0	0	0	14.9	0	0	0	--	up	--	--	--	Nuclear transport factor 2 (NTF2) domain	hypothetical protein PENVUL_c008G08331 [Penicillium vulpinum]
c41596.graph_c0	0	0	0	9.43	0	0	--	--	down	down	K02910|9.65364e-40|cre:CHLREDRAFT_78109|K02910 large subunit ribosomal protein L31e | (RefSeq) RPL31; ribosomal protein L31, component of cytosolic 80S ribosome and 60S large subunit	Ribosomal protein L31e	hypothetical protein sscle_05g041520 [Sclerotinia sclerotiorum 1980 UF-70]
c41600.graph_c0	214	41.9	64.86	99.67	44.35	55.6	down	normal	normal	normal	K10580|2.61465e-69|thj:104812324|K10580 ubiquitin-conjugating enzyme E2 N [EC:2.3.2.23] | (RefSeq) ubiquitin-conjugating enzyme E2 35-like	Ubiquitin-conjugating enzyme	PREDICTED: ubiquitin-conjugating enzyme E2 35-like [Tarenaya hassleriana]
c41601.graph_c0	0	0	0	6.37	0	0	--	--	down	down	--	Pyridoxamine 5'-phosphate oxidase	hypothetical protein SS1G_07959 [Sclerotinia sclerotiorum 1980 UF-70]
c41603.graph_c0	0	0.59	5.27	4.41	1.02	1.21	--	up	normal	normal	K02975|7.31519e-19|osa:4349810|K02975 small subunit ribosomal protein S25e | (RefSeq) 40S ribosomal protein S25	S25 ribosomal protein	40S ribosomal protein S25 [Verruconis gallopava]
c41609.graph_c1	2.84	0.24	0.58	0.33	0	0.08	down	normal	--	--	--	Dof domain, zinc finger	zf-Dof domain-containing protein [Cephalotus follicularis]
c41619.graph_c0	6.83	1.69	0.68	7.29	0.62	0.76	normal	down	down	down	K00423|0|nnu:104593517|K00423 L-ascorbate oxidase [EC:1.10.3.3] | (RefSeq) L-ascorbate oxidase-like	Multicopper oxidase;; Multicopper oxidase;; Multicopper oxidase	Multicopper oxidase [Macleaya cordata]
c41621.graph_c0	7.99	0.45	1.13	0.88	0.71	0	down	normal	--	--	--	--	--
c41623.graph_c0	0	0	0	14.97	0	0	--	--	down	down	K02991|9.17059e-94|gsl:Gasu_34220|K02991 small subunit ribosomal protein S6e | (RefSeq) 40S ribosomal protein S6e	Ribosomal protein S6e	40S ribosomal protein S6 [Sclerotinia sclerotiorum 1980 UF-70]
c41624.graph_c0	33.09	5.99	5.02	20.08	2.7	4.49	down	down	down	down	K00430|9.22224e-164|vvi:100261249|K00430 peroxidase [EC:1.11.1.7] | (RefSeq) POD1; peroxidase 31	Peroxidase	PREDICTED: peroxidase 31 [Vitis vinifera]
c41630.graph_c0	0.08	2.38	0.94	1.48	2.53	0.22	up	up	normal	down	K00507|3.35051e-122|cme:CYME_CMM045C|K00507 stearoyl-CoA desaturase (Delta-9 desaturase) [EC:1.14.19.1] | (RefSeq) stearoyl-CoA desaturase	Fatty acid desaturase;; Cytochrome b5-like Heme/Steroid binding domain	acyl-CoA desaturase [Verruconis gallopava]
c41643.graph_c0	0	0	0	7.99	0	0	--	--	down	down	--	--	hypothetical protein SS1G_04026 [Sclerotinia sclerotiorum 1980 UF-70]
c41647.graph_c0	20.36	0.84	0.99	7.82	0.44	0.43	down	down	down	down	--	O-methyltransferase	unnamed protein product, partial [Vitis vinifera]
c41648.graph_c0	7.02	19.03	9.49	22.72	4.02	3.81	normal	normal	down	down	--	--	uncharacterized protein LOC111993690 [Quercus suber]
c41664.graph_c0	0	0	40.79	0	0	0	--	up	--	--	K02993|1.19708e-68|ppp:PHYPADRAFT_234408|K02993 small subunit ribosomal protein S7e | (RefSeq) hypothetical protein	Ribosomal protein S7e	predicted protein [Physcomitrella patens]
c41678.graph_c0	15.61	4.87	2.22	16.32	1.29	2.69	normal	down	down	down	--	Xylanase inhibitor N-terminal;; Xylanase inhibitor C-terminal;; Eukaryotic aspartyl protease	PREDICTED: protein ASPARTIC PROTEASE IN GUARD CELL 1 [Ipomoea nil]
c41683.graph_c0	0	0	0.71	3.85	0	8.03	--	--	down	normal	K02953|1.11548e-73|pop:POPTR_0012s14440g|K02953 small subunit ribosomal protein S13e | (RefSeq) POPTRDRAFT_570579; ribosomal protein S13	Ribosomal S13/S15 N-terminal domain;; Ribosomal protein S15	hypothetical protein M404DRAFT_1003140 [Pisolithus tinctorius Marx 270]
c41688.graph_c0	60.5	19.15	11.09	11.46	16.75	8.09	normal	down	normal	normal	--	Thaumatin family	osmotin-like protein [Quercus suber]
c41691.graph_c0	0	0	0	6.1	0	0	--	--	down	down	--	Glycosyl hydrolases family 35;; Beta-galactosidase, domain 2;; Beta-galactosidase jelly roll domain;; Beta-galactosidase, domain 3	hypothetical protein SS1G_03647 [Sclerotinia sclerotiorum 1980 UF-70]
c41692.graph_c0	14.67	5.03	5.1	13.36	2.57	3.13	normal	normal	down	down	--	Rab5-interacting protein (Rab5ip)	PREDICTED: uncharacterized protein C20orf24 homolog [Nelumbo nucifera]
c41693.graph_c0	3.61	10.81	37.64	8.75	2.82	2.28	normal	up	normal	down	K13464|7.25552e-19|nnu:104600505|K13464 jasmonate ZIM domain-containing protein | (RefSeq) protein TIFY 10B	Divergent CCT motif;; tify domain	protein TIFY 10a-like [Dendrobium catenatum]
c41694.graph_c0	15.27	7.34	1.25	13.12	0.69	0.37	normal	down	down	down	--	WD domain, G-beta repeat	PREDICTED: vegetative incompatibility protein HET-E-1 [Nelumbo nucifera]
c41695.graph_c0	0	0	6.72	0	0	0	--	up	--	--	--	Cerato-platanin;; LysM domain	hypothetical protein M427DRAFT_57159 [Gonapodya prolifera JEL478]
c41696.graph_c0	9.12	0	0	7.07	0.08	0	down	down	down	down	--	Stigma-specific protein, Stig1	hypothetical protein AQUCO_03600129v1 [Aquilegia coerulea]
c41703.graph_c0	7.99	25.74	33.96	10.19	9.15	10.71	normal	up	normal	normal	K19038|4.6601e-40|rcu:8264225|K19038 E3 ubiquitin-protein ligase ATL41 [EC:2.3.2.27] | (RefSeq) E3 ubiquitin-protein ligase ATL41	Ring finger domain;; RING-H2 zinc finger domain;; RING-like zinc finger;; Zinc finger, C3HC4 type (RING finger);; Zinc finger, C3HC4 type (RING finger);; zinc-RING finger domain;; RING-type zinc-finger;; Anaphase-promoting complex subunit 11 RING-H2 finger	hypothetical protein AQUCO_00500102v1 [Aquilegia coerulea]
c41704.graph_c0	0	0	0	49.34	0	0	--	--	down	down	--	--	hypothetical protein sscle_11g081240 [Sclerotinia sclerotiorum 1980 UF-70]
c41705.graph_c0	0	0	0	13.89	0	0	--	--	down	down	K02937|1.14637e-93|smo:SELMODRAFT_103994|K02937 large subunit ribosomal protein L7e | (RefSeq) hypothetical protein	--	60S ribosomal protein L7 [Sclerotinia sclerotiorum 1980 UF-70]
c41708.graph_c0	0	0	24.94	0	0	0	--	up	--	--	K02984|1.40941e-93|csl:COCSUDRAFT_27621|K02984 small subunit ribosomal protein S3Ae | (RefSeq) ribosomal protein S3Ae	Ribosomal S3Ae family	ribosomal protein S3Ae [Basidiobolus meristosporus CBS 931.73]
c41718.graph_c0	33.12	332.17	166.07	140.15	76.62	43.38	up	up	normal	normal	--	--	PREDICTED: GDSL esterase/lipase At5g55050-like [Nelumbo nucifera]
c41722.graph_c0	37.23	33.5	53.14	84.43	24.07	25.79	normal	normal	down	down	K01696|2.82277e-144|gra:105782565|K01696 tryptophan synthase beta chain [EC:4.2.1.20] | (RefSeq) tryptophan synthase beta chain 1	Pyridoxal-phosphate dependent enzyme	hypothetical protein GOBAR_DD01712 [Gossypium barbadense]
c41722.graph_c1	21.87	36.23	57.5	82.06	16.46	24.28	normal	normal	down	down	K01696|1.74172e-82|csv:101220286|K01696 tryptophan synthase beta chain [EC:4.2.1.20] | (RefSeq) tryptophan synthase beta chain 1	Pyridoxal-phosphate dependent enzyme	Tryptophan synthase beta subunit-like PLP-dependent enzymes superfamily [Macleaya cordata]
c41727.graph_c0	115.6	21.08	39.16	52.58	19.17	27.19	down	normal	normal	normal	--	Redoxin;; AhpC/TSA family	Thioredoxin-like fold [Macleaya cordata]
c41745.graph_c0	1.21	0.47	18.55	0	0	0	--	up	--	--	K02261|2.01618e-50|csl:CospCoM_p09|K02261 cytochrome c oxidase subunit 2 | (RefSeq) cox2; cytochrome c oxidase subunit 2	Cytochrome C oxidase subunit II, transmembrane domain	cytochrome c oxidase subunit 2 (mitochondrion) [Pyramimonas parkeae]
c41751.graph_c0	0.85	0.41	0.13	1.1	0.38	0.03	normal	normal	normal	down	K01179|0|pda:103704338|K01179 endoglucanase [EC:3.2.1.4] | (RefSeq) endoglucanase 23-like	Glycosyl hydrolase family 9	PREDICTED: endoglucanase 23-like [Phoenix dactylifera]
c41755.graph_c0	0	0	0	41.82	0	0	--	--	down	down	--	Phosphoenolpyruvate phosphomutase;; Isocitrate lyase family	hypothetical protein SS1G_08218 [Sclerotinia sclerotiorum 1980 UF-70]
c41759.graph_c0	15.46	0	0	4.81	0	0	down	down	down	down	--	--	--
c41762.graph_c0	0.22	0.28	0.19	1.21	0.17	0.65	--	--	down	normal	--	PPR repeat family;; PPR repeat;; DYW family of nucleic acid deaminases;; PPR repeat;; Pentatricopeptide repeat domain;; Pentacotripeptide-repeat region of PRORP	PREDICTED: pentatricopeptide repeat-containing protein At5g66520-like [Nelumbo nucifera]
c41765.graph_c0	98.09	0	0	0.02	0.05	0	down	down	--	--	--	--	--
c41767.graph_c0	0.86	0	8.27	0	0	0	--	up	--	--	K02936|1.10638e-100|gsl:Gasu_19660|K02936 large subunit ribosomal protein L7Ae | (RefSeq) 60S ribosomal protein L7Ae isoform 1	Ribosomal protein L7Ae/L30e/S12e/Gadd45 family	60S ribosomal protein L7a [Zea mays]
c41769.graph_c0	230.84	45.37	81.87	114.91	45.79	51.35	down	normal	normal	normal	K02735|2.28186e-141|nnu:104587556|K02735 20S proteasome subunit beta 3 [EC:3.4.25.1] | (RefSeq) proteasome subunit beta type-3	Proteasome subunit	PREDICTED: proteasome subunit beta type-3 [Nelumbo nucifera]
c41770.graph_c0	2.46	0.27	0.92	0.24	0.15	0.09	down	normal	--	--	K09264|3.61225e-59|nnu:104608408|K09264 MADS-box transcription factor, plant | (RefSeq) floral homeotic protein AGAMOUS-like	K-box region	putative MADS544 protein, partial [Asarum caudigerum]
c41774.graph_c0	0.62	11.01	2.92	6.75	4.35	7.28	up	normal	normal	normal	K05658|0|fve:101292750|K05658 ATP-binding cassette, subfamily B (MDR/TAP), member 1 [EC:3.6.3.44] | (RefSeq) ABC transporter B family member 9-like	ABC transporter transmembrane region	PREDICTED: ABC transporter B family member 9-like [Fragaria vesca subsp. vesca]
c41777.graph_c0	0.3	2.16	0.9	0.59	2.17	0.69	normal	normal	up	normal	--	--	--
c41779.graph_c0	22.07	2.24	1.67	10.29	0.31	0.31	down	down	down	down	K07025|8.58412e-58|nnu:104601051|K07025 putative hydrolase of the HAD superfamily | (RefSeq) uncharacterized LOC104601051	Haloacid dehalogenase-like hydrolase;; HAD-hyrolase-like	PREDICTED: uncharacterized protein LOC104601051 [Nelumbo nucifera]
c41779.graph_c1	21.97	1.08	1.35	16.48	0.38	0.74	down	down	down	down	K07025|2.42488e-72|nnu:104601051|K07025 putative hydrolase of the HAD superfamily | (RefSeq) uncharacterized LOC104601051	--	PREDICTED: uncharacterized protein LOC104601051 [Nelumbo nucifera]
c41790.graph_c0	0	0.75	2.52	0.48	2.7	1.25	--	up	normal	--	--	--	--
c41792.graph_c0	0	0	4.36	0	0	0	--	up	--	--	--	--	hypothetical protein MVEG_03454 [Mortierella verticillata NRRL 6337]
c41797.graph_c1	62.9	6.28	17.23	14.29	7.73	9.1	down	normal	normal	normal	K02155|1.2623e-16|mus:103979397|K02155 V-type H+-transporting ATPase 16kDa proteolipid subunit | (RefSeq) V-type proton ATPase 16 kDa proteolipid subunit-like	ATP synthase subunit C	putative. proteolipid subunit of vacuolar H+ ATPase, partial [Zea mays]
c41800.graph_c0	0.72	1.21	2.51	17.6	4.38	3.31	--	normal	down	down	--	Protein of unknown function (DUF3129)	hypothetical protein PV09_00941 [Verruconis gallopava]
c41802.graph_c0	118.95	26.37	42.69	49.16	20.94	25.26	down	normal	normal	normal	--	Plant specific mitochondrial import receptor subunit TOM20	unknown [Picea sitchensis]
c41804.graph_c0	0	0	59.22	0	0	0	--	up	--	--	K02980|6.09054e-19|smo:SELMODRAFT_152664|K02980 small subunit ribosomal protein S29e | (RefSeq) hypothetical protein	Ribosomal protein S14p/S29e	40S ribosomal protein S29 [Syncephalastrum racemosum]
c41805.graph_c0	9.65	0	0	0.99	0	0	down	down	--	--	--	HAD superfamily, subfamily IIIB (Acid phosphatase);; Protein of unknown function (DUF2608)	PREDICTED: acid phosphatase 1 [Nelumbo nucifera]
c41807.graph_c0	1.85	0	0	0	0	0	down	down	--	--	--	gag-polypeptide of LTR copia-type;; gag-polypeptide of LTR copia-type	uncharacterized protein LOC110105499 [Dendrobium catenatum]
c41810.graph_c0	38.17	6.33	7.26	20.25	6.84	5.72	down	down	normal	down	--	Glyoxalase/Bleomycin resistance protein/Dioxygenase superfamily	Glyoxalase-like domain [Macleaya cordata]
c41815.graph_c0	0	0.54	1.46	0.52	0.7	1.69	--	up	normal	normal	K01881|1.69041e-08|egu:105034351|K01881 prolyl-tRNA synthetase [EC:6.1.1.15] | (RefSeq) proline--tRNA ligase, chloroplastic/mitochondrial	--	Proline--tRNA ligase [Zostera marina]
c41817.graph_c0	0	0.11	0.22	37.58	0	0	--	--	down	down	K11253|2.67585e-83|cme:CYME_CMN176C|K11253 histone H3 | (RefSeq) histone H3	Core histone H2A/H2B/H3/H4	histone H3, partial [Colletotrichum tofieldiae]
c41822.graph_c0	27.25	9.12	3.09	29.28	7.07	4.02	normal	down	down	down	--	Fasciclin domain	PREDICTED: fasciclin-like arabinogalactan protein 10 [Vitis vinifera]
c41827.graph_c0	0.26	1.18	0.05	6.67	1.16	0.5	normal	--	down	down	--	Zinc-binding dehydrogenase;; Alcohol dehydrogenase GroES-like domain;; Glucose dehydrogenase C-terminus	hypothetical protein PV08_06117 [Exophiala spinifera]
c41828.graph_c0	0	0	6.98	0	0	0	--	up	--	--	K20464|7.93296e-31|gsl:Gasu_01090|K20464 oxysterol-binding protein-related protein 5/8 | (RefSeq) oxysterol-binding protein-like protein	Oxysterol-binding protein	hypothetical protein BCR43DRAFT_440738 [Syncephalastrum racemosum]
c41830.graph_c0	3.83	0.63	0.06	0.12	0.06	0	down	down	--	--	--	Glycosyl hydrolases family 17	PREDICTED: glucan endo-1,3-beta-glucosidase 12 [Theobroma cacao]
c41839.graph_c0	291.01	41.86	47.36	105.27	21.95	20.77	down	down	down	down	--	Pollen proteins Ole e I like	PREDICTED: pollen-specific protein C13-like [Nelumbo nucifera]
c41851.graph_c2	0.14	7.91	3.48	15.6	10.37	13.45	up	up	normal	normal	--	ABC-transporter extracellular N-terminal	ABC transporter-like [Macleaya cordata]
c41857.graph_c0	1.64	0	0	0.9	0	0.19	down	down	--	--	--	Divergent PAP2 family	uncharacterized protein LOC110618632 [Manihot esculenta]
c41860.graph_c0	5.29	1.42	1.79	6.72	1.74	1.93	normal	normal	down	down	K02115|0|nnu:104610940|K02115 F-type H+-transporting ATPase subunit gamma | (RefSeq) ATP synthase gamma chain, chloroplastic	ATP synthase	PREDICTED: ATP synthase gamma chain, chloroplastic [Nelumbo nucifera]
c41863.graph_c0	0	0	36.75	0	0	0	--	up	--	--	K02918|1.67406e-40|cvr:CHLNCDRAFT_52203|K02918 large subunit ribosomal protein L35e | (RefSeq) hypothetical protein	Ribosomal L29 protein	hypothetical protein CHLNCDRAFT_52203 [Chlorella variabilis]
c41865.graph_c0	668.31	203.38	515.01	545.11	135.12	141.11	normal	normal	down	down	K05863|0|vvi:100260298|K05863 solute carrier family 25 (mitochondrial adenine nucleotide translocator), member 4/5/6/31 | (RefSeq) ADP,ATP carrier protein, mitochondrial	Mitochondrial carrier protein	PREDICTED: ADP,ATP carrier protein, mitochondrial [Vitis vinifera]
c41877.graph_c0	4.06	1.39	0.8	2.94	1.14	1.55	normal	down	normal	normal	--	Ring finger domain;; RING-like zinc finger;; RING-H2 zinc finger domain;; Zinc finger, C3HC4 type (RING finger);; Anaphase-promoting complex subunit 11 RING-H2 finger	PREDICTED: RING-H2 finger protein ATL46-like [Nelumbo nucifera]
c41880.graph_c0	0	0	28.98	0	0	0	--	up	--	--	K02960|6.07378e-73|bvg:104907004|K02960 small subunit ribosomal protein S16e | (RefSeq) 40S ribosomal protein S16-like	Ribosomal protein S9/S16	ribosomal 40S subunit protein S16A [Rhizophagus irregularis DAOM 197198w]
c41881.graph_c0	0	0	24.41	0	0	0	--	up	--	--	--	Cytochrome b5-like Heme/Steroid binding domain	hypothetical protein, variant [Allomyces macrogynus ATCC 38327]
c41887.graph_c1	2.2	0	0	0.54	0	0	down	down	--	--	K19891|0|pmum:103321425|K19891 glucan endo-1,3-beta-glucosidase 1/2/3 [EC:3.2.1.39] | (RefSeq) glucan endo-1,3-beta-glucosidase 3	Glycosyl hydrolases family 17;; X8 domain	glucan endo-1,3-beta-glucosidase 3 isoform X2 [Prunus avium]
c41892.graph_c0	1.33	0.92	2.3	19.58	5.39	6.14	normal	normal	down	normal	--	FAD binding domain;; Berberine and berberine like	reticuline oxidase-like [Prunus avium]
c41898.graph_c0	2.1	0.5	0.27	1.94	0.41	0.29	normal	down	normal	down	--	Triose-phosphate Transporter family	PREDICTED: GDP-mannose transporter GONST4 isoform X2 [Vitis vinifera]
c41900.graph_c0	1.48	8.2	7.4	7.05	3.6	3.88	normal	up	normal	normal	--	2OG-Fe(II) oxygenase superfamily;; non-haem dioxygenase in morphine synthesis N-terminal	unnamed protein product [Coffea canephora]
c41903.graph_c0	0	0	10.84	0	0	0	--	up	--	--	K04392|1.64312e-60|egr:104424972|K04392 Ras-related C3 botulinum toxin substrate 1 | (RefSeq) rac-like GTP-binding protein RAC2	Ras family;; Ras of Complex, Roc, domain of DAPkinase;; ADP-ribosylation factor family	Rac-like protein [Arabidopsis thaliana]
c41905.graph_c0	2.57	2.4	2.08	1.48	5.76	2.88	normal	normal	up	normal	--	--	--
c41906.graph_c0	5.05	2.7	2.03	15.64	1.86	1.14	normal	normal	down	down	--	Pectinesterase	PREDICTED: LOW QUALITY PROTEIN: probable pectinesterase/pectinesterase inhibitor 34 [Phoenix dactylifera]
c41906.graph_c1	1.13	2.47	1.96	18.46	1.02	0.56	normal	--	down	down	--	Plant invertase/pectin methylesterase inhibitor	hypothetical protein AQUCO_03700168v1 [Aquilegia coerulea]
c41909.graph_c0	0	0	0	11.19	0	0	--	--	down	down	--	short chain dehydrogenase;; Enoyl-(Acyl carrier protein) reductase	hypothetical protein M434DRAFT_398286 [Hypoxylon sp. CO27-5]
c41919.graph_c0	4.1	34.14	14.32	51.62	70.63	58.53	up	normal	normal	normal	--	IQ calmodulin-binding motif	PREDICTED: protein IQ-DOMAIN 1 [Nelumbo nucifera]
c41920.graph_c0	0.3	0.58	11.71	0	0	0	--	up	--	--	--	Translationally controlled tumour protein	translationally controlled tumor-associated [Rhizopus microsporus ATCC 52813]
c41922.graph_c0	0	0	23.65	0	0	0	--	up	--	--	K02987|1.80293e-121|gsl:Gasu_24720|K02987 small subunit ribosomal protein S4e | (RefSeq) 40S ribosomal protein S4e	Ribosomal family S4e;; 40S ribosomal protein S4 C-terminus;; RS4NT (NUC023) domain;; S4 domain	predicted protein [Hordeum vulgare subsp. vulgare]
c41926.graph_c0	0.11	10.54	20.98	9.07	26.32	9.07	up	up	up	normal	--	No apical meristem (NAM) protein;; No apical meristem (NAM) protein	PREDICTED: NAC domain-containing protein 68 [Elaeis guineensis]
c41929.graph_c0	6.01	0.87	0.22	0.11	0	0	down	down	--	--	--	--	PREDICTED: uncharacterized protein LOC103944059 isoform X1 [Pyrus x bretschneideri]
c41933.graph_c0	0	0	0	5.81	0	0	--	--	down	down	--	Sugar (and other) transporter;; Major Facilitator Superfamily	hypothetical protein SS1G_04273 [Sclerotinia sclerotiorum 1980 UF-70]
c41934.graph_c0	6.51	0.9	0.3	4.19	7.23	3.79	down	down	normal	normal	--	Acetyltransferase (GNAT) family;; Acetyltransferase (GNAT) domain;; Acetyltransferase (GNAT) domain	PREDICTED: probable N-acetyltransferase HLS1 [Nelumbo nucifera]
c41941.graph_c0	0	0	0	7.79	0	0	--	--	down	down	--	--	hypothetical protein SS1G_12291 [Sclerotinia sclerotiorum 1980 UF-70]
c41946.graph_c0	0	4.79	7.81	1.86	6.46	4.21	normal	up	normal	--	--	--	--
c41954.graph_c0	0	12.17	9.16	14.31	9.31	10.08	up	up	normal	normal	--	--	PREDICTED: U-box domain-containing protein 13-like isoform X1 [Nicotiana attenuata]
c41954.graph_c2	0	14.34	10.3	14.39	14.08	9.26	up	up	normal	normal	--	Armadillo/beta-catenin-like repeat;; U-box domain;; HEAT repeats;; Neurochondrin	unnamed protein product [Coffea canephora]
c41957.graph_c0	24.91	4.49	2.27	11.83	1.87	0.79	down	down	down	down	--	X8 domain	X8 [Macleaya cordata]
c41959.graph_c0	0.15	0.29	6.71	0	0	0	--	up	--	--	--	ATP:guanido phosphotransferase, C-terminal catalytic domain;; ATP:guanido phosphotransferase, N-terminal domain	Creatine kinase B-type [Phytophthora nicotianae]
c41962.graph_c0	1.14	2.27	7.63	1.95	1.94	3.91	normal	up	normal	normal	--	Pollen proteins Ole e I like	PREDICTED: uncharacterized protein LOC104594245 [Nelumbo nucifera]
c41972.graph_c0	11.68	1.16	0.59	8.8	3.06	2.13	down	down	normal	down	--	--	--
c41977.graph_c0	0	0	0	6.95	0	0	--	--	down	down	--	--	hypothetical protein, variant [Verruconis gallopava]
c41979.graph_c0	0	0	8.39	0	0	0	--	up	--	--	--	Uncharacterized conserved protein (DUF2367)	hypothetical protein ACHHYP_06245 [Achlya hypogyna]
c41980.graph_c0	0	0	0	36.98	0	0	--	--	down	down	--	--	--
c41984.graph_c0	0	0.09	0.47	5.05	0	0.28	--	--	down	down	--	Chromo (CHRromatin Organisation MOdifier) domain	hypothetical protein PV09_09820, partial [Verruconis gallopava]
c41990.graph_c0	0	0.06	0	0.4	7.51	0.82	--	--	up	normal	--	--	--
c41991.graph_c0	0	0	21.72	0	0	0	--	up	--	--	--	--	hypothetical protein AG1IA_02934 [Rhizoctonia solani AG-1 IA]
c42002.graph_c0	0.59	8.25	5.54	1.39	0.05	7.44	up	up	down	up	K13065|0|nnu:104610952|K13065 shikimate O-hydroxycinnamoyltransferase [EC:2.3.1.133] | (RefSeq) agmatine coumaroyltransferase-2-like	Transferase family	PREDICTED: agmatine coumaroyltransferase-2-like [Nelumbo nucifera]
c42008.graph_c0	0	0	7.68	0	0	0	--	up	--	--	--	--	hypothetical protein RSOLAG1IB_07020 [Rhizoctonia solani AG-1 IB]
c42025.graph_c0	0.04	0.2	1.03	2.99	0.17	0.8	--	up	down	down	--	Dynamin family;; 50S ribosome-binding GTPase	hypothetical protein K441DRAFT_654893 [Cenococcum geophilum 1.58]
c42026.graph_c0	0.11	54.73	104.27	5.7	247.4	101.58	up	up	up	up	--	--	late embryogenesis abundant protein [Trema orientalis]
c42029.graph_c0	0	0	55.25	0	0	0	--	up	--	--	--	--	hypothetical protein VOLCADRAFT_104335 [Volvox carteri f. nagariensis]
c42034.graph_c0	1.3	0.28	0.57	1.82	14.49	1.15	--	--	up	--	--	--	--
c42041.graph_c0	0.24	6.56	32.6	1.85	1.08	1.26	up	up	normal	normal	K09422|4.6262e-101|pop:POPTR_0008s10080g|K09422 myb proto-oncogene protein, plant | (RefSeq) POPTRDRAFT_564352; GmMYB12 family protein	Myb-like DNA-binding domain;; Myb-like DNA-binding domain	GmMYB12 family protein [Populus trichocarpa]
c42045.graph_c0	44.59	12.42	11.74	36.54	10.58	8.73	normal	normal	down	down	--	Late embryogenesis abundant protein	Late embryogenesis abundant protein [Macleaya cordata]
c42061.graph_c0	0	0	0	8.35	0	0	--	--	down	down	--	Calcipressin	hypothetical protein SS1G_05345 [Sclerotinia sclerotiorum 1980 UF-70]
c42067.graph_c1	6.43	31.51	30.17	30.63	29.18	37.47	normal	up	normal	normal	--	Ankyrin repeats (many copies);; Ankyrin repeats (many copies)	hypothetical protein GLYMA_19G2480001, partial [Glycine max]
c42075.graph_c0	0	0	0	3.52	0	0	--	--	down	down	--	--	hypothetical protein SS1G_07416 [Sclerotinia sclerotiorum 1980 UF-70]
c42081.graph_c0	0.55	1.07	0.29	4.35	2.13	0.39	normal	--	normal	down	--	--	PREDICTED: transcription factor bHLH111 [Nelumbo nucifera]
c42084.graph_c0	0.33	0.52	0.39	1.83	0	0.13	--	--	down	down	--	Triose-phosphate Transporter family;; UAA transporter family;; EamA-like transporter family	UDP-URONIC ACID TRANSPORTER 1 [Manihot esculenta]
c42086.graph_c0	0.42	1.38	3.82	1.62	0.47	2.99	--	up	normal	normal	--	WRKY DNA -binding domain	hypothetical protein GOBAR_DD04292 [Gossypium barbadense]
c42093.graph_c0	29.67	4.04	2.64	12.57	6.09	3.86	down	down	normal	normal	K03875|1.07108e-45|nnu:104606717|K03875 F-box and leucine-rich repeat protein 1 (S-phase kinase-associated protein 2) | (RefSeq) F-box protein SKP2A-like	F-box domain	PREDICTED: F-box protein SKP2A-like [Nelumbo nucifera]
c42093.graph_c1	49.4	2.95	2.98	14.3	7.45	4.8	down	down	normal	normal	K03875|1.84895e-124|egu:105037566|K03875 F-box and leucine-rich repeat protein 1 (S-phase kinase-associated protein 2) | (RefSeq) F-box protein SKP2A	Leucine Rich repeat;; Leucine Rich repeats (2 copies);; Leucine Rich Repeat	PREDICTED: F-box protein SKP2A-like isoform X2 [Nelumbo nucifera]
c42096.graph_c0	0	0.06	0.31	0.07	1.85	0.18	--	--	up	--	--	2OG-Fe(II) oxygenase superfamily;; non-haem dioxygenase in morphine synthesis N-terminal	PREDICTED: protein DMR6-LIKE OXYGENASE 2 [Eucalyptus grandis]
c42108.graph_c0	0.42	1.04	0.78	3.69	0.11	0.66	normal	--	down	down	--	Purine nucleobase transmembrane transport;; EamA-like transporter family;; UAA transporter family	hypothetical protein AQUCO_02600153v1 [Aquilegia coerulea]
c42114.graph_c0	45.23	142.36	284.5	171.08	279.26	268.32	normal	up	normal	normal	--	Sugar (and other) transporter;; Major Facilitator Superfamily	Sugar/inositol transporter [Macleaya cordata]
c42115.graph_c0	0	0	9.34	0	0	0	--	up	--	--	--	Zinc-binding	--
c42118.graph_c0	0	0	14.51	0	0	0	--	up	--	--	--	Peptidase_C39 like family	--
c42121.graph_c0	13.38	3.67	4.74	10.73	2.26	5.75	normal	normal	down	normal	--	--	PREDICTED: uncharacterized protein LOC100853536 isoform X1 [Vitis vinifera]
c42126.graph_c0	0.79	0	9.08	0	0	0	--	up	--	--	K02974|4.58964e-36|mus:103982296|K02974 small subunit ribosomal protein S24e | (RefSeq) 40S ribosomal protein S24-1-like	Ribosomal protein S24e	unknown [Lotus japonicus]
c42127.graph_c0	16.44	4.26	2.13	4.77	2.96	3.11	normal	down	normal	normal	--	--	PREDICTED: uncharacterized protein LOC104598325 [Nelumbo nucifera]
c42129.graph_c0	12.35	283.26	22.87	17.21	256.07	4.08	up	normal	up	down	K09286|5.65729e-13|sot:102580681|K09286 EREBP-like factor | (RefSeq) ERF3; ethylene-responsive transcription factor 4-like	AP2 domain	ERF9, partial [Ipomoea batatas]
c42137.graph_c0	0.74	3.16	4.26	2.94	7.5	8.92	normal	up	normal	up	--	--	LOW QUALITY PROTEIN: probable zinc metallopeptidase EGY3, chloroplastic [Carica papaya]
c42144.graph_c0	27.67	22.45	10.28	33.55	14.3	6.49	normal	normal	normal	down	--	--	PREDICTED: uncharacterized protein LOC104602168 [Nelumbo nucifera]
c42153.graph_c0	3.32	20.93	6.76	6.12	16.33	6.83	up	normal	up	normal	--	WD domain, G-beta repeat;; PQQ-like domain	WD40 repeat [Macleaya cordata]
c42155.graph_c0	32.63	6.31	5.49	25.71	7.02	6.36	down	down	down	down	--	AMMECR1	PREDICTED: uncharacterized protein At2g38710-like [Phoenix dactylifera]
c42161.graph_c2	0	3.34	4.42	5.42	7.87	6.9	--	up	normal	normal	--	--	PREDICTED: LOW QUALITY PROTEIN: trihelix transcription factor GTL1-like [Elaeis guineensis]
c42166.graph_c0	29.97	3.82	9.15	11.42	3.66	3.98	down	normal	normal	normal	K18156|7.08326e-103|nnu:104611737|K18156 mitochondrial inner membrane protease ATP23 [EC:3.4.24.-] | (RefSeq) mitochondrial inner membrane protease ATP23	Peptidase M76 family	PREDICTED: mitochondrial inner membrane protease ATP23 [Nelumbo nucifera]
c42177.graph_c0	0	0	0	11.22	0	0	--	--	down	down	--	SUR7/PalI family	hypothetical protein sscle_04g035360 [Sclerotinia sclerotiorum 1980 UF-70]
c42180.graph_c0	0	0	0	0	5.53	2.01	--	--	up	--	--	--	--
c42188.graph_c0	102.22	17.06	28.69	44.13	15.89	14.72	down	normal	normal	normal	--	DnaJ domain	PREDICTED: chaperone protein dnaJ 11, chloroplastic [Phoenix dactylifera]
c42199.graph_c0	36.32	78.39	215.07	0.82	9.93	13.21	normal	up	up	up	--	Plant invertase/pectin methylesterase inhibitor	PREDICTED: 21 kDa protein-like [Nelumbo nucifera]
c42216.graph_c0	15.02	98.47	55.61	157.45	258.24	258.47	up	normal	normal	normal	--	Domain of unknown function (DUF296)	hypothetical protein MANES_03G167300 [Manihot esculenta]
c42217.graph_c0	0	0	8.65	0	0	0	--	up	--	--	--	Fucose-binding lectin II (PA-IIL)	--
c42219.graph_c0	16.72	3.49	8.43	7.63	2.41	3.36	down	normal	normal	normal	--	Isochorismatase family;; Isochorismatase family	nicotinamidase 1 [Dendrobium catenatum]
c42241.graph_c0	0.32	2.17	2.05	1.97	3.09	2.31	normal	up	normal	normal	--	--	--
c42246.graph_c0	6.41	38.44	30.58	58.34	47.95	32.19	up	up	normal	normal	K07735|5.19071e-90|vvi:100261075|K07735 putative transcriptional regulator | (RefSeq) UPF0301 protein CHU_1773	Uncharacterized ACR, COG1678	Protein of unknown function UPF0301 [Macleaya cordata]
c42259.graph_c0	0.14	0.52	0.59	5.02	0.93	1.01	--	--	down	down	--	--	hypothetical protein PV09_00667 [Verruconis gallopava]
c42261.graph_c0	0.14	2.19	2.37	3.2	4.44	5.03	up	up	normal	normal	--	Armadillo/beta-catenin-like repeat;; U-box domain	PREDICTED: U-box domain-containing protein 1 [Vitis vinifera]
c42265.graph_c0	7.46	0.35	0.51	2.01	0	0.36	down	down	down	normal	K02959|2.2892e-06|cmo:103492337|K02959 small subunit ribosomal protein S16 | (RefSeq) 30S ribosomal protein S16	--	--
c42277.graph_c0	0	0.15	13.98	0	0	0.15	--	up	--	--	--	non-haem dioxygenase in morphine synthesis N-terminal;; 2OG-Fe(II) oxygenase superfamily	probable 2-oxoglutarate-dependent dioxygenase At5g05600 isoform X1 [Olea europaea var. sylvestris]
c42277.graph_c1	0	0	4.45	0	0	0	--	up	--	--	--	--	PREDICTED: probable 2-oxoglutarate-dependent dioxygenase At3g111800 [Elaeis guineensis]
c42285.graph_c0	0	0	0	0	3.51	0.13	--	--	up	--	--	Hydrophobic seed protein;; Protease inhibitor/seed storage/LTP family	PREDICTED: 14 kDa proline-rich protein DC2.15-like [Gossypium raimondii]
c42287.graph_c0	0	0	6.86	0	0	0	--	up	--	--	--	RNA recognition motif. (a.k.a. RRM, RBD, or RNP domain)	RNA-binding protein 42-like [Asparagus officinalis]
c42291.graph_c0	3.08	0.93	1.3	10.63	2.56	2.49	normal	normal	down	down	--	Glycosyl hydrolase family 14	PREDICTED: LOW QUALITY PROTEIN: beta-amylase-like [Phoenix dactylifera]
c42294.graph_c0	8.69	2.36	2.71	5.55	1.35	2.18	normal	normal	down	normal	K01850|6.3709e-134|nnu:104603298|K01850 chorismate mutase [EC:5.4.99.5] | (RefSeq) chorismate mutase 2	--	PREDICTED: chorismate mutase 2 [Nelumbo nucifera]
c42297.graph_c0	20.19	5.11	10.39	31.91	4.47	3.17	normal	normal	down	down	--	OTU-like cysteine protease	OTU domain-containing protein At3g57810-like [Momordica charantia]
c42299.graph_c1	4.01	20.85	8.61	10.46	22.24	21.21	up	normal	normal	normal	--	PPR repeat family;; SAP domain;; PPR repeat	PREDICTED: uncharacterized protein LOC104602125 isoform X1 [Nelumbo nucifera]
c42300.graph_c0	0	0	14.07	0	0	0	--	up	--	--	--	--	--
c42303.graph_c0	3.18	0	0.13	0.75	0.39	0.51	down	down	--	--	--	PAR1 protein	PAR1 [Macleaya cordata]
c42307.graph_c0	0	0	0	11.59	0	0	--	--	down	down	--	Membrane-associating domain	hypothetical protein SS1G_03913 [Sclerotinia sclerotiorum 1980 UF-70]
c42313.graph_c0	1.34	29.23	55.37	25.02	20.07	18.76	up	up	normal	normal	--	alpha/beta hydrolase fold;; Alpha/beta hydrolase family;; Serine aminopeptidase, S33	uncharacterized protein LOC21410042 [Morus notabilis]
c42316.graph_c0	2.86	0.86	0.5	1.18	0.08	0.04	normal	normal	down	down	--	Glycosyl hydrolase family 9	PREDICTED: endoglucanase 8-like [Nelumbo nucifera]
c42317.graph_c0	60.63	7.45	15.81	26.36	10.97	11.1	down	normal	normal	normal	--	PITH domain	Thioredoxin [Macleaya cordata]
c42327.graph_c0	2.16	11.53	16.42	32.92	9.22	17.21	normal	up	down	normal	K14515|1.62226e-28|nnu:104595392|K14515 EIN3-binding F-box protein | (RefSeq) EIN3-binding F-box protein 1-like	--	PREDICTED: EIN3-binding F-box protein 1-like [Nelumbo nucifera]
c42335.graph_c0	0	0	0	1.81	0	0	--	--	down	down	K12812|1.69669e-121|obr:102708189|K12812 ATP-dependent RNA helicase UAP56/SUB2 [EC:3.6.4.13] | (RefSeq) DEAD-box ATP-dependent RNA helicase 15-like	DEAD/DEAH box helicase;; Type III restriction enzyme, res subunit	hypothetical protein SS1G_05270 [Sclerotinia sclerotiorum 1980 UF-70]
c42352.graph_c0	0	0	2.65	0	0	0	--	up	--	--	K02149|1.268e-77|mtr:MTR_4g007030|K02149 V-type H+-transporting ATPase subunit D | (RefSeq) vacuolar ATP synthase subunit D, putative	ATP synthase subunit D	hypothetical protein CONCODRAFT_76642 [Conidiobolus coronatus NRRL 28638]
c42357.graph_c0	0	2.51	0	0	0	0	up	--	--	--	--	--	Hypothetical protein PINS_004510 [Pythium insidiosum]
c42386.graph_c0	0	0	0	2.8	0	0	--	--	down	down	K13035|2.46491e-29|vvi:100240765|K13035 beta-cyano-L-alanine hydratase/nitrilase [EC:3.5.5.4 4.2.1.65] | (RefSeq) bifunctional nitrilase/nitrile hydratase NIT4B	Carbon-nitrogen hydrolase	hypothetical protein SS1G_13754 [Sclerotinia sclerotiorum 1980 UF-70]
c42394.graph_c0	0	0	2.87	0	0	0	--	up	--	--	--	Response regulator receiver domain	sensory histidine protein kinase [Physcomitrella patens]
c42421.graph_c0	0	0	0	22.09	0	0	--	--	down	down	K02975|3.76533e-16|apro:F751_3753|K02975 small subunit ribosomal protein S25e | (RefSeq) 40S ribosomal protein S25	S25 ribosomal protein	40S ribosomal protein S25 [Sclerotinia borealis F-4128]
c42435.graph_c0	0	0	2.68	0	0	0.09	--	up	--	--	K02206|2.04415e-70|thj:104825029|K02206 cyclin-dependent kinase 2 [EC:2.7.11.22] | (RefSeq) cell division control protein 2 homolog	Protein kinase domain;; Protein tyrosine kinase	cyclin-dependent kinase [Rhizoctonia solani 123E]
c42443.graph_c0	0	0	2.7	0	0	0	--	up	--	--	--	Kelch motif;; Galactose oxidase, central domain;; Galactose oxidase, central domain;; Kelch motif;; Kelch motif;; Kelch motif	hypothetical protein PHYSODRAFT_555738 [Phytophthora sojae]
c42484.graph_c0	0	0	2.85	0	0	0	--	up	--	--	K06268|7.40823e-32|gsl:Gasu_26330|K06268 serine/threonine-protein phosphatase 2B regulatory subunit | (RefSeq) calcineurin subunit B	EF hand;; EF-hand domain;; EF-hand domain pair;; EF hand;; EF-hand domain pair;; Secreted protein acidic and rich in cysteine Ca binding region	calcineurin regulatory subunit B [Conidiobolus coronatus NRRL 28638]
c42549.graph_c0	0	0	3.47	0	0	0	--	up	--	--	K03113|3.56754e-44|mus:103975581|K03113 translation initiation factor 1 | (RefSeq) protein translation factor SUI1 homolog	Translation initiation factor SUI1	translation initiation factor SU [Catenaria anguillulae PL171]
c42554.graph_c0	0	0	3.61	0	0	0	--	up	--	--	--	--	hypothetical protein RSOLAG22IIIB_09398 [Rhizoctonia solani]
c42557.graph_c0	0	0	0	1.74	0	0	--	--	down	down	K04646|1.27632e-72|mpp:MICPUCDRAFT_25361|K04646 clathrin heavy chain | (RefSeq) hypothetical protein	Region in Clathrin and VPS	hypothetical protein sscle_02g012460 [Sclerotinia sclerotiorum 1980 UF-70]
c42578.graph_c0	0	0	3.1	0	0	0	--	up	--	--	--	Uncharacterised protein family (UPF0220)	vacuolar targeting-like protein, putative [Rhizoctonia solani AG-3 Rhs1AP]
c42588.graph_c0	0	0	2.39	0	0	0	--	up	--	--	--	Trypsin;; Trypsin-like peptidase domain;; Domain of unknown function (DUF1986)	serine-type endopeptidase [Ascochyta rabiei]
c42595.graph_c0	0	0	2.69	0	0	0	--	up	--	--	K07375|2.26116e-164|thj:104814346|K07375 tubulin beta | (RefSeq) tubulin beta chain	Tubulin/FtsZ family, GTPase domain;; Misato Segment II tubulin-like domain	alpha-beta tubulin [Piromyces finnis]
c42596.graph_c0	0	0	2.59	0	0	0	--	up	--	--	--	--	--
c42665.graph_c0	1	1.19	2.37	25.05	6.61	4.3	--	--	down	down	--	--	--
c42670.graph_c0	0	0	2.72	0	0	0	--	up	--	--	--	--	--
c42736.graph_c0	0	0	2.74	0	0	0	--	up	--	--	--	Glucosamine-6-phosphate isomerases/6-phosphogluconolactonase	glucosamine-6-phosphate isomerase [Syncephalastrum racemosum]
c42737.graph_c0	0	0	2.2	0	0	0.1	--	up	--	--	--	--	--
c42739.graph_c0	0	0	0	2.41	0	0	--	--	down	down	--	CFEM domain	hypothetical protein SS1G_03268 [Sclerotinia sclerotiorum 1980 UF-70]
c42758.graph_c0	0	0	0	0	0	2.71	--	--	--	up	--	CRPV capsid protein like;; Cricket paralysis virus, VP4	--
c42758.graph_c1	0	0	0	0	0	2.24	--	--	--	up	--	picornavirus capsid protein;; RNA dependent RNA polymerase	--
c42773.graph_c0	0	0	2.71	0	0	0	--	up	--	--	K00074|2.12553e-30|mdm:103430139|K00074 3-hydroxybutyryl-CoA dehydrogenase [EC:1.1.1.157] | (RefSeq) 3-hydroxybutyryl-CoA dehydrogenase-like	3-hydroxyacyl-CoA dehydrogenase, NAD binding domain;; NAD binding domain of 6-phosphogluconate dehydrogenase;; NADP oxidoreductase coenzyme F420-dependent;; UDP-glucose/GDP-mannose dehydrogenase family, NAD binding domain	hypothetical protein EMIHUDRAFT_45524, partial [Emiliania huxleyi CCMP1516]
c42811.graph_c0	0	0	0	0	1.96	0	--	--	up	--	K20205|2.03272e-35|pxb:103942159|K20205 manganese peroxidase [EC:1.11.1.13] | (RefSeq) versatile peroxidase VPL1-like	Peroxidase	hypothetical protein B5807_00596 [Epicoccum nigrum]
c42852.graph_c0	0	0	3.36	0	0	0	--	up	--	--	--	Cyanate lyase C-terminal domain	cyanate hydratase [Rhizoctonia solani]
c42862.graph_c0	0	0	0	47.59	0	0	--	--	down	down	--	--	hypothetical protein SBOR_7928 [Sclerotinia borealis F-4128]
c42924.graph_c0	0	0	2.41	0	0	0	--	up	--	--	--	Glycosyltransferase family 92;; Glycosyl transferase family 2	PREDICTED: UPF0392 protein Os08g0121900-like [Oryza sativa Japonica Group]
c42943.graph_c0	0	0	0	2.23	0	0	--	--	down	down	--	--	hypothetical protein BofuT4_P009460.1 [Botrytis cinerea T4]
c42943.graph_c1	0	0	0	1.91	0	0	--	--	down	down	--	--	hypothetical protein SS1G_10947 [Sclerotinia sclerotiorum 1980 UF-70]
c42950.graph_c0	0	0	2.2	0	0	0	--	up	--	--	K02941|1.57875e-68|smo:SELMODRAFT_149765|K02941 large subunit ribosomal protein LP0 | (RefSeq) hypothetical protein	60s Acidic ribosomal protein	large subunit ribosomal protein LP0 [Mortierella verticillata NRRL 6337]
c43113.graph_c0	0	0	3.23	0	0	0.35	--	up	--	--	--	--	--
c43147.graph_c0	0	1.69	0	0	0	0.05	up	--	--	--	K08057|1.56908e-139|vcn:VOLCADRAFT_76046|K08057 calreticulin | (RefSeq) hypothetical protein	Calreticulin family	hypothetical protein VOLCADRAFT_76046 [Volvox carteri f. nagariensis]
c43148.graph_c0	0	0	0	2.46	0	0	--	--	down	down	--	ATP:guanido phosphotransferase, C-terminal catalytic domain;; ATP:guanido phosphotransferase, N-terminal domain	unnamed protein product [Albugo candida]
c43236.graph_c0	0	0	3.51	0	0	0	--	up	--	--	K09377|7.07649e-09|mis:MICPUN_62122|K09377 cysteine and glycine-rich protein | (RefSeq) hypothetical protein	LIM domain	unknown [Lotus japonicus]
c43252.graph_c0	0	0	3.03	0	0	0	--	up	--	--	--	S1/P1 Nuclease	endonuclease 2-like [Sorghum bicolor]
c43306.graph_c0	0	0	2.38	0	0	0	--	up	--	--	--	Subtilase family;; Peptidase S8 pro-domain	hypothetical protein BCR36DRAFT_343111 [Piromyces finnis]
c43330.graph_c0	0	2.6	0	0	0	0	up	--	--	--	--	--	hypothetical protein PIIN_02809 [Serendipita indica DSM 11827]
c43412.graph_c0	0	0	3.31	0	0	0	--	up	--	--	--	Partial alpha/beta-hydrolase lipase region	triglyceride lipase-cholesterol esterase (predicted) [Schizosaccharomyces pombe]
c43474.graph_c0	0	0	0	2.59	0	0	--	--	down	down	K03283|8.79681e-63|egr:104432002|K03283 heat shock 70kDa protein 1/8 | (RefSeq) probable mediator of RNA polymerase II transcription subunit 37c	Hsp70 protein	heat shock protein SSB [Sclerotinia sclerotiorum 1980 UF-70]
c43476.graph_c1	0	1.83	0.15	14.58	3.53	3.13	--	--	down	down	--	--	--
c43503.graph_c0	0	0	0	1.2	0.53	0	--	--	normal	down	K09838|2.01889e-07|sind:105168657|K09838 zeaxanthin epoxidase [EC:1.14.15.21] | (RefSeq) zeaxanthin epoxidase, chloroplastic-like	FAD binding domain	FAD-binding domain-containing protein [Meliniomyces variabilis F]
c43531.graph_c0	0	0	0	2.57	0	0	--	--	down	down	--	--	hypothetical protein SBOR_0498 [Sclerotinia borealis F-4128]
c43582.graph_c0	0	0	2.55	0	0	0	--	up	--	--	K01638|1.2633e-70|vcn:VOLCADRAFT_109454|K01638 malate synthase [EC:2.3.3.9] | (RefSeq) hypothetical protein	Malate synthase	malate synthase [Rhizoctonia solani AG-3 Rhs1AP]
c43622.graph_c0	5.51	0	0	2.69	0.1	0.7	down	down	down	normal	K00799|4.64624e-62|egr:104436010|K00799 glutathione S-transferase [EC:2.5.1.18] | (RefSeq) glutathione S-transferase L3	Glutathione S-transferase, C-terminal domain;; Glutathione S-transferase, C-terminal domain;; Glutathione S-transferase, N-terminal domain;; Glutathione S-transferase, C-terminal domain;; Glutathione S-transferase, C-terminal domain	PREDICTED: glutathione S-transferase L3-like, partial [Juglans regia]
c43645.graph_c0	0	0	3.46	0	0	0	--	up	--	--	--	ATP synthase complex subunit h	hypothetical protein RSAG8_07987, partial [Rhizoctonia solani AG-8 WAC10335]
c43658.graph_c0	0	0	0	1.56	0	0	--	--	normal	down	K01638|1.49389e-97|vcn:VOLCADRAFT_109454|K01638 malate synthase [EC:2.3.3.9] | (RefSeq) hypothetical protein	Malate synthase	malate synthase [Sclerotinia sclerotiorum]
c43658.graph_c1	0	0	0	1.77	0	0	--	--	normal	down	K01638|2.38362e-121|cre:CHLREDRAFT_196328|K01638 malate synthase [EC:2.3.3.9] | (RefSeq) MAS1; malate synthase	Malate synthase	malate synthase [Sclerotinia sclerotiorum 1980 UF-70]
c43710.graph_c0	44	39.06	29.92	59.32	24.74	17.42	normal	normal	normal	down	--	F-box domain	PREDICTED: F-box only protein 6-like [Nelumbo nucifera]
c43711.graph_c1	0	0	2.93	0	0	0	--	up	--	--	--	Copper amine oxidase, enzyme domain;; Copper amine oxidase, N3 domain	primary-amine oxidase [Rhizoctonia solani AG-1 IB]
c43712.graph_c0	0	0	0.14	0.13	0	2.87	--	--	--	up	K03768|1.34744e-57|mis:MICPUN_84244|K03768 peptidyl-prolyl cis-trans isomerase B (cyclophilin B) [EC:5.2.1.8] | (RefSeq) CYP-B; peptidylprolyl isomerase, precursor	Cyclophilin type peptidyl-prolyl cis-trans isomerase/CLD	hypothetical protein AMATHDRAFT_137034 [Amanita thiersii Skay4041]
c43750.graph_c0	43.09	8.95	15.34	22.25	7.03	8.48	down	normal	normal	normal	K13984|3.14249e-64|mus:104000941|K13984 thioredoxin domain-containing protein 5 | (RefSeq) protein disulfide isomerase-like 5-1	Thioredoxin	PREDICTED: protein disulfide isomerase-like 5-1 [Musa acuminata subsp. malaccensis]
c43762.graph_c0	0	0	3.48	0	0	0	--	up	--	--	K05765|4.67181e-30|egu:105033250|K05765 cofilin | (RefSeq) actin-depolymerizing factor	Cofilin/tropomyosin-type actin-binding protein	actin depolymerizing factor [Cylindrobasidium torrendii FP15055 ss-10]
c43818.graph_c0	0	0	2.51	0	0	0	--	up	--	--	K02998|2.1538e-50|ccp:CHC_T00010206001|K02998 small subunit ribosomal protein SAe | (RefSeq) 40S ribosomal protein SA	Ribosomal protein S2;; 40S ribosomal protein SA C-terminus	ribosomal protein S2 [Gonapodya prolifera JEL478]
c43823.graph_c0	5.46	19.47	9.56	10.42	27.16	20.67	normal	normal	up	normal	--	Galactose binding lectin domain	beta-D-galactosidase [Persea americana]
c43823.graph_c1	0.79	16.48	6.05	8.24	22.19	18.25	up	up	normal	normal	--	Glycosyl hydrolases family 35;; Beta-galactosidase	beta-D-galactosidase [Persea americana]
c43831.graph_c0	0	0	3.09	0	0	0	--	up	--	--	K01697|6.49327e-99|gsl:Gasu_21070|K01697 cystathionine beta-synthase [EC:4.2.1.22] | (RefSeq) cystathionine beta-synthase	Pyridoxal-phosphate dependent enzyme	cystathionine beta-synthase [Thraustotheca clavata]
c43893.graph_c0	38.78	7.62	7.05	16.81	6.49	6.93	down	down	normal	normal	--	--	hypothetical protein VITISV_033397 [Vitis vinifera]
c43901.graph_c0	0	0	2.59	0	0	0	--	up	--	--	K15102|8.22079e-106|mpp:MICPUCDRAFT_30402|K15102 solute carrier family 25 (mitochondrial phosphate transporter), member 3 | (RefSeq) mitochondrial carrier family	Mitochondrial carrier protein	hypothetical protein THAOC_24576 [Thalassiosira oceanica]
c43907.graph_c0	0	0	0	0	2	0	--	--	up	--	K00487|7.55718e-128|gra:105776145|K00487 trans-cinnamate 4-monooxygenase [EC:1.14.13.11] | (RefSeq) trans-cinnamate 4-monooxygenase-like	Cytochrome P450	PREDICTED: trans-cinnamate 4-monooxygenase-like [Gossypium hirsutum]
c43909.graph_c0	0	0	0	0.11	2.53	0	--	--	up	--	K02873|3.34256e-53|tcc:TCM_002060|K02873 large subunit ribosomal protein L13e | (RefSeq) 60S ribosomal protein L13	Ribosomal protein L13e	predicted protein [Hordeum vulgare subsp. vulgare]
c43976.graph_c0	50.32	8.76	21.26	24.44	7.32	9.32	down	normal	normal	normal	--	--	--
c44026.graph_c0	155.4	0	0	0	0.1	0	down	down	--	--	K08900|0|nnu:104603159|K08900 mitochondrial chaperone BCS1 | (RefSeq) AAA-ATPase At3g50940-like	Domain associated at C-terminal with AAA;; ATPase family associated with various cellular activities (AAA)	PREDICTED: AAA-ATPase At3g50940-like [Nelumbo nucifera]
c44028.graph_c0	0	0	2.5	0	0	0	--	up	--	--	K01714|2.39636e-71|gsl:Gasu_29240|K01714 4-hydroxy-tetrahydrodipicolinate synthase [EC:4.3.3.7] | (RefSeq) dihydrodipicolinate synthase	Dihydrodipicolinate synthetase family	unnamed protein product [Albugo candida]
c44031.graph_c0	0	0.38	0.34	1.34	0	0.28	--	--	down	normal	--	--	hypothetical protein PV09_00658 [Verruconis gallopava]
c44124.graph_c0	0	0	0	0	1.96	0.06	--	--	up	--	K00430|0|gra:105765770|K00430 peroxidase [EC:1.11.1.7] | (RefSeq) peroxidase 9	Peroxidase	hypothetical protein GOBAR_DD21209 [Gossypium barbadense]
c44137.graph_c0	0	0	0	4.14	0	0	--	--	down	down	--	Putative ephrin-receptor like;; Nine Cysteines Domain of family 3 GPCR	protein kinase, putative (ISS) [Galdieria sulphuraria]
c44154.graph_c0	0	0	3.03	0	0	0	--	up	--	--	--	Glycosyl hydrolases family 25	glycoside hydrolase superfamily [Absidia repens]
c44169.graph_c0	0	0	3.1	0	0	0	--	up	--	--	K10246|2.24638e-20|cme:CYME_CML178C|K10246 fatty acid elongase 3 [EC:2.3.1.199] | (RefSeq) probable long chain fatty acid elongation enzyme Elo1p	GNS1/SUR4 family	hypothetical protein RSOLAG22IIIB_02135 [Rhizoctonia solani]
c44194.graph_c0	0	0	0	0.29	2.59	0.11	--	--	up	--	K14379|1.06501e-17|bna:106352209|K14379 tartrate-resistant acid phosphatase type 5 [EC:3.1.3.2] | (RefSeq) purple acid phosphatase 7-like	Calcineurin-like phosphoesterase	PREDICTED: purple acid phosphatase 7-like [Camelina sativa]
c44221.graph_c0	0	0	0	3.43	0	0	--	--	down	down	--	Globin	--
c44228.graph_c0	0	0.11	0.22	2.36	0.34	0.11	--	--	normal	down	--	Protein of unknown function (DUF2457)	hypothetical protein PV09_06062 [Verruconis gallopava]
c44233.graph_c0	0	0.11	0.53	1.11	0.14	0.32	--	up	down	normal	--	Choline/Carnitine o-acyltransferase	hypothetical protein, variant 1 [Verruconis gallopava]
c44236.graph_c0	0	0	0.23	0	0	2.16	--	--	--	up	--	Glycosyl hydrolase family 30 TIM-barrel domain	glucosylceramidase, putative [Phytophthora infestans T30-4]
c44259.graph_c0	0	0	0	0	1.51	0	--	--	up	--	K11593|0|gra:105768316|K11593 eukaryotic translation initiation factor 2C | (RefSeq) protein argonaute 4-like	Piwi domain	PREDICTED: protein argonaute 4 [Gossypium arboreum]
c44306.graph_c0	0	0.06	0.06	1.15	0.13	0	--	--	normal	down	--	Zinc finger, C2H2 type	hypothetical protein, variant [Verruconis gallopava]
c44315.graph_c1	0	0	0	2.16	0	0	--	--	normal	down	--	--	hypothetical protein SS1G_03010 [Sclerotinia sclerotiorum 1980 UF-70]
c44316.graph_c0	10.99	2.58	4.07	9.07	2.44	1.67	normal	normal	down	down	--	--	Uncharacterized protein TCM_041687 isoform 3 [Theobroma cacao]
c44325.graph_c0	0	2.18	0	0	0	0	up	--	--	--	--	--	probable acyl-CoA dehydrogenase [Serendipita indica DSM 11827]
c44376.graph_c0	2.76	6.53	25.81	1.47	1.49	0.78	normal	up	normal	normal	K13434|6.25329e-46|nnu:104588365|K13434 pathogenesis-related genes transcriptional activator PTI6 | (RefSeq) pathogenesis-related genes transcriptional activator PTI6-like	AP2 domain	AP2/ERF domain [Macleaya cordata]
c44385.graph_c0	0	0	4.22	0	0	0	--	up	--	--	--	--	hypothetical protein RSAG8_07308, partial [Rhizoctonia solani AG-8 WAC10335]
c44392.graph_c0	0	0	0	2.55	0	0	--	--	down	down	--	--	hypothetical protein SS1G_05688 [Sclerotinia sclerotiorum 1980 UF-70]
c44392.graph_c1	0	0	0	1.91	0	0	--	--	down	down	--	--	hypothetical protein sscle_05g047960 [Sclerotinia sclerotiorum 1980 UF-70]
c44485.graph_c0	2.98	1.88	1.69	9.21	1.57	1.3	normal	normal	down	down	--	Homeobox domain	PREDICTED: homeobox-leucine zipper protein ATHB-52-like [Nelumbo nucifera]
c44538.graph_c0	0	0	2.3	0	0	0	--	up	--	--	K20776|1.86509e-17|vvi:100260976|K20776 BRISC and BRCA1-A complex member 1 | (RefSeq) uncharacterized LOC100260976	--	hypothetical protein BCR44DRAFT_40992 [Catenaria anguillulae PL171]
c44583.graph_c0	0	0	1.72	0	0	0	--	up	--	--	K00600|2.59695e-117|olu:OSTLU_30421|K00600 glycine hydroxymethyltransferase [EC:2.1.2.1] | (RefSeq) hypothetical protein	Serine hydroxymethyltransferase	PREDICTED: serine hydroxymethyltransferase 4-like, partial [Gossypium hirsutum]
c44624.graph_c0	0.39	7.48	5.83	2.21	0.13	1.41	up	up	normal	normal	K09338|4.42703e-26|pda:103707125|K09338 homeobox-leucine zipper protein | (RefSeq) homeobox-leucine zipper protein HOX15-like	Homeobox domain	Homeobox domain [Macleaya cordata]
c44626.graph_c1	0	0	2.13	0	0	0	--	up	--	--	--	GNS1/SUR4 family	long chain fatty acid elongase [Galdieria sulphuraria]
c44671.graph_c0	0	0	2.03	0	0	0	--	up	--	--	K00787|4.36082e-107|csl:COCSUDRAFT_22862|K00787 farnesyl diphosphate synthase [EC:2.5.1.1 2.5.1.10] | (RefSeq) farnesyl diphosphate synthase	Polyprenyl synthetase	hypothetical protein SPPG_04207 [Spizellomyces punctatus DAOM BR117]
c44737.graph_c1	0	0.06	0	0.06	1.61	0	--	--	up	--	--	--	--
c44744.graph_c2	0	0	0	1.93	0	0	--	--	down	down	--	--	hypothetical protein sscle_06g052540 [Sclerotinia sclerotiorum 1980 UF-70]
c44775.graph_c0	0	0	0	0	0	2.21	--	--	--	up	K12309|2.25014e-23|gra:105767722|K12309 beta-galactosidase [EC:3.2.1.23] | (RefSeq) beta-galactosidase 17	Glycosyl hydrolases family 35	uncharacterized protein [Blastocystis hominis]
c44794.graph_c0	0	0	0	0	1.58	0.17	--	--	up	--	--	WW domain	hypothetical protein CC84DRAFT_1189988 [Paraphaeosphaeria sporulosa]
c44847.graph_c0	0	0	0	2.18	0	0	--	--	down	down	K00030|3.83256e-65|ccp:CHC_T00009293001|K00030 isocitrate dehydrogenase (NAD+) [EC:1.1.1.41] | (RefSeq) isocitrate dehydrogenase (NAD+) subunit 2, mitochondrial precursor	Isocitrate/isopropylmalate dehydrogenase	hypothetical protein SS1G_09958 [Sclerotinia sclerotiorum 1980 UF-70]
c44922.graph_c0	0	0	1.93	0	0	0	--	up	--	--	--	Iodothyronine deiodinase	hypothetical protein KFL_002200060 [Klebsormidium nitens]
c45042.graph_c0	0	0	3.37	0	0	0	--	up	--	--	--	--	--
c45044.graph_c0	0	0	0	0	0	1.64	--	--	--	up	--	Serpin (serine protease inhibitor)	serpin-Z2A-like [Aegilops tauschii subsp. tauschii]
c45065.graph_c0	153	6.32	1.45	26.57	3.03	4.47	down	down	down	down	K11254|1.24112e-50|egr:104421838|K11254 histone H4 | (RefSeq) histone H4	Centromere kinetochore component CENP-T histone fold;; TATA box binding protein associated factor (TAF)	PREDICTED: histone H4 [Eucalyptus grandis]
c45234.graph_c0	0	1.77	0.14	0	0.05	0.05	up	--	--	--	--	--	hypothetical protein AK812_SmicGene17467 [Symbiodinium microadriaticum]
c4527.graph_c1	0	0	0	1.82	0	0	--	--	down	down	K19658|1.55484e-14|nnu:104603702|K19658 peroxisomal enoyl-CoA hydratase 2 [EC:4.2.1.119] | (RefSeq) enoyl-CoA hydratase 2, peroxisomal	--	hypothetical protein SS1G_09947 [Sclerotinia sclerotiorum 1980 UF-70]
c45278.graph_c0	0	0	0	0	1.71	0	--	--	up	--	--	GDSL-like Lipase/Acylhydrolase	PREDICTED: GDSL esterase/lipase At1g29660-like [Gossypium hirsutum]
c45317.graph_c0	0	0	0	0	1.53	0	--	--	up	--	K20495|0|gra:105764502|K20495 long-chain fatty acid omega-monooxygenase [EC:1.14.13.205] | (RefSeq) cytochrome P450 704B1	Cytochrome P450	PREDICTED: cytochrome P450 704B1-like [Gossypium hirsutum]
c45333.graph_c1	4.06	14.97	18.81	5	8.36	7.21	normal	up	normal	normal	K16297|0|nnu:104609183|K16297 serine carboxypeptidase-like clade II [EC:3.4.16.-] | (RefSeq) serine carboxypeptidase II-2	Serine carboxypeptidase	serine carboxypeptidase II-2 [Asparagus officinalis]
c45399.graph_c1	0	0	0	0	1.27	0.61	--	--	up	--	--	--	--
c45457.graph_c0	0	0	1.78	0	0	0	--	up	--	--	--	--	--
c45515.graph_c0	0	0	2.04	0	0	0	--	up	--	--	--	Protein of unknown function (DUF2370)	metal homeostatis protein bsd2 [Rhizoctonia solani 123E]
c45546.graph_c0	0	0	2.01	0	0	0	--	up	--	--	--	--	--
c45563.graph_c0	165.68	30.84	40.83	34.29	17.68	19.63	down	normal	normal	normal	K11251|1.32388e-41|pda:103697247|K11251 histone H2A | (RefSeq) histone H2AX	--	PREDICTED: histone H2AX [Phoenix dactylifera]
c45609.graph_c0	5.61	0.14	0	0	0	0	down	down	--	--	--	--	--
c45639.graph_c0	0	0.43	0.64	0.11	0.23	0.33	--	up	--	--	--	--	hypothetical protein AMTR_s00510p00011440 [Amborella trichopoda]
c45662.graph_c0	0	0	2.04	0	0	0	--	up	--	--	--	--	hypothetical protein RSAG8_01136, partial [Rhizoctonia solani AG-8 WAC10335]
c45815.graph_c0	0	0	9.72	0	0	0	--	up	--	--	--	Nucleoplasmin/nucleophosmin domain	hypothetical protein KFL_003950060 [Klebsormidium nitens]
c45837.graph_c0	1.89	0.26	0	0.35	0	0	normal	down	--	--	--	--	--
c45863.graph_c0	0	0	0	1.7	0	0	--	--	down	down	--	Predicted coiled-coil protein (DUF2205)	hypothetical protein SS1G_14271 [Sclerotinia sclerotiorum 1980 UF-70]
c45898.graph_c0	0	0	2.84	0	0	0	--	up	--	--	K17616|1.06678e-11|smo:SELMODRAFT_126751|K17616 CTD small phosphatase-like protein 2 [EC:3.1.3.-] | (RefSeq) hypothetical protein	NLI interacting factor-like phosphatase	nuclear lim interactor-interacting protein [Nannochloropsis gaditana]
c45911.graph_c0	0	0	1.99	0	0	0	--	up	--	--	--	--	uncharacterized protein [Blastocystis hominis]
c45953.graph_c0	0	2.33	0.5	0.78	1.76	1.61	up	--	normal	normal	--	--	--
c45963.graph_c0	0	0	0	3.07	0	0	--	--	down	down	K20369|9.01396e-11|ccp:CHC_T00005977001|K20369 ER-derived vesicles protein | (RefSeq) hypothetical protein	SURF4 family	hypothetical protein SS1G_06678 [Sclerotinia sclerotiorum 1980 UF-70]
c45968.graph_c0	0	0	0	3.2	0	0	--	--	down	down	K18592|1.30599e-31|sly:101263185|K18592 gamma-glutamyltranspeptidase / glutathione hydrolase / leukotriene-C4 hydrolase [EC:2.3.2.2 3.4.19.13 3.4.19.14] | (RefSeq) gamma-glutamyltranspeptidase 3	Gamma-glutamyltranspeptidase	hypothetical protein sscle_08g068530 [Sclerotinia sclerotiorum 1980 UF-70]
c45968.graph_c1	0	0	0	2.65	0	0	--	--	down	down	K00681|7.70884e-59|mis:MICPUN_67015|K00681 gamma-glutamyltranspeptidase / glutathione hydrolase [EC:2.3.2.2 3.4.19.13] | (RefSeq) hypothetical protein	Gamma-glutamyltranspeptidase	hypothetical protein sscle_08g068530 [Sclerotinia sclerotiorum 1980 UF-70]
c45972.graph_c0	0	0	0	2.37	0	0	--	--	down	down	--	--	putative protein mlo3-like protein [Botrytis cinerea BcDW1]
c46050.graph_c0	0	0	0	2	0	0	--	--	down	down	K13525|1.28624e-122|zma:100274218|K13525 transitional endoplasmic reticulum ATPase | (RefSeq) pco097024a, GRMZM2G036765; uncharacterized LOC100274218	ATPase family associated with various cellular activities (AAA);; Vps4 C terminal oligomerisation domain;; Holliday junction DNA helicase ruvB N-terminus;; AAA domain (Cdc48 subfamily)	hypothetical protein BofuT4_P083810.1 [Botrytis cinerea T4]
c46059.graph_c0	0	0.39	0.07	1.13	0.14	0	--	--	normal	down	--	--	hypothetical protein PV09_05285 [Verruconis gallopava]
c46135.graph_c0	0	0	0	2.11	0	0	--	--	down	down	K17499|1.16422e-85|gra:105769731|K17499 protein phosphatase 1G [EC:3.1.3.16] | (RefSeq) probable protein phosphatase 2C 21	Protein phosphatase 2C	Bcptc3 [Botrytis cinerea B05.10]
c46143.graph_c0	0	0	1.91	0	0	0	--	up	--	--	K00654|3.46505e-44|cvr:CHLNCDRAFT_138531|K00654 serine palmitoyltransferase [EC:2.3.1.50] | (RefSeq) hypothetical protein	Aminotransferase class I and II	serine palmitoyltransferase [Gloeophyllum trabeum ATCC 11539]
c46153.graph_c0	0	0	2.27	0	0	0	--	up	--	--	--	Glycosyl transferase family 2;; Glycosyltransferase like family 2	glycosyl transferase family 2 [Bathycoccus prasinos]
c46157.graph_c0	0	0	0	2.15	0	0	--	--	down	down	K02927|1.5211e-11|bvg:104898337|K02927 large subunit ribosomal protein L40e | (RefSeq) ubiquitin-like	Ubiquitin family;; AN1-like Zinc finger;; Ubiquitin-2 like Rad60 SUMO-like	hypothetical protein SS1G_00881 [Sclerotinia sclerotiorum 1980 UF-70]
c46165.graph_c0	0	0	1.78	0	0	0	--	up	--	--	K00384|2.85925e-101|smo:SELMODRAFT_231788|K00384 thioredoxin reductase (NADPH) [EC:1.8.1.9] | (RefSeq) hypothetical protein	Pyridine nucleotide-disulphide oxidoreductase;; Pyridine nucleotide-disulphide oxidoreductase;; Pyridine nucleotide-disulphide oxidoreductase	thioredoxin reductase [Candida tropicalis MYA-3404]
c46286.graph_c0	0	0	0	1.96	0	0	--	--	down	down	K00728|1.22755e-07|cme:CYME_CMR221C|K00728 dolichyl-phosphate-mannose-protein mannosyltransferase [EC:2.4.1.109] | (RefSeq) similar to dolichyl-phosphate-mannose--protein mannosyltransferase	C-terminal four TMM region of protein-O-mannosyltransferase	hypothetical protein SS1G_07619 [Sclerotinia sclerotiorum 1980 UF-70]
c46287.graph_c1	0	0	2.16	0	0	0	--	up	--	--	--	Calcium-binding EGF domain;; EGF domain;; Complement Clr-like EGF-like;; EGF-like domain;; Coagulation Factor Xa inhibitory site;; MSP1 EGF domain 1;; Human growth factor-like EGF	hypothetical protein GUITHDRAFT_149224 [Guillardia theta CCMP2712]
c46365.graph_c0	0	0	0	1.91	0	0	--	--	normal	down	--	--	hypothetical protein SS1G_02931 [Sclerotinia sclerotiorum 1980 UF-70]
c46418.graph_c0	188.01	46.38	40.94	66.75	23.05	20.9	normal	down	normal	down	--	zinc-finger of the FCS-type, C2-C2	PREDICTED: uncharacterized protein LOC107804009 [Nicotiana tabacum]
c46447.graph_c0	0	0	0	0	0	1.75	--	--	--	up	K13963|3.62283e-37|ppp:PHYPADRAFT_126860|K13963 serpin B | (RefSeq) hypothetical protein	Serpin (serine protease inhibitor)	predicted protein [Physcomitrella patens]
c46453.graph_c0	0	0	0	0	0	2.35	--	--	--	up	--	--	--
c46509.graph_c0	0	0	0	0	1.95	0	--	--	up	--	K13993|3.63027e-127|gra:105764895|K13993 HSP20 family protein | (RefSeq) 23.6 kDa heat shock protein, mitochondrial-like	Hsp20/alpha crystallin family	PREDICTED: 23.6 kDa heat shock protein, mitochondrial-like isoform X2 [Gossypium hirsutum]
c46570.graph_c0	0	0	2.28	0	0	0	--	up	--	--	K18041|4.06635e-32|gsl:Gasu_16240|K18041 protein tyrosine phosphatase type IVA [EC:3.1.3.48] | (RefSeq) protein-tyrosine phosphatase	Dual specificity phosphatase, catalytic domain;; Protein-tyrosine phosphatase	phosphatases II [Anaeromyces robustus]
c46578.graph_c1	0	0	2.33	0	0	0	--	up	--	--	K03115|3.46581e-94|ppp:PHYPADRAFT_59578|K03115 casein kinase II subunit beta | (RefSeq) hypothetical protein	Casein kinase II regulatory subunit	casein kinase 2 beta chain, CK2B [Fragilariopsis cylindrus CCMP1102]
c46583.graph_c0	0	0	0	2.26	0	0	--	--	down	down	K01687|2.62287e-120|tcc:TCM_020385|K01687 dihydroxy-acid dehydratase [EC:4.2.1.9] | (RefSeq) Dehydratase family isoform 1	Dehydratase family	hypothetical protein SS1G_08872 [Sclerotinia sclerotiorum 1980 UF-70]
c46637.graph_c0	12.13	3.52	8.74	68.9	20.01	12.78	normal	normal	down	down	--	--	PREDICTED: uncharacterized protein LOC108661707 [Theobroma cacao]
c46769.graph_c0	0.03	0.6	0.73	1.51	0.57	0.58	normal	up	normal	normal	--	Glucanosyltransferase	hypothetical protein PV09_05196 [Verruconis gallopava]
c46809.graph_c1	0	0	0	2.56	0	0	--	--	down	down	K13525|1.35146e-148|zma:103639569|K13525 transitional endoplasmic reticulum ATPase | (RefSeq) GRMZM2G063060; cell division control protein 48 homolog E-like	Cell division protein 48 (CDC48), N-terminal domain;; ATPase family associated with various cellular activities (AAA);; Cell division protein 48 (CDC48), domain 2;; Holliday junction DNA helicase ruvB N-terminus	hypothetical protein SS1G_03189 [Sclerotinia sclerotiorum 1980 UF-70]
c46817.graph_c0	0	0	0	4	0	0	--	--	down	down	K00480|1.18217e-14|pxb:103939772|K00480 salicylate hydroxylase [EC:1.14.13.1] | (RefSeq) 3-hydroxybenzoate 6-hydroxylase-like	FAD binding domain;; NAD(P)-binding Rossmann-like domain;; Squalene epoxidase	hypothetical protein SS1G_08557 [Sclerotinia sclerotiorum 1980 UF-70]
c46841.graph_c0	0.05	0.27	1.21	1.55	0.1	0.46	--	--	down	normal	--	Stm1	hypothetical protein PV09_02748 [Verruconis gallopava]
c46872.graph_c0	0	0.39	0	0.19	3.9	0.81	--	--	up	--	K02910|3.48852e-44|vra:106767278|K02910 large subunit ribosomal protein L31e | (RefSeq) 60S ribosomal protein L31	Ribosomal protein L31e	60S ribosomal protein L31, putative [Pythium insidiosum]
c46894.graph_c0	0	0	0	2.68	0	0	--	--	down	down	--	Enolase C-terminal domain-like	hypothetical protein SS1G_10325 [Sclerotinia sclerotiorum 1980 UF-70]
c46894.graph_c1	0	0	0	4.55	0	0	--	--	down	down	--	--	hypothetical protein SS1G_10325 [Sclerotinia sclerotiorum 1980 UF-70]
c46921.graph_c0	2.03	0	0	3.1	0.39	0.53	--	--	down	normal	--	--	--
c46930.graph_c0	0	0	0	0.05	0	3.25	--	--	--	up	--	Chitin binding Peritrophin-A domain	hypothetical protein SPPG_02180 [Spizellomyces punctatus DAOM BR117]
c46950.graph_c0	0	0	0	2.23	0.54	0.2	--	--	normal	down	--	POT family	PREDICTED: protein NRT1/ PTR FAMILY 1.2 [Nelumbo nucifera]
c46959.graph_c0	0	0	4.08	0	0	0	--	up	--	--	K15455|3.19119e-18|pda:103701478|K15455 diphthamide biosynthesis protein 3 | (RefSeq) diphthamide biosynthesis protein 3-like	CSL zinc finger	hypothetical protein MVEG_01251 [Mortierella verticillata NRRL 6337]
c46981.graph_c0	0	0	3.84	0	0	0	--	up	--	--	--	BTG family	--
c46985.graph_c0	0.18	0	3.49	0	0	0	--	up	--	--	K02991|6.03905e-62|bna:106354737|K02991 small subunit ribosomal protein S6e | (RefSeq) 40S ribosomal protein S6-1-like	Ribosomal protein S6e	hypothetical protein [Parasitella parasitica]
c46994.graph_c0	0	0	3	0	0	0	--	up	--	--	K00261|1.87301e-64|gsl:Gasu_36460|K00261 glutamate dehydrogenase (NAD(P)+) [EC:1.4.1.3] | (RefSeq) glutamate dehydrogenase (NAD(P)+) isoform 1	Glutamate/Leucine/Phenylalanine/Valine dehydrogenase	Glutamate dehydrogenase, mitochondrial [Smittium mucronatum]
c47003.graph_c0	0	0	0	3.73	0	0	--	--	down	down	--	--	hypothetical protein sscle_03g024200 [Sclerotinia sclerotiorum 1980 UF-70]
c47018.graph_c0	29.66	3.36	5.55	11.9	2.26	3.5	down	down	down	down	--	--	--
c47025.graph_c0	0.17	0.26	0.4	2.54	0.25	0.5	--	--	down	down	--	Fungal specific transcription factor domain;; Fungal Zn(2)-Cys(6) binuclear cluster domain	hypothetical protein PV09_07171 [Verruconis gallopava]
c47035.graph_c0	0	0	4.74	0	0	0	--	up	--	--	--	A20-like zinc finger;; AN1-like Zinc finger	Zinc finger A20 and AN1 domain-containing stress-associated protein [Zostera marina]
c47052.graph_c0	0	0	0	2.54	0	0	--	--	down	down	K02183|5.18529e-22|olu:OSTLU_39965|K02183 calmodulin | (RefSeq) hypothetical protein	EF-hand domain;; EF-hand domain pair	hypothetical protein BCR41DRAFT_319669 [Lobosporangium transversale]
c47055.graph_c0	16.91	0.58	1.29	27.39	2.62	2.45	down	down	down	down	--	Plastocyanin-like domain	PREDICTED: blue copper protein-like [Elaeis guineensis]
c47063.graph_c0	0	0	4.79	0	0	0	--	up	--	--	--	Pectate lyase	hypothetical protein PFL1_05933 [Anthracocystis flocculosa PF-1]
c47082.graph_c0	4.48	0	0	0.39	0	0	down	down	--	--	--	--	retrovirus-related Pol polyprotein from transposon TNT 1-94 [Trifolium pratense]
c47119.graph_c0	0	0	0	0.02	3.4	0	--	--	up	--	--	Cricket paralysis virus, VP4;; CRPV capsid protein like;; picornavirus capsid protein	--
c47141.graph_c0	0	0	5.37	0	0	0	--	up	--	--	--	Cytochrome c oxidase subunit Va	Cytochrome c oxidase subunit 6, mitochondrial [Rhizoctonia solani]
c47157.graph_c0	1.2	0.79	0.36	1.53	0	0.15	normal	normal	down	down	--	WD40-like Beta Propeller Repeat	PREDICTED: uncharacterized protein LOC104607107 [Nelumbo nucifera]
c47165.graph_c0	338.3	150.54	108.25	294.16	89.46	74.32	normal	normal	normal	down	K12261|0|egu:105047067|K12261 2-hydroxyacyl-CoA lyase 1 [EC:4.1.-.-] | (RefSeq) 2-hydroxyacyl-CoA lyase-like	Thiamine pyrophosphate enzyme, N-terminal TPP binding domain;; Thiamine pyrophosphate enzyme, central domain;; Thiamine pyrophosphate enzyme, C-terminal TPP binding domain;; CO dehydrogenase beta subunit/acetyl-CoA synthase epsilon subunit	PREDICTED: 2-hydroxyacyl-CoA lyase-like [Elaeis guineensis]
c47184.graph_c0	0.51	0.18	1.27	1.31	0.26	0	--	normal	normal	down	K08065|3.88654e-47|ppp:PHYPADRAFT_118490|K08065 nuclear transcription Y subunit beta | (RefSeq) hypothetical protein	Histone-like transcription factor (CBF/NF-Y) and archaeal histone;; Core histone H2A/H2B/H3/H4	hypothetical protein PV09_04909 [Verruconis gallopava]
c47203.graph_c0	0	5.36	1.78	3.53	3.94	6.84	up	up	normal	normal	--	--	--
c47331.graph_c0	0.24	0	0	0.15	0	1.85	--	--	--	up	--	--	--
c47332.graph_c0	0	0	0	2.59	0	0	--	--	down	down	--	Cytochrome P450	hypothetical protein sscle_01g008390 [Sclerotinia sclerotiorum 1980 UF-70]
c47351.graph_c0	0	0	2.55	0	0	0	--	up	--	--	--	Arginase family	arginase [Rhizoctonia solani]
c47366.graph_c0	0	0.7	0	2.1	0.09	0.43	--	--	down	down	K03235|2.69611e-173|cre:CHLREDRAFT_145770|K03235 elongation factor 3 | (RefSeq) elongation factor EF-3	ABC transporter;; AAA domain, putative AbiEii toxin, Type IV TA system;; RecF/RecN/SMC N terminal domain;; AAA domain;; P-loop containing region of AAA domain;; RsgA GTPase;; Dynamin family;; AAA domain;; 50S ribosome-binding GTPase;; AAA domain;; AAA domain;; RNA helicase;; Ethanolamine utilisation - propanediol utilisation;; ATPase family associated with various cellular activities (AAA);; AAA …	hypothetical protein SS1G_13833 [Sclerotinia sclerotiorum 1980 UF-70]
c47378.graph_c0	8.68	0.55	1.51	4.05	0.74	0.63	down	down	down	down	--	Galactose binding lectin domain	hypothetical protein DCAR_000227 [Daucus carota subsp. sativus]
c47454.graph_c0	0	0	0	3.99	0	0	--	--	down	down	K03120|2.40133e-75|fve:101311656|K03120 transcription initiation factor TFIID TATA-box-binding protein | (RefSeq) TATA-box-binding protein	Transcription factor TFIID (or TATA-binding protein, TBP)	hypothetical protein sscle_13g094670 [Sclerotinia sclerotiorum 1980 UF-70]
c47456.graph_c0	0	4.52	0	0	0	0	up	--	--	--	--	--	hypothetical protein PIIN_01630 [Serendipita indica DSM 11827]
c47469.graph_c0	3.67	0.15	1.62	1.73	1.75	1.28	down	normal	normal	normal	--	--	PREDICTED: uncharacterized protein LOC104596513 isoform X1 [Nelumbo nucifera]
c47591.graph_c0	0.37	0.39	0.45	0.88	0	0.39	--	--	down	normal	--	--	--
c47605.graph_c0	0	0	1.53	0	0	0	--	up	--	--	--	PAN domain;; PAN domain	thaumatin domain family protein [Chrysochromulina sp. CCMP291]
c47629.graph_c0	0	0	5.13	0	0	0	--	up	--	--	K15040|1.63225e-20|mtr:MTR_6g011390|K15040 voltage-dependent anion channel protein 2 | (RefSeq) porin/voltage-dependent anion-selective channel protein	Eukaryotic porin	hypothetical protein LRAMOSA07295 [Lichtheimia ramosa]
c47633.graph_c0	7.52	1.82	2.86	6.12	2.31	1.12	normal	normal	normal	down	K03809|4.46167e-51|bvg:104883023|K03809 NAD(P)H dehydrogenase (quinone) [EC:1.6.5.2] | (RefSeq) probable NAD(P)H dehydrogenase (quinone) FQR1-like 1	--	unnamed protein product [Coffea canephora]
c47639.graph_c0	0	0	7.48	0	0	0	--	up	--	--	--	--	--
c47655.graph_c0	0	0	0	5.07	0	0	--	--	down	down	--	--	--
c47674.graph_c0	1.82	1.4	0.07	0	0	0	normal	down	--	--	--	--	--
c47709.graph_c0	0	0	0	0	4.98	0	--	--	up	--	--	Translationally controlled tumour protein	PREDICTED: translationally-controlled tumor protein homolog [Gossypium hirsutum]
c47723.graph_c0	0.66	0	0.29	3.25	0.98	0.07	--	--	normal	down	--	--	hypothetical protein PV09_02812 [Verruconis gallopava]
c47733.graph_c0	0.2	0	0.41	1.8	0	0.93	--	--	down	normal	K02993|8.41422e-62|vcn:VOLCADRAFT_73479|K02993 small subunit ribosomal protein S7e | (RefSeq) rps7; component of cytosolic 80S ribosome and 40S small subunit	Ribosomal protein S7e	40S ribosomal protein S7 [Verruconis gallopava]
c47818.graph_c0	0	0	5.15	0	0	0	--	up	--	--	K02903|4.38869e-17|mdm:103426659|K02903 large subunit ribosomal protein L28e | (RefSeq) 60S ribosomal protein L28-1-like	Ribosomal L28e protein family	ribosomal l28e domain-containing protein [Rhizoctonia solani AG-1 IA]
c47820.graph_c0	1.69	0	0.63	1.86	0.11	0	--	--	normal	down	K19040|1.78359e-54|jcu:105645144|K19040 E3 ubiquitin-protein ligase ATL10/75/76/77/78 [EC:2.3.2.27] | (RefSeq) RING-H2 finger protein ATL78-like	Ring finger domain;; RING-like zinc finger;; Zinc finger, C3HC4 type (RING finger);; RING-H2 zinc finger domain;; Zinc finger, C3HC4 type (RING finger);; Anaphase-promoting complex subunit 11 RING-H2 finger	RING-H2 finger protein ATL78-like [Hevea brasiliensis]
c47847.graph_c1	5.99	1.11	1.76	23.78	0.83	3.26	normal	normal	down	down	--	Chitinase class I	PREDICTED: chitinase-like protein 1 [Nelumbo nucifera]
c47847.graph_c2	8.16	0.41	1.86	7.09	0.86	0.21	down	normal	down	down	--	Chitinase class I	PREDICTED: chitinase-like protein 1 [Ricinus communis]
c47858.graph_c0	0	0	0.17	0	3.86	0	--	--	up	--	K01188|1.50161e-75|bdi:100822927|K01188 beta-glucosidase [EC:3.2.1.21] | (RefSeq) beta-glucosidase 6	Glycosyl hydrolase family 1	beta-glucosidase A [Verticillium dahliae VdLs.17]
c47902.graph_c0	1.31	0	0	2.51	0.13	0.38	down	down	down	down	K05933|9.03847e-176|nnu:104605834|K05933 aminocyclopropanecarboxylate oxidase [EC:1.14.17.4] | (RefSeq) 1-aminocyclopropane-1-carboxylate oxidase 5	2OG-Fe(II) oxygenase superfamily;; non-haem dioxygenase in morphine synthesis N-terminal	PREDICTED: 1-aminocyclopropane-1-carboxylate oxidase 5 [Nelumbo nucifera]
c47947.graph_c0	0.25	0.29	4.65	0	0	0	--	up	--	--	K02930|2.10897e-135|ppp:PHYPADRAFT_160075|K02930 large subunit ribosomal protein L4e | (RefSeq) hypothetical protein	Ribosomal protein L4/L1 family;; 60S ribosomal protein L4 C-terminal domain	predicted protein [Hordeum vulgare subsp. vulgare]
c47968.graph_c0	16.71	0.98	2.03	7.18	0.57	0.64	down	down	down	down	K03564|5.58126e-50|nnu:104609308|K03564 peroxiredoxin Q/BCP [EC:1.11.1.15] | (RefSeq) peroxiredoxin Q, chloroplastic	AhpC/TSA family;; Redoxin	hypothetical protein POPTR_006G137500v3 [Populus trichocarpa]
c47969.graph_c0	0	0.44	0	0	4.17	0.23	--	--	up	--	--	--	--
c47983.graph_c0	1.51	0	0	4.88	0.78	0	--	--	normal	down	--	Helix-loop-helix DNA-binding domain	Basic helix-loop-helix transcription factor [Trema orientalis]
c47984.graph_c0	0	0	0	5.99	0	0	--	--	down	down	K00059|8.55523e-30|tcc:TCM_010763|K00059 3-oxoacyl-[acyl-carrier protein] reductase [EC:1.1.1.100] | (RefSeq) NAD(P)-binding Rossmann-fold superfamily protein isoform 1	short chain dehydrogenase;; Enoyl-(Acyl carrier protein) reductase;; KR domain	hypothetical protein sscle_01g006880 [Sclerotinia sclerotiorum 1980 UF-70]
c47996.graph_c0	0	0	2.21	0	0	0	--	up	--	--	--	Protein tyrosine kinase;; Protein kinase domain	hypothetical protein LSAT_1X41161 [Lactuca sativa]
c48073.graph_c0	0	0	0	4.9	0	0	--	--	down	down	--	Hemerythrin HHE cation binding domain	hypothetical protein sscle_12g087010 [Sclerotinia sclerotiorum 1980 UF-70]
c48074.graph_c0	0	0	5.91	0	0	0	--	up	--	--	--	--	--
c48082.graph_c0	0	0.04	3.63	0	0	0	--	up	--	--	K05765|1.0423e-20|mus:103990971|K05765 cofilin | (RefSeq) actin-depolymerizing factor 11-like	Cofilin/tropomyosin-type actin-binding protein	RecName: Full=Cofilin; AltName: Full=Actin-depolymerizing factor 1
c48099.graph_c0	0	0	3.67	0	0	0	--	up	--	--	--	--	--
c48134.graph_c0	0	0	0	0	4.75	0	--	--	up	--	K02921|1.52114e-61|pper:PRUPE_ppa013350mg|K02921 large subunit ribosomal protein L37Ae | (RefSeq) hypothetical protein	Ribosomal L37ae protein family	hypothetical protein CARUB_v10024379mg, partial [Capsella rubella]
c48165.graph_c0	0	0	0	0	4.33	0	--	--	up	--	K03094|2.99333e-89|gra:105785926|K03094 S-phase kinase-associated protein 1 | (RefSeq) SKP1-like protein 1A	Skp1 family, tetramerisation domain;; Skp1 family, dimerisation domain	PREDICTED: SKP1-like protein 1A [Gossypium hirsutum]
c48191.graph_c0	58.43	5.57	4.1	59.02	0.72	4.15	down	down	down	down	K00512|3.26878e-95|vvi:100257363|K00512 steroid 17alpha-monooxygenase / 17alpha-hydroxyprogesterone deacetylase [EC:1.14.14.19 1.14.14.32] | (RefSeq) cytochrome P450 82A3	Cytochrome P450;; Cytochrome P450	PREDICTED: cytochrome P450 82A3 [Vitis vinifera]
c48197.graph_c0	1.12	0.13	0	2.79	0.27	0.13	normal	normal	down	down	--	GRAS domain family	nodulation-signaling pathway 2 protein [Jatropha curcas]
c48207.graph_c0	0	0.03	0.66	2.98	0.26	0.21	--	up	down	down	--	Glycosyltransferase like family 2;; Glycosyl transferase family 21;; Glycosyl transferase family 2	hypothetical protein PV09_00857 [Verruconis gallopava]
c48219.graph_c0	1.13	2.1	3.75	6.28	13.75	9.76	normal	up	normal	normal	--	WAX2 C-terminal domain;; Fatty acid hydroxylase superfamily	PREDICTED: protein ECERIFERUM 3 [Vitis vinifera]
c48223.graph_c1	0	2.02	0.35	0.64	0.42	0.23	up	--	--	--	K14638|5.04912e-24|apro:F751_1467|K14638 solute carrier family 15 (peptide/histidine transporter), member 3/4 | (RefSeq) Peptide transporter PTR1	POT family	hypothetical protein PV09_01134 [Verruconis gallopava]
c48226.graph_c0	0	0	0.22	1.33	0	10.19	--	--	--	up	K02974|4.90866e-51|ppp:PHYPADRAFT_154947|K02974 small subunit ribosomal protein S24e | (RefSeq) hypothetical protein	Ribosomal protein S24e	unknown [Lotus japonicus]
c48239.graph_c0	0	0	5.91	0	0	0	--	up	--	--	--	--	--
c48285.graph_c0	0	0	0	4.44	0	0	--	--	down	down	--	--	hypothetical protein SS1G_06542 [Sclerotinia sclerotiorum 1980 UF-70]
c48287.graph_c0	0	0	2.08	0	0	0	--	up	--	--	K12823|9.00398e-48|smo:SELMODRAFT_98552|K12823 ATP-dependent RNA helicase DDX5/DBP2 [EC:3.6.4.13] | (RefSeq) hypothetical protein	DEAD/DEAH box helicase	putative RNA helicase [Aspergillus steynii IBT 23096]
c48315.graph_c1	0	0	0	1.6	0	0	--	--	down	down	K01581|1.65098e-37|vcn:VOLCADRAFT_63034|K01581 ornithine decarboxylase [EC:4.1.1.17] | (RefSeq) hypothetical protein	Pyridoxal-dependent decarboxylase, pyridoxal binding domain;; Pyridoxal-dependent decarboxylase, C-terminal sheet domain	hypothetical protein SS1G_12207 [Sclerotinia sclerotiorum 1980 UF-70]
c48320.graph_c0	2.51	0	0	1.1	0	0.5	down	down	--	--	--	--	--
c48326.graph_c0	0	0	0	2.68	0	0	--	--	down	down	--	--	--
c48363.graph_c0	0	1	0.14	1.31	0.95	0.07	up	--	normal	down	K09503|2.5635e-101|mus:103982264|K09503 DnaJ homolog subfamily A member 2 | (RefSeq) dnaJ protein homolog	DnaJ C terminal domain;; DnaJ domain;; DnaJ central domain	chaperone DnaJ [Verruconis gallopava]
c48366.graph_c0	0	0	0	3.65	0	0	--	--	down	down	--	--	hypothetical protein sscle_04g038900 [Sclerotinia sclerotiorum 1980 UF-70]
c48391.graph_c0	0.18	1.44	0.18	1.05	1.11	0.31	up	--	normal	normal	--	ABC transporter;; ABC-2 type transporter	hypothetical protein PV09_00713 [Verruconis gallopava]
c48395.graph_c1	8.17	0	0	0	0	0	down	down	--	--	--	--	--
c48403.graph_c0	1.12	0.07	0.39	1.75	0.16	0	--	--	normal	down	K01087|1.47536e-171|pop:POPTR_0005s07890g|K01087 trehalose 6-phosphate phosphatase [EC:3.1.3.12] | (RefSeq) POPTRDRAFT_650738; trehalose-6-phosphate phosphatase family protein	Trehalose-phosphatase	Trehalose-phosphatase [Macleaya cordata]
c48455.graph_c1	0	0	0	1.94	0	0	--	--	down	down	K03251|4.97227e-39|ppp:PHYPADRAFT_22044|K03251 translation initiation factor 3 subunit D | (RefSeq) hypothetical protein	Eukaryotic translation initiation factor 3 subunit 7 (eIF-3)	hypothetical protein SS1G_13938 [Sclerotinia sclerotiorum 1980 UF-70]
c48466.graph_c0	6.58	0	0	0	0	0	down	down	--	--	--	--	--
c48482.graph_c0	0	0	5.58	0	0	0	--	up	--	--	K02896|1.81511e-51|thj:104815730|K02896 large subunit ribosomal protein L24e | (RefSeq) probable ribosome biogenesis protein RLP24	Ribosomal protein L24e	hypothetical protein PIROE2DRAFT_15478 [Piromyces sp. E2]
c48522.graph_c0	0	0	0	2.76	0	0	--	--	down	down	K15920|2.43029e-25|vvi:100259724|K15920 beta-D-xylosidase 4 [EC:3.2.1.37] | (RefSeq) beta-xylosidase/alpha-L-arabinofuranosidase 1	Glycosyl hydrolase family 3 C-terminal domain;; Glycosyl hydrolase family 3 N terminal domain	hypothetical protein SS1G_13255 [Sclerotinia sclerotiorum 1980 UF-70]
c48522.graph_c1	0	0	0	2.18	0	0	--	--	down	down	--	Glycosyl hydrolase family 3 N terminal domain	hypothetical protein SS1G_13255 [Sclerotinia sclerotiorum 1980 UF-70]
c48552.graph_c0	2.12	0	0	0.99	0	0	down	down	--	--	--	--	PREDICTED: uncharacterized protein LOC104587109 [Nelumbo nucifera]
c48592.graph_c0	0	0	5.27	0	0	0	--	up	--	--	--	--	orf187 (mitochondrion) [Bupleurum falcatum]
c48667.graph_c0	0	0	3.73	0	0	0	--	up	--	--	--	--	--
c48690.graph_c1	0.53	6.82	7.77	5.82	7.6	8.5	up	up	normal	normal	K13424|4.87174e-42|egu:105044758|K13424 WRKY transcription factor 33 | (RefSeq) WRKY transcription factor WRKY24	WRKY DNA -binding domain	transcription factor WRKY33 [Lindera glauca]
c48698.graph_c1	0	0	4.02	0	0	0	--	up	--	--	--	--	--
c48704.graph_c1	0.09	4.5	2.54	0.29	0.93	0.2	up	up	--	--	--	--	--
c48741.graph_c0	0	0.24	0	0.16	2.05	0.16	--	--	up	--	--	--	Hypothetical protein PINS_001209 [Pythium insidiosum]
c48775.graph_c0	0	0	3.55	0	0	0	--	up	--	--	--	--	phospholipase membrane-associated [Nannochloropsis gaditana]
c48786.graph_c0	0	0	2.99	0	0	0	--	up	--	--	K17255|0|gmx:100792036|K17255 Rab GDP dissociation inhibitor | (RefSeq) guanosine nucleotide diphosphate dissociation inhibitor At5g09550	GDP dissociation inhibitor	rab GTPase activator [Mortierella elongata AG-77]
c48788.graph_c0	0	0	3	0	0	0	--	up	--	--	--	Trypsin;; Trypsin-like peptidase domain	serine-type endopeptidase [Ascochyta rabiei]
c48837.graph_c2	25.87	5.62	9.01	12.6	5.94	5.5	down	normal	normal	normal	--	Arabinogalactan peptide	PREDICTED: arabinogalactan peptide 20-like [Nelumbo nucifera]
c48840.graph_c0	0	0	0	1.58	0	0	--	--	down	down	--	--	SLA2 [Sclerotinia trifoliorum]
c48863.graph_c1	49.56	3.04	1.96	31.99	3.83	3.31	down	down	down	down	K18482|0|egr:104448487|K18482 4-amino-4-deoxychorismate lyase [EC:4.1.3.38] | (RefSeq) D-amino-acid transaminase, chloroplastic	Amino-transferase class IV	Aminotransferase [Macleaya cordata]
c48865.graph_c0	0	0	4.57	0	0	0	--	up	--	--	--	--	hypothetical protein Moror_11893 [Moniliophthora roreri MCA 2997]
c48924.graph_c0	0	0	0	0	2.9	0	--	--	up	--	--	Xylanase inhibitor C-terminal;; Eukaryotic aspartyl protease	hypothetical protein B456_011G215800 [Gossypium raimondii]
c48930.graph_c0	0	0.09	0	0	1.59	0	--	--	up	--	--	--	--
c48934.graph_c0	0	0	0	2.51	0	0	--	--	down	down	K03940|8.65393e-69|gsl:Gasu_21960|K03940 NADH dehydrogenase (ubiquinone) Fe-S protein 7 [EC:1.6.5.3 1.6.99.3] | (RefSeq) NADH dehydrogenase (ubiquinone) Fe-S protein 7	NADH ubiquinone oxidoreductase, 20 Kd subunit	NADH-ubiquinone oxidoreductase [Sclerotinia sclerotiorum 1980 UF-70]
c48971.graph_c1	0	0	0	0	1.58	1.55	--	--	up	up	--	--	--
c48972.graph_c0	0	0	4.71	0	0	0	--	up	--	--	--	--	--
c48973.graph_c0	0	0	0	0	0	3.48	--	--	--	up	--	Insect cuticle protein	--
c48982.graph_c0	0	0	0	0	0.87	3.44	--	--	--	up	--	--	hypothetical protein SAPIO_CDS10696 [Scedosporium apiospermum]
c49003.graph_c0	0	0	0	2.91	0	0	--	--	down	down	K00574|1.27065e-42|zma:103652693|K00574 cyclopropane-fatty-acyl-phospholipid synthase [EC:2.1.1.79] | (RefSeq) uncharacterized LOC103652693	Mycolic acid cyclopropane synthetase;; Methyltransferase domain;; Methyltransferase domain;; Methyltransferase domain	hypothetical protein SS1G_05986 [Sclerotinia sclerotiorum 1980 UF-70]
c49022.graph_c0	0	0	1.63	0	0	0	--	up	--	--	--	R3H domain;; RNA recognition motif. (a.k.a. RRM, RBD, or RNP domain)	RNA-binding protein PIN4 [Rhizoctonia solani]
c49027.graph_c0	0	0	0	0	3.34	0.19	--	--	up	--	--	Protein of unknown function, DUF538	PREDICTED: uncharacterized protein LOC105783545 [Gossypium raimondii]
c49031.graph_c0	0	0	0	3.82	0.39	0	--	--	normal	down	--	--	--
c49049.graph_c0	0	0	2.96	0	0	0	--	up	--	--	--	Rtf2 RING-finger	hypothetical protein MVEG_05180 [Mortierella verticillata NRRL 6337]
c49053.graph_c1	7.06	0	0	0	0	0	down	down	--	--	--	Galactosyltransferase	Glycosyl transferase [Macleaya cordata]
c49060.graph_c0	0	0	3.74	0	0	0	--	up	--	--	K05755|6.13775e-78|ppp:PHYPADRAFT_169316|K05755 actin related protein 2/3 complex, subunit 4 | (RefSeq) hypothetical protein	ARP2/3 complex 20 kDa subunit (ARPC4)	arp2/3 complex 20 kDa subunit [Mortierella elongata AG-77]
c49103.graph_c0	0	0	0	2.92	0	0	--	--	down	down	--	--	hypothetical protein SS1G_09232 [Sclerotinia sclerotiorum 1980 UF-70]
c49106.graph_c0	0	0	0	2.45	0	0	--	--	down	down	--	--	--
c49113.graph_c0	0	0	0	3.99	0	0	--	--	down	down	K02975|1.28464e-20|cvr:CHLNCDRAFT_27566|K02975 small subunit ribosomal protein S25e | (RefSeq) hypothetical protein	S25 ribosomal protein	ribosomal protein S25 [Rhizophagus irregularis]
c49171.graph_c0	0	0	0	0	4.03	0	--	--	up	--	--	Pathogenesis-related protein Bet v I family	PREDICTED: pathogenesis-related protein STH-2-like [Gossypium raimondii]
c49175.graph_c0	0	0	4.52	0	0	0.24	--	up	--	--	--	--	--
c49211.graph_c0	214.47	43.43	84.99	89.67	32.02	33.7	down	normal	normal	normal	K02138|1.79538e-77|tcc:TCM_043082|K02138 F-type H+-transporting ATPase subunit d | (RefSeq) ATP synthase D chain, mitochondrial	ATP synthase D chain, mitochondrial (ATP5H)	ATP synthase subunit d, mitochondrial-like [Cucurbita moschata]
c49227.graph_c0	0	0	2.79	0	0	0	--	up	--	--	--	--	--
c49270.graph_c0	0	0	0	3.31	0	0	--	--	down	down	--	--	hypothetical protein SS1G_13599 [Sclerotinia sclerotiorum 1980 UF-70]
c49304.graph_c0	0	0	5.99	4.87	0.76	0.1	--	up	normal	normal	K05863|1.79225e-164|sita:101760553|K05863 solute carrier family 25 (mitochondrial adenine nucleotide translocator), member 4/5/6/31 | (RefSeq) ADP, ATP carrier protein 1, mitochondrial-like	Mitochondrial carrier protein	hypothetical protein RSAG8_06499, partial [Rhizoctonia solani AG-8 WAC10335]
c49306.graph_c0	0	0	5.14	0	0	0	--	up	--	--	--	--	hypothetical protein RSOLAG22IIIB_01020 [Rhizoctonia solani]
c49314.graph_c0	0	0	0	2.54	0	0	--	--	down	down	K03235|1.38883e-42|csl:COCSUDRAFT_47721|K03235 elongation factor 3 | (RefSeq) elongation factor EF-3	HEAT repeat	hypothetical protein SS1G_13833 [Sclerotinia sclerotiorum 1980 UF-70]
c49333.graph_c0	0	0	0	3.66	0	0	--	--	down	down	--	FKBP-type peptidyl-prolyl cis-trans isomerase	hypothetical protein SS1G_13012 [Sclerotinia sclerotiorum 1980 UF-70]
c49341.graph_c0	0	0	4.62	0	0	0	--	up	--	--	K12160|1.35614e-20|spen:107026005|K12160 small ubiquitin-related modifier | (RefSeq) small ubiquitin-related modifier 1	Ubiquitin-2 like Rad60 SUMO-like;; Ubiquitin family	hypothetical protein RSOLAG22IIIB_14190 [Rhizoctonia solani]
c49380.graph_c0	0	0.11	1.43	19.24	0.68	0.33	--	--	down	down	K02947|3.07667e-29|ppp:PHYPADRAFT_176644|K02947 small subunit ribosomal protein S10e | (RefSeq) hypothetical protein	Plectin/S10 domain	hypothetical protein sscle_16g110530 [Sclerotinia sclerotiorum 1980 UF-70]
c49423.graph_c0	0	0	0	2.81	0	0	--	--	down	down	--	--	hypothetical protein BC1G_00118 [Botrytis cinerea B05.10]
c49437.graph_c0	0	0	0	3.99	0	0	--	--	down	down	K07901|3.50883e-96|mpp:MICPUCDRAFT_49521|K07901 Ras-related protein Rab-8A | (RefSeq) hypothetical protein	Ras family;; Ras of Complex, Roc, domain of DAPkinase;; ADP-ribosylation factor family;; Gtr1/RagA G protein conserved region	GTP-binding protein SAS1 [Sclerotinia sclerotiorum 1980 UF-70]
c49469.graph_c0	0	0	0	2.66	0	0	--	--	down	down	--	--	hypothetical protein sscle_03g030050 [Sclerotinia sclerotiorum 1980 UF-70]
c49473.graph_c0	1.2	0	0	0	2.14	0.22	--	--	up	--	--	--	--
c49503.graph_c0	0.33	0	0.06	1.66	0.46	0.06	--	--	normal	down	--	C2 domain	C2 calcium-dependent membrane targeting [Macleaya cordata]
c49583.graph_c0	0	0	0.08	2.44	0.24	0.23	--	--	down	down	--	--	hypothetical protein PV09_03210 [Verruconis gallopava]
c49591.graph_c0	0	0	4.82	0	0	0	--	up	--	--	K03236|2.79652e-50|mis:MICPUN_94512|K03236 translation initiation factor 1A | (RefSeq) hypothetical protein	Translation initiation factor 1A / IF-1	eukaryotic translation initiation factor 1A, Y-chromosomal [Cyphellophora europaea CBS 101466]
c49613.graph_c1	0	0	0	2.28	0	0	--	--	down	down	--	Sugar (and other) transporter;; Major Facilitator Superfamily	hypothetical protein sscle_04g032050 [Sclerotinia sclerotiorum 1980 UF-70]
c49655.graph_c0	0	0	0	3.03	0	0	--	--	down	down	K00549|1.03289e-63|cme:CYME_CMJ234C|K00549 5-methyltetrahydropteroyltriglutamate--homocysteine methyltransferase [EC:2.1.1.14] | (RefSeq) vitamine B12-independent methionine synthase	Cobalamin-independent synthase, Catalytic domain	hypothetical protein SS1G_10919 [Sclerotinia sclerotiorum 1980 UF-70]
c49693.graph_c0	0	0	3.05	0	0	0	--	up	--	--	K00411|1.53432e-18|cre:CHLREDRAFT_109194|K00411 ubiquinol-cytochrome c reductase iron-sulfur subunit [EC:1.10.2.2] | (RefSeq) hypothetical protein	Ubiquinol cytochrome reductase transmembrane region	ubiquinol-cytochrome c reductase iron-sulfur subunit [Rhizoctonia solani]
c49718.graph_c0	0	0.48	3.27	0	0.06	0	--	up	--	--	K20536|1.82582e-124|gsl:Gasu_30110|K20536 mitogen-activated protein kinase 3 [EC:2.7.11.24] | (RefSeq) cyclin-dependent serine/threonine protein kinase	Protein kinase domain;; Protein tyrosine kinase	Mitogen-activated protein kinase 2 [Hypsizygus marmoreus]
c49725.graph_c0	0	0	0	2.29	0	0	--	--	down	down	K05917|2.16946e-16|osa:4329175|K05917 sterol 14-demethylase [EC:1.14.13.70] | (RefSeq) obtusifoliol 14-alpha demethylase	Cytochrome P450	cytochrome P450 [Aspergillus kawachii IFO 4308]
c49735.graph_c0	0	0	0	1.83	0	0	--	--	down	down	--	C-terminal four TMM region of protein-O-mannosyltransferase	hypothetical protein SS1G_04027 [Sclerotinia sclerotiorum 1980 UF-70]
c49794.graph_c0	0	0	0	2.42	0	0	--	--	down	down	--	--	hypothetical protein SS1G_04969 [Sclerotinia sclerotiorum 1980 UF-70]
c49794.graph_c1	0	0	0	2.11	0	0	--	--	down	down	--	Glycosyl transferase family group 2;; Glycosyl transferase family 2	hypothetical protein sscle_08g063170 [Sclerotinia sclerotiorum 1980 UF-70]
c49811.graph_c0	0	0	5.04	0	0	0	--	up	--	--	--	--	--
c49816.graph_c0	0	0	0	5.62	0	0	--	--	down	down	K07374|0|gsl:Gasu_42100|K07374 tubulin alpha | (RefSeq) tubulin	Tubulin/FtsZ family, GTPase domain;; Tubulin C-terminal domain	tubulin alpha chain [Sclerotinia sclerotiorum 1980 UF-70]
c49836.graph_c0	47.97	9.3	3.72	21.45	1.91	5.19	down	down	down	down	--	--	PREDICTED: golgin subfamily A member 6-like protein 22 [Elaeis guineensis]
c49845.graph_c0	3.24	1.81	2.27	5.17	15	10.54	normal	normal	up	normal	--	--	PREDICTED: uncharacterized protein LOC104588813 [Nelumbo nucifera]
c49859.graph_c0	7.58	1.48	0.62	0.95	0.94	1.04	down	down	normal	normal	K09422|8.69203e-100|nnu:104597747|K09422 myb proto-oncogene protein, plant | (RefSeq) uncharacterized LOC104597747	Myb-like DNA-binding domain;; Myb-like DNA-binding domain	PREDICTED: uncharacterized protein LOC104597747 [Nelumbo nucifera]
c49861.graph_c0	4.14	13.83	7.67	8.98	25.75	21.75	normal	normal	up	normal	K11420|0|nnu:104598395|K11420 euchromatic histone-lysine N-methyltransferase [EC:2.1.1.43] | (RefSeq) histone-lysine N-methyltransferase, H3 lysine-9 specific SUVH5-like	SAD/SRA domain;; SET domain;; Pre-SET motif	SET domain [Macleaya cordata]
c49868.graph_c0	8.61	0	0	0	0	0	down	down	--	--	--	--	--
c49880.graph_c0	0	0	108.74	0	0	0	--	up	--	--	K00940|2.83407e-61|gsl:Gasu_43480|K00940 nucleoside-diphosphate kinase [EC:2.7.4.6] | (RefSeq) nucleoside-diphosphate kinase	Nucleoside diphosphate kinase	Putative Nucleoside diphosphate kinase [Penicillium brasilianum]
c49884.graph_c0	8.74	3.28	3.9	26.69	8.1	7.73	normal	normal	normal	down	--	BAG domain;; Ubiquitin family	unnamed protein product, partial [Vitis vinifera]
c49886.graph_c0	1.83	0.09	0	1.89	0.39	0.66	normal	down	normal	normal	--	Plastocyanin-like domain	PREDICTED: mavicyanin [Erythranthe guttata]
c49887.graph_c0	250.97	1142.79	1065.06	536.12	860.09	1234.47	normal	up	normal	normal	--	--	uncharacterized protein LOC110096493 [Dendrobium catenatum]
c49897.graph_c0	4.02	52.01	26.4	365.45	68.92	76.57	up	up	down	down	--	--	--
c49900.graph_c0	0	0	17.13	0	0	0	--	up	--	--	--	--	--
c49902.graph_c0	15.25	0.09	0.32	14.21	5.27	4.48	down	down	normal	normal	--	FAD binding domain	PREDICTED: FAD-dependent urate hydroxylase-like isoform X2 [Daucus carota subsp. sativus]
c49903.graph_c0	1.4	14.09	9.48	27.16	14.61	17.22	up	up	normal	normal	K03294|0|tcc:TCM_006089|K03294 basic amino acid/polyamine antiporter, APA family | (RefSeq) Amino acid transporter 1	Amino acid permease;; Amino acid permease;; C-terminus of AA_permease	Amino acid transporter 1 [Theobroma cacao]
c49911.graph_c0	9.64	0	0.26	0.25	0	0	down	down	--	--	--	--	--
c49912.graph_c0	0	0	0	0	0	25.29	--	--	--	up	--	Tissue inhibitor of metalloproteinase	--
c49914.graph_c0	3.43	0	0.21	13.03	0.11	0.74	down	down	down	down	--	--	--
c49923.graph_c0	0.95	0.4	0.25	1.49	0.2	0.3	normal	normal	down	down	--	--	PREDICTED: uncharacterized protein LOC104608295 [Nelumbo nucifera]
c49931.graph_c0	9	6.24	10.38	7.71	17.97	24.78	normal	normal	normal	up	--	--	--
c49945.graph_c0	0.92	21.5	27.23	0.29	0	11.26	up	up	--	up	--	--	Proteinase inhibitor I13, potato inhibitor I [Corchorus olitorius]
c49950.graph_c0	0.06	0	16.12	0	0	0.41	--	up	--	--	--	--	--
c49972.graph_c0	20.63	53.64	70.32	24	72.25	86.87	normal	normal	up	up	--	--	proline-rich receptor-like protein kinase PERK2 [Citrus clementina]
c49983.graph_c0	15.63	2.61	3.78	4.94	1.12	2.34	down	normal	down	normal	--	Helix-loop-helix DNA-binding domain	PREDICTED: transcription factor bHLH79-like isoform X2 [Nelumbo nucifera]
c49993.graph_c0	5.07	100.67	90.92	168.54	91	78.66	up	up	normal	normal	K18819|1.15045e-180|pmum:103327281|K18819 inositol 3-alpha-galactosyltransferase [EC:2.4.1.123] | (RefSeq) galactinol synthase 1	Glycosyl transferase family 8	PREDICTED: galactinol synthase 1 [Prunus mume]
c50018.graph_c0	0	0	0	22.68	0	0	--	--	down	down	--	GMC oxidoreductase;; GMC oxidoreductase;; FAD binding domain	conserved hypothetical protein [Sclerotinia sclerotiorum 1980 UF-70]
c50019.graph_c0	141.89	24.38	45.33	69.98	28.04	25.27	down	normal	normal	normal	K03966|2.31804e-52|pper:PRUPE_ppa013738mg|K03966 NADH dehydrogenase (ubiquinone) 1 beta subcomplex subunit 10 | (RefSeq) hypothetical protein	--	NADH dehydrogenase [ubiquinone] 1 beta subcomplex subunit 10-B [Prunus persica]
c50034.graph_c0	289.98	2.66	1.79	20.98	2.08	0.12	down	down	down	down	--	--	--
c50038.graph_c0	0	0	1.92	0	0	0	--	up	--	--	--	C2 domain	hypothetical protein GUITHDRAFT_101715 [Guillardia theta CCMP2712]
c50040.graph_c1	0.47	6.91	0.28	0.73	2.68	0.92	up	--	normal	--	--	--	--
c50044.graph_c0	0	2.73	6.82	0	0	0	normal	up	--	--	--	--	--
c50048.graph_c0	30.4	6.17	10.4	22.32	4.35	6.3	down	normal	down	down	K02140|4.71318e-67|tcc:TCM_037705|K02140 F-type H+-transporting ATPase subunit g | (RefSeq) Mitochondrial ATP synthase subunit G protein	Mitochondrial ATP synthase g subunit	ATPase, F0 complex, subunit G, mitochondrial [Trema orientalis]
c50068.graph_c0	0.75	2.72	6.01	6.19	1.25	2.98	--	up	normal	normal	--	--	--
c50069.graph_c0	35.09	3.24	0.63	7.38	2.03	0.21	down	down	normal	down	--	Thaumatin family	PREDICTED: thaumatin-like protein isoform X2 [Nelumbo nucifera]
c50077.graph_c0	0.11	1.95	0.9	3.32	3.24	1.88	up	normal	normal	normal	--	--	--
c50080.graph_c1	1.26	9.67	5.48	25.32	10.32	10.79	up	normal	normal	normal	--	--	PREDICTED: myb family transcription factor EFM [Vitis vinifera]
c50081.graph_c0	0	0	11.51	0	0	0	--	up	--	--	K02868|3.25667e-77|dosa:Os06t0550000-00|K02868 large subunit ribosomal protein L11e | (RAP-DB) Os06g0550000; Similar to 60S ribosomal protein L11.	ribosomal L5P family C-terminus;; Ribosomal protein L5	60S ribosomal protein L11 [Cyberlindnera jadinii]
c50086.graph_c0	6.57	0.71	1.59	9.08	1.56	2.18	down	normal	down	down	K02641|1.44689e-132|rcu:8287932|K02641 ferredoxin--NADP+ reductase [EC:1.18.1.2] | (RefSeq) ferredoxin--NADP reductase, leaf isozyme, chloroplastic	Oxidoreductase NAD-binding domain	ferredoxin--NADP reductase, leaf isozyme, chloroplastic-like [Asparagus officinalis]
c50110.graph_c0	13.86	0.52	0.49	41.03	1.39	0.69	down	down	down	down	K10523|1.9307e-109|pda:103708873|K10523 speckle-type POZ protein | (RefSeq) BTB/POZ domain-containing protein At1g01640	BTB/POZ domain	PREDICTED: BTB/POZ domain-containing protein At1g01640 [Phoenix dactylifera]
c50112.graph_c0	0	54.53	30.95	10.32	12.71	21.32	up	up	normal	normal	--	Cellulose synthase	PREDICTED: cellulose synthase-like protein E1 isoform X4 [Nelumbo nucifera]
c50112.graph_c1	1.32	54.21	31.15	10.62	25.76	26.55	up	up	normal	normal	--	Cellulose synthase	Cellulose synthase [Macleaya cordata]
c50120.graph_c1	4.93	1.29	0.91	4.2	0.77	0.64	normal	down	down	down	--	Protein kinase domain;; Protein tyrosine kinase	PREDICTED: serine/threonine-protein kinase D6PK-like [Phoenix dactylifera]
c50123.graph_c0	0.19	0.96	0.19	4.86	1.26	0.83	normal	--	down	down	--	Domain of unknown function (DUF4452)	hypothetical protein PV09_02348 [Verruconis gallopava]
c50128.graph_c0	41.34	0	0	7.3	0.82	0	down	down	down	down	--	Pollen proteins Ole e I like	non-classical arabinogalactan protein 31 [Amborella trichopoda]
c50130.graph_c0	136.2	29.18	137.12	49.77	23.13	21.4	down	normal	normal	normal	--	--	hypothetical protein BRADI_1g12673v3 [Brachypodium distachyon]
c50134.graph_c0	13.95	7.55	8.4	25.59	8.94	7.68	normal	normal	normal	down	K20359|1.77574e-49|vvi:100241569|K20359 PRA1 family protein 1 | (RefSeq) PRA1 family protein B3-like	PRA1 family protein	PREDICTED: PRA1 family protein B3 [Daucus carota subsp. sativus]
c50144.graph_c0	7.32	0.91	2.6	1.74	1.58	0.22	down	normal	--	--	--	--	--
c50147.graph_c0	36.98	32.75	17.74	34.05	13.87	8.78	normal	normal	normal	down	--	Glycosyl hydrolases family 17;; X8 domain	PREDICTED: glucan endo-1,3-beta-glucosidase 12-like [Nelumbo nucifera]
c50149.graph_c0	0.93	0	1.54	6.68	0	0	--	--	down	down	--	Transmembrane amino acid transporter protein;; Tryptophan/tyrosine permease family	unnamed protein product, partial [Vitis vinifera]
c50156.graph_c0	0.58	7.48	7.68	0.19	22.64	7.31	normal	up	up	up	--	--	hypothetical protein COLO4_14335 [Corchorus olitorius]
c50156.graph_c1	5.5	121.43	84.01	7.23	190.49	50.92	up	up	up	up	--	--	PREDICTED: uncharacterized protein LOC100244084 [Vitis vinifera]
c50160.graph_c0	0.08	0.08	23.14	0	0	0	--	up	--	--	--	--	--
c50165.graph_c0	1.7	0.09	0.07	1.08	0.23	0	down	down	normal	down	K01051|0|nnu:104609248|K01051 pectinesterase [EC:3.1.1.11] | (RefSeq) pectinesterase/pectinesterase inhibitor PPE8B	Pectinesterase;; Plant invertase/pectin methylesterase inhibitor	PREDICTED: pectinesterase/pectinesterase inhibitor PPE8B [Nelumbo nucifera]
c50187.graph_c0	65.93	50.72	115.31	17.22	50.9	38.65	normal	normal	up	normal	--	--	--
c50208.graph_c0	1.9	29.43	16.18	7.23	11.84	9.98	up	up	normal	normal	--	--	--
c50209.graph_c0	1.36	0.12	0.13	2.15	0.39	0.16	normal	normal	down	down	K04733|0|tcc:TCM_022369|K04733 interleukin-1 receptor-associated kinase 4 [EC:2.7.11.1] | (RefSeq) Kinase family protein	Protein kinase domain;; Protein tyrosine kinase;; Wall-associated receptor kinase galacturonan-binding	hypothetical protein VITISV_022322 [Vitis vinifera]
c50218.graph_c1	10.44	6.8	8.56	19.48	3.86	4.61	normal	normal	down	down	--	--	unnamed protein product [Coffea canephora]
c50223.graph_c0	2.18	0.75	14.74	0.78	0.28	0.6	normal	up	normal	normal	K14664|0|pop:POPTR_0002s08300g|K14664 IAA-amino acid hydrolase [EC:3.5.1.-] | (RefSeq) POPTRDRAFT_551444; hypothetical protein	Peptidase family M20/M25/M40;; Peptidase dimerisation domain	hypothetical protein POPTR_0002s08300g [Populus trichocarpa]
c50227.graph_c1	4.18	266.43	16.16	29.07	261.89	9.4	up	up	up	normal	--	C2H2-type zinc finger;; Zinc-finger double-stranded RNA-binding;; C2H2-type zinc finger;; Zinc-finger of C2H2 type	hypothetical protein VITISV_013327 [Vitis vinifera]
c50237.graph_c0	700.4	83.17	186.33	239.97	75.76	73.81	down	normal	normal	down	K02894|1.6866e-93|crb:CARUB_v10014805mg|K02894 large subunit ribosomal protein L23e | (RefSeq) hypothetical protein	Ribosomal protein L14p/L23e	hypothetical protein CARUB_v10014805mg, partial [Capsella rubella]
c50283.graph_c0	2.27	0.34	0.26	3.06	0.15	0.14	down	down	down	down	--	Formin Homology 2 Domain	PREDICTED: formin-like protein 1 [Phoenix dactylifera]
c50286.graph_c0	0.19	2.4	0.92	1.78	1.84	2.97	up	normal	normal	normal	--	--	--
c50300.graph_c0	0.47	34.41	54.47	81.29	38.13	31.51	up	up	normal	normal	K00416|6.51158e-35|nnu:104599876|K00416 ubiquinol-cytochrome c reductase subunit 6 | (RefSeq) cytochrome b-c1 complex subunit 6-like	Ubiquinol-cytochrome C reductase hinge protein	cytochrome b-c1 complex subunit 6 [Quercus suber]
c50304.graph_c0	0.13	1.3	0.51	6.46	1.22	0.15	up	normal	down	down	K04079|0|egu:105059479|K04079 molecular chaperone HtpG | (RefSeq) heat shock protein 83	Hsp90 protein;; Histidine kinase-, DNA gyrase B-, and HSP90-like ATPase;; Histidine kinase-, DNA gyrase B-, and HSP90-like ATPase	hsp90-like protein [Verruconis gallopava]
c50304.graph_c1	0	0	0	5.23	0	0	--	--	down	down	K04079|5.22597e-79|pda:103715800|K04079 molecular chaperone HtpG | (RefSeq) heat shock protein 83	Hsp90 protein	hypothetical protein BC1G_07315 [Botrytis cinerea B05.10]
c50313.graph_c0	3.11	15.05	18.63	11.94	21.37	52.69	normal	up	normal	up	--	--	--
c50324.graph_c0	6.05	4.03	1.63	4.56	0.29	1.26	normal	normal	down	normal	--	--	PREDICTED: uncharacterized protein LOC103713832 [Phoenix dactylifera]
c50330.graph_c0	0	2.39	3.43	3.97	1.85	2.1	up	up	normal	normal	--	--	--
c50332.graph_c0	4.64	0.73	0.29	9.47	2.63	3.52	down	down	down	normal	K12640|0|pda:103722877|K12640 brassinosteroid-6-oxidase 2 [EC:1.14.-.-] | (RefSeq) cytochrome P450 85A1-like	Cytochrome P450	PREDICTED: cytochrome P450 85A1-like [Phoenix dactylifera]
c50364.graph_c0	0.04	0.47	0.28	5.43	0.07	0	--	--	down	down	K01051|0|nnu:104609248|K01051 pectinesterase [EC:3.1.1.11] | (RefSeq) pectinesterase/pectinesterase inhibitor PPE8B	Pectinesterase;; Plant invertase/pectin methylesterase inhibitor	hypothetical protein AQUCO_01300908v1 [Aquilegia coerulea]
c50370.graph_c0	1.31	0	0	0.12	0	0	down	down	--	--	K10143|1.48358e-165|nnu:104608738|K10143 E3 ubiquitin-protein ligase RFWD2 [EC:2.3.2.27] | (RefSeq) WD repeat-containing protein RUP2-like	WD domain, G-beta repeat	PREDICTED: WD repeat-containing protein RUP2-like [Nelumbo nucifera]
c50371.graph_c0	0	0	0.12	26.88	0	0	--	--	down	down	K02955|2.37383e-71|obr:102702838|K02955 small subunit ribosomal protein S14e | (RefSeq) 40S ribosomal protein S14-like	Ribosomal protein S11	40S ribosomal protein S14 [Sclerotinia borealis F-4128]
c50375.graph_c0	0.03	3.18	1.5	14.39	4.96	4.45	up	up	normal	down	--	--	--
c50397.graph_c0	2.8	0.06	0.07	0.2	0	0	down	down	--	--	K09422|5.76012e-42|nnu:104603034|K09422 myb proto-oncogene protein, plant | (RefSeq) protein rough sheath 2 homolog	--	PREDICTED: protein rough sheath 2 homolog [Nelumbo nucifera]
c50397.graph_c1	2.16	0.13	0.22	0.13	0	0	down	down	--	--	K09422|2.20809e-77|sind:105176174|K09422 myb proto-oncogene protein, plant | (RefSeq) protein rough sheath 2 homolog	Myb-like DNA-binding domain;; Myb-like DNA-binding domain	unnamed protein product [Coffea canephora]
c50421.graph_c0	1.06	8.44	3.07	5.77	7.4	9.11	up	normal	normal	normal	--	--	eisosome protein SEG2 [Amborella trichopoda]
c50422.graph_c0	5.74	2.74	0.78	40.53	40.89	25.18	normal	down	normal	normal	--	--	hypothetical protein GLYMA_17G211100 [Glycine max]
c50426.graph_c0	0	3.89	0.61	1.64	1.57	2.46	up	--	--	--	--	--	--
c50442.graph_c0	18.43	27.73	19.68	9.16	24.55	25.72	normal	normal	up	normal	--	--	--
c50448.graph_c1	0.95	8.83	5.31	7.18	12.32	12.66	up	up	normal	normal	K19476|1.25284e-99|jcu:105637790|K19476 vacuolar protein sorting-associated protein IST1 | (RefSeq) uncharacterized LOC105637790	Regulator of Vps4 activity in the MVB pathway	IST1-like protein, partial [Carica papaya]
c50452.graph_c0	3.74	3.1	12.21	1.41	4.64	4.26	normal	normal	up	normal	--	Tetratricopeptide repeat;; Tetratricopeptide repeat	PREDICTED: uncharacterized protein LOC103336872 [Prunus mume]
c50465.graph_c0	0	0	1.85	0	0	0	--	up	--	--	K15377|1.04266e-18|cre:CHLREDRAFT_189789|K15377 solute carrier family 44 (choline transporter-like protein), member 2/4/5 | (RefSeq) hypothetical protein	Plasma-membrane choline transporter	plasma-membrane choline transporter-domain-containing protein [Catenaria anguillulae PL171]
c50466.graph_c0	1.23	17.93	15.17	11.32	18.53	49.71	up	up	normal	up	--	--	unknown, partial [Hyacinthus orientalis]
c50472.graph_c0	27.87	6.24	5.69	13.98	6.07	5.45	down	down	normal	normal	K10753|7.26147e-105|egu:105047131|K10753 histone chaperone ASF1 | (RefSeq) histone chaperone ASF1B-like	ASF1 like histone chaperone	PREDICTED: histone chaperone ASF1B-like [Elaeis guineensis]
c50475.graph_c0	0	1.65	0	0	16.22	0	up	--	up	--	--	--	--
c50492.graph_c0	0	0	0	8.87	0	0	--	--	down	down	--	Glycosyl hydrolases family 28	neutral endopolygalacturonase SSPG1d [Sclerotinia sclerotiorum]
c50503.graph_c0	36.19	8.37	16.89	18.86	12.98	12.99	down	normal	normal	normal	K11663|1.68396e-94|egu:105045907|K11663 zinc finger HIT domain-containing protein 1 | (RefSeq) SWR1 complex subunit 6	HIT zinc finger	PREDICTED: SWR1 complex subunit 6 [Elaeis guineensis]
c50505.graph_c0	5.77	0.07	0.07	0.72	0.22	0.07	down	down	--	--	--	--	uncharacterized protein LOC18436351 [Amborella trichopoda]
c50513.graph_c0	81.34	7.22	5.99	48.97	3.05	3.27	down	down	down	down	--	--	--
c50539.graph_c0	0	0	0	37.85	0	0	--	--	down	down	K03263|5.19821e-06|sind:105180003|K03263 translation initiation factor 5A | (RefSeq) eukaryotic translation initiation factor 5A	--	hypothetical protein sscle_07g055970 [Sclerotinia sclerotiorum 1980 UF-70]
c50551.graph_c0	38.25	3.25	8.03	24.76	4.8	7.29	down	down	down	down	K00030|6.84228e-100|cic:CICLE_v10025889mg|K00030 isocitrate dehydrogenase (NAD+) [EC:1.1.1.41] | (RefSeq) hypothetical protein	Isocitrate/isopropylmalate dehydrogenase	isocitrate dehydrogenase [NAD] regulatory subunit 1, mitochondrial [Citrus clementina]
c50551.graph_c1	25.12	7.38	6.8	27.34	4.21	6.66	normal	normal	down	down	K00030|5.38985e-105|nnu:104599192|K00030 isocitrate dehydrogenase (NAD+) [EC:1.1.1.41] | (RefSeq) isocitrate dehydrogenase [NAD] regulatory subunit 1, mitochondrial-like	Isocitrate/isopropylmalate dehydrogenase	isocitrate dehydrogenase [NAD] regulatory subunit 3, mitochondrial isoform X2 [Quercus suber]
c50554.graph_c0	0.14	2.57	1.99	1.42	0.5	0.59	up	up	normal	normal	K08064|1.78824e-64|nnu:104600617|K08064 nuclear transcription factor Y, alpha | (RefSeq) nuclear transcription factor Y subunit A-4-like	CCAAT-binding transcription factor (CBF-B/NF-YA) subunit B	CCAAT-binding transcription factor [Macleaya cordata]
c50555.graph_c0	735.55	992.89	2839.95	168.27	240.82	603.2	normal	normal	normal	up	--	Glyoxalase/Bleomycin resistance protein/Dioxygenase superfamily;; Glyoxalase/Bleomycin resistance protein/Dioxygenase superfamily	PREDICTED: uncharacterized protein LOC104596717 [Nelumbo nucifera]
c50566.graph_c0	0.31	0.3	0.39	1.04	0.48	0.08	--	--	normal	down	--	Helix-loop-helix DNA-binding domain	hypothetical protein POPTR_0002s14430g [Populus trichocarpa]
c50577.graph_c0	3.51	0.38	0.06	1.84	0.4	1.26	down	down	normal	normal	--	Protein tyrosine kinase;; Protein kinase domain	Protein kinase domain [Macleaya cordata]
c50588.graph_c0	0	0	57.11	0	0	0	--	up	--	--	K02872|3.3056e-61|gsl:Gasu_08090|K02872 large subunit ribosomal protein L13Ae | (RefSeq) 60S ribosomal protein L13A	Ribosomal protein L13	RecName: Full=60S ribosomal protein L13a
c50603.graph_c0	19.76	6.17	6.02	14.96	4.25	5.86	normal	normal	down	normal	K05955|3.68028e-137|pda:103722105|K05955 protein farnesyltransferase/geranylgeranyltransferase type-1 subunit alpha [EC:2.5.1.58 2.5.1.59] | (RefSeq) protein farnesyltransferase/geranylgeranyltransferase type-1 subunit alpha	Protein prenyltransferase alpha subunit repeat;; Protein prenyltransferase alpha subunit repeat	PREDICTED: protein farnesyltransferase/geranylgeranyltransferase type-1 subunit alpha [Phoenix dactylifera]
c50614.graph_c0	25.69	1.19	0.29	31.91	0.66	0.08	down	down	down	down	--	Carbohydrate binding domain CBM49;; Glycosyl hydrolase family 9	PREDICTED: endoglucanase 19 [Nelumbo nucifera]
c50632.graph_c0	406.9	502.82	485.84	230.27	601.99	510.15	normal	normal	up	normal	--	Remorin, C-terminal region	remorin 4.1-like [Quercus suber]
c50634.graph_c0	23.67	1.84	2.95	7.32	1.46	1.3	down	down	down	down	K10740|1.90473e-55|egu:105039914|K10740 replication factor A3 | (RefSeq) replication protein A 14 kDa subunit	Replication factor A protein 3	Replication protein A 14 kDa subunit, partial [Ananas comosus]
c50635.graph_c0	0.47	0.09	0.09	50.88	0.57	0	--	--	down	down	--	--	hypothetical protein L207DRAFT_227072 [Meliniomyces variabilis F]
c50638.graph_c0	29.58	10.96	31.48	23.84	6.24	6.71	normal	normal	down	down	K05894|0|nnu:104600361|K05894 12-oxophytodienoic acid reductase [EC:1.3.1.42] | (RefSeq) 12-oxophytodienoate reductase 3	NADH:flavin oxidoreductase / NADH oxidase family	PREDICTED: 12-oxophytodienoate reductase 3 [Nelumbo nucifera]
c50651.graph_c0	0.06	0.87	0.8	0.73	1.04	1.48	up	normal	normal	normal	--	Domain of unknown function (DUF4283)	RNA exonuclease 1 [Dendrobium catenatum]
c50654.graph_c0	9.82	2.85	4.45	19.25	3.37	3.97	normal	normal	down	down	--	--	PREDICTED: reticulon-like protein B8 [Phoenix dactylifera]
c50668.graph_c0	2.99	1.49	0.32	0	0.58	0.68	normal	down	--	--	--	Cytochrome P450	PREDICTED: cytochrome P450 CYP72A219-like [Nelumbo nucifera]
c50670.graph_c0	0	0	0	46.89	0	0	--	--	down	down	K02943|2.42191e-18|apro:F751_0151|K02943 large subunit ribosomal protein LP2 | (RefSeq) 60S acidic ribosomal protein P2	60s Acidic ribosomal protein	putative 60s acidic ribosomal protein p2 protein [Botrytis cinerea BcDW1]
c50688.graph_c0	2.86	0.12	0.12	1.41	0.63	0.24	down	down	normal	normal	--	Salt stress response/antifungal	cysteine-rich repeat secretory protein 15-like [Manihot esculenta]
c50691.graph_c0	3.92	24.14	23.08	20.18	24.36	11.43	up	up	normal	normal	K09419|8.17498e-08|cic:CICLE_v10026058mg|K09419 heat shock transcription factor, other eukaryote | (RefSeq) hypothetical protein	--	heat shock factor protein HSF24 isoform X2 [Citrus clementina]
c50691.graph_c1	4.95	39.16	31.15	27.82	29.87	18.12	up	up	normal	normal	K09419|1.12519e-50|nnu:104606401|K09419 heat shock transcription factor, other eukaryote | (RefSeq) heat shock factor protein HSF24	HSF-type DNA-binding	PREDICTED: heat shock factor protein HSF24 [Nelumbo nucifera]
c50705.graph_c0	20.74	0	0	0	0	0	down	down	--	--	--	--	--
c50711.graph_c0	0.34	0.5	0.84	13.1	1.05	5.26	--	--	down	normal	--	--	calycin-like protein [Penicillium brasilianum]
c50718.graph_c0	0.74	6.16	2.53	3.7	3.18	6.25	up	normal	normal	normal	--	--	--
c50730.graph_c0	1.53	1.69	3.36	1.21	0	0	normal	normal	down	down	--	--	--
c50736.graph_c0	22.22	2.58	1.64	1.74	0.13	0	down	down	--	--	--	NPH3 family	BTB/POZ domain-containing protein At1g03010 isoform X3 [Sesamum indicum]
c50736.graph_c1	13.71	2.37	1.32	3.16	0.1	0.1	down	down	down	down	--	NPH3 family;; BTB/POZ domain	PREDICTED: BTB/POZ domain-containing protein At1g03010 isoform X1 [Ziziphus jujuba]
c50742.graph_c1	57.25	3.12	4.89	8.92	0.73	0.89	down	down	down	down	--	--	Polyadenylate-binding protein-interacting protein 10 [Zea mays]
c50750.graph_c0	6.56	0.27	0.28	5.94	1.6	0.43	down	down	normal	down	--	Papain family cysteine protease;; Granulin;; Peptidase C1-like family	hypothetical protein CDL15_Pgr014519 [Punica granatum]
c50757.graph_c0	0	0	2.4	0	0	0	--	up	--	--	K12812|3.42363e-106|pda:103712937|K12812 ATP-dependent RNA helicase UAP56/SUB2 [EC:3.6.4.13] | (RefSeq) DEAD-box ATP-dependent RNA helicase 56-like	DEAD/DEAH box helicase;; Type III restriction enzyme, res subunit	ATP-dependent RNA helicase UAP56/SUB2 [Rhizoctonia solani AG-1 IB]
c50763.graph_c0	10.8	5.61	2.94	8.2	1.62	1.26	normal	normal	down	down	K05391|0|nnu:104594881|K05391 cyclic nucleotide gated channel, other eukaryote | (RefSeq) protein CNGC15b	Ion transport protein;; Cyclic nucleotide-binding domain	PREDICTED: protein CNGC15b isoform X1 [Nelumbo nucifera]
c50768.graph_c0	7.4	0.26	0.17	6.95	0.51	0.32	down	down	down	down	K10256|7.98894e-172|nnu:104611778|K10256 omega-6 fatty acid desaturase / acyl-lipid omega-6 desaturase (Delta-12 desaturase) [EC:1.14.19.6 1.14.19.22] | (RefSeq) delta(12)-fatty-acid desaturase FAD2-like	Fatty acid desaturase;; Domain of unknown function (DUF3474)	delta-12 fatty acid desaturase [Persea americana]
c50775.graph_c0	0	0	0	7.93	0	0	--	--	down	down	K02930|1.17764e-130|ppp:PHYPADRAFT_109466|K02930 large subunit ribosomal protein L4e | (RefSeq) hypothetical protein	Ribosomal protein L4/L1 family;; 60S ribosomal protein L4 C-terminal domain	similar to 60S ribosomal protein L4 [Botrytis cinerea T4]
c50777.graph_c0	4.22	12.82	5.74	0.55	0.93	3.21	normal	normal	normal	up	--	Sugar (and other) transporter;; Sugar (and other) transporter;; Major Facilitator Superfamily	PREDICTED: probable polyol transporter 6 [Phoenix dactylifera]
c50785.graph_c0	17.84	3.81	3.72	2.15	0.54	0.89	down	down	normal	normal	--	WRKY DNA -binding domain	PREDICTED: probable WRKY transcription factor 12 [Populus euphratica]
c50799.graph_c0	0	0	29.55	0	0	0	--	up	--	--	K02951|4.55056e-50|ppp:PHYPADRAFT_109134|K02951 small subunit ribosomal protein S12e | (RefSeq) hypothetical protein	Ribosomal protein L7Ae/L30e/S12e/Gadd45 family	40S ribosomal protein S12 [Rhizoctonia solani AG-1 IA]
c50814.graph_c0	11.23	1.73	1.89	3.42	1.08	2.82	down	down	normal	normal	--	--	--
c50815.graph_c0	93.8	12.21	26.23	32.77	7.04	9.4	down	normal	down	down	--	--	hypothetical protein BVC80_8607g19 [Macleaya cordata]
c50834.graph_c1	7.23	37.66	35.12	30.5	62.14	76.17	normal	up	normal	normal	--	VHS domain;; GAT domain	PREDICTED: target of Myb protein 1-like isoform X1 [Phoenix dactylifera]
c50839.graph_c0	4.12	1.31	2.21	12.17	0.23	0.22	normal	normal	down	down	--	Wound-induced protein	PREDICTED: uncharacterized protein LOC102591571 [Solanum tuberosum]
c50840.graph_c0	0.24	3.12	2.31	5.57	1.59	2.88	up	up	normal	normal	--	GMC oxidoreductase;; GMC oxidoreductase;; FAD binding domain;; Lycopene cyclase protein	alcohol oxidase 1 [Verruconis gallopava]
c50841.graph_c0	0	0	0	16.56	0	0	--	--	down	down	K17743|1.13787e-78|ccp:CHC_T00007631001|K17743 D-xylose reductase [EC:1.1.1.307] | (RefSeq) hypothetical protein	Aldo/keto reductase family	NAD(P)H-dependent D-xylose reductase xyl1 [Sclerotinia borealis F-4128]
c50845.graph_c0	2.43	0.58	0.07	0.34	0.21	1.13	normal	down	--	--	K10398|1.89248e-17|csv:101208320|K10398 kinesin family member 11 | (RefSeq) 125 kDa kinesin-related protein	Kinesin motor domain	hypothetical protein AQUCO_01000689v1 [Aquilegia coerulea]
c50863.graph_c0	5.15	0.7	2.04	3.62	0.56	1.29	normal	normal	down	normal	K05389|3.86193e-157|egr:104450423|K05389 potassium channel subfamily K, other eukaryote | (RefSeq) two-pore potassium channel 1	Ion channel;; EF hand;; Ion transport protein;; EF hand	outward-rectifying potassium channel KCO1 [Eucalyptus camaldulensis]
c50871.graph_c0	0	0	7.27	0	0	0	--	up	--	--	--	Trypsin-like peptidase domain;; Trypsin;; PDZ domain	protease Do-like 10, mitochondrial [Arachis ipaensis]
c50878.graph_c0	9.11	6.51	12.57	24.24	1.88	3	normal	normal	down	down	--	haloacid dehalogenase-like hydrolase;; Haloacid dehalogenase-like hydrolase;; HAD-hyrolase-like	HAD hydrolase [Macleaya cordata]
c50891.graph_c0	1.04	7.31	7.61	13.07	5.47	5.3	normal	up	normal	normal	K01537|3.95464e-21|mus:103978589|K01537 Ca2+-transporting ATPase [EC:3.6.3.8] | (RefSeq) calcium-transporting ATPase 1, endoplasmic reticulum-type-like	Cation transporter/ATPase, N-terminus	unnamed protein product [Coffea canephora]
c50893.graph_c0	0	2.21	1.67	2.35	0.39	1.07	up	up	normal	normal	--	--	--
c50893.graph_c1	14.12	23.19	31.37	121.65	10.1	14.16	normal	normal	down	down	--	Globin	unnamed protein product, partial [Vitis vinifera]
c50899.graph_c0	162.98	182.75	200.73	745.1	202.05	197.11	normal	normal	down	down	K01626|0|nnu:104606377|K01626 3-deoxy-7-phosphoheptulonate synthase [EC:2.5.1.54] | (RefSeq) phospho-2-dehydro-3-deoxyheptonate aldolase 2, chloroplastic-like	Class-II DAHP synthetase family	PREDICTED: phospho-2-dehydro-3-deoxyheptonate aldolase 2, chloroplastic-like [Nelumbo nucifera]
c50900.graph_c1	154.94	65.2	121.59	52.74	291.4	93.06	normal	normal	up	normal	--	--	--
c50906.graph_c0	2.2	0.71	3.23	6.92	0.63	1.21	normal	normal	down	down	--	--	PREDICTED: uncharacterized protein LOC105049735 isoform X1 [Elaeis guineensis]
c50928.graph_c0	7.34	1.29	1.51	4.96	2.36	2.33	down	down	normal	normal	--	--	hypothetical protein AQUCO_03000103v1 [Aquilegia coerulea]
c50935.graph_c1	26.53	5.74	8.86	14.61	5.92	3.84	down	normal	normal	down	--	Protein of unknown function (DUF1336)	PREDICTED: protein ENHANCED DISEASE RESISTANCE 2-like [Nelumbo nucifera]
c50942.graph_c0	24.43	6.88	7.01	184.7	13.43	27.42	normal	normal	down	down	K01915|1.30271e-63|vvi:100246404|K01915 glutamine synthetase [EC:6.3.1.2] | (RefSeq) GS, GS1, GS1-2; glutamine synthetase	Glutamine synthetase, beta-Grasp domain	glutamine synthetase N-1 isoform X2 [Vigna radiata var. radiata]
c50948.graph_c0	4.68	0.51	0.11	8.3	2.25	0.32	normal	down	normal	down	--	POT family	Proton-dependent oligopeptide transporter family [Macleaya cordata]
c50955.graph_c0	197.9	19.05	51.7	654.45	6.36	3.4	down	normal	down	down	--	--	--
c50958.graph_c0	0	0	46.52	0	0	0	--	up	--	--	K02976|5.81864e-31|csv:101217730|K02976 small subunit ribosomal protein S26e | (RefSeq) 40S ribosomal protein S26-3	Ribosomal protein S26e	hypothetical protein L969DRAFT_457966 [Mixia osmundae IAM 14324]
c50965.graph_c0	5.76	4.88	0.2	16.34	0.21	0	normal	down	down	down	K01728|1.79139e-71|pop:POPTR_0015s09930g|K01728 pectate lyase [EC:4.2.2.2] | (RefSeq) POPTRDRAFT_575272; pectate lyase 22 precursor family protein	--	probable pectate lyase 18 [Olea europaea var. sylvestris]
c50965.graph_c1	13.39	3.12	0.32	10.46	0.11	0	normal	down	down	down	K01728|1.16131e-47|vvi:100243265|K01728 pectate lyase [EC:4.2.2.2] | (RefSeq) probable pectate lyase 5	--	unknown [Lotus japonicus]
c50965.graph_c2	9.72	4.03	0	13.38	0.4	0	normal	down	down	down	K01728|1.97204e-106|bna:106422643|K01728 pectate lyase [EC:4.2.2.2] | (RefSeq) probable pectate lyase 22	Pectate lyase;; Right handed beta helix region	hypothetical protein CRG98_002587 [Punica granatum]
c50969.graph_c1	0	3.05	6.52	6.37	5.02	2.78	--	up	normal	normal	K01230|2.90008e-50|atr:18435677|K01230 mannosyl-oligosaccharide alpha-1,2-mannosidase [EC:3.2.1.113] | (RefSeq) mannosyl-oligosaccharide 1,2-alpha-mannosidase MNS1	Glycosyl hydrolase family 47	PREDICTED: mannosyl-oligosaccharide 1,2-alpha-mannosidase MNS1-like, partial [Nicotiana sylvestris]
c50977.graph_c0	80.45	13.37	25.9	47.3	19.6	16.23	down	normal	normal	normal	--	Uncharacterised protein family (UPF0041)	PREDICTED: mitochondrial pyruvate carrier 4-like [Pyrus x bretschneideri]
c50980.graph_c0	0	0	11.98	0	0	0	--	up	--	--	--	Enhancer of rudimentary	hypothetical protein GUITHDRAFT_90822 [Guillardia theta CCMP2712]
c50985.graph_c0	1	5.83	5.52	18.43	5.66	3.47	normal	up	normal	down	--	--	uncharacterized protein LOC111274574 isoform X1 [Durio zibethinus]
c51011.graph_c0	0.33	4.09	8.16	2.85	1.96	1.14	up	up	normal	normal	K20772|0|mdm:103439201|K20772 1-aminocyclopropane-1-carboxylate synthase 1/2/6 [EC:4.4.1.14] | (RefSeq) MdACS-5B; 1-aminocyclopropane-1-carboxylate synthase	Aminotransferase class I and II	1-aminocyclopropane-1-carboxylate synthase [Malus domestica]
c51013.graph_c0	0.17	0	12.57	0	0	0	--	up	--	--	K02912|1.29446e-44|cre:CHLREDRAFT_191758|K02912 large subunit ribosomal protein L32e | (RefSeq) RPL32; ribosomal protein L32, component of cytosolic 80S ribosome and 60S large subunit	Ribosomal protein L32	60S ribosomal protein L32 [Rhizoctonia solani AG-1 IB]
c51019.graph_c0	0.14	2.94	1.93	1.16	0.45	0.37	up	up	normal	normal	--	Legume lectin domain;; Protein kinase domain;; Protein tyrosine kinase	l-type lectin-domain containing receptor kinase iv.2 [Quercus suber]
c51024.graph_c0	0	4.32	1.28	0.84	1.03	0.43	up	--	--	--	K09422|1.94789e-22|sind:105171783|K09422 myb proto-oncogene protein, plant | (RefSeq) myb-related protein Myb4-like	Myb-like DNA-binding domain	transcription factor Myb1, partial [Arachis hypogaea]
c51030.graph_c0	1.55	3.04	1.32	11.83	4.39	3.12	normal	normal	normal	down	--	Protein tyrosine kinase;; Protein kinase domain;; Protein kinase domain;; Protein tyrosine kinase	PREDICTED: probable receptor-like protein kinase At4g10390 [Nelumbo nucifera]
c51032.graph_c0	13.38	4.87	4.25	12.59	3.66	4.8	normal	normal	down	normal	K08247|0|nnu:104593907|K08247 methionine S-methyltransferase [EC:2.1.1.12] | (RefSeq) methionine S-methyltransferase	Aminotransferase class I and II;; Methyltransferase domain;; Methyltransferase small domain;; Ribosomal protein L11 methyltransferase (PrmA)	PREDICTED: methionine S-methyltransferase [Nelumbo nucifera]
c51035.graph_c0	0	0	114.67	0	0	0	--	up	--	--	--	Fucose-binding lectin II (PA-IIL)	Calcium-mediated lectin [Metarhizium rileyi RCEF 4871]
c51043.graph_c0	3.6	2.18	2.5	5.55	1.49	1.89	normal	normal	down	normal	--	Kelch motif;; Development and cell death domain;; Kelch motif;; Kelch motif;; Galactose oxidase, central domain;; Galactose oxidase, central domain;; Kelch motif	PREDICTED: uncharacterized protein LOC18597448 isoform X1 [Theobroma cacao]
c51050.graph_c0	22.03	6.66	2.71	3.81	1.72	2.04	normal	down	normal	normal	K19307|1.16364e-93|nnu:104594313|K19307 25S rRNA (uracil2634-N3)-methyltransferase [EC:2.1.1.313] | (RefSeq) uncharacterized protein At4g26485-like	Domain of unknown function (DUF2431)	PREDICTED: uncharacterized protein At4g26485-like [Nelumbo nucifera]
c51056.graph_c0	14.94	0.77	1.01	2.34	0.31	1.52	down	down	normal	normal	--	PLATZ transcription factor	PREDICTED: uncharacterized protein LOC104607293 [Nelumbo nucifera]
c51077.graph_c0	0.93	0.39	0.37	6.54	0.54	0.8	--	--	down	down	--	Zinc-binding dehydrogenase	putative alcohol dehydrogenase [Diplodia seriata]
c51078.graph_c0	0	0	0	12.76	0	0	--	--	down	down	K02875|1.17637e-21|gsl:Gasu_42990|K02875 large subunit ribosomal protein L14e | (RefSeq) 60S ribosomal protein L14e	Ribosomal protein L14;; KOW motif	60S ribosomal protein L14 [Sclerotinia sclerotiorum 1980 UF-70]
c51080.graph_c0	10.97	0.83	1.52	4.61	0.36	0.85	down	down	down	down	--	Rhodanese-like domain	PREDICTED: rhodanese-like domain-containing protein 9, chloroplastic [Elaeis guineensis]
c51089.graph_c0	9.81	0.26	1	4.46	0.62	1.33	down	down	normal	normal	K03574|8.93336e-51|jcu:105641961|K03574 8-oxo-dGTP diphosphatase [EC:3.6.1.55] | (RefSeq) nudix hydrolase 1	NUDIX domain	nudix hydrolase 1-like [Quercus suber]
c51091.graph_c1	20.14	9.43	2.49	14.45	4.87	5.86	normal	down	normal	normal	--	Fantastic Four meristem regulator	PREDICTED: protein FAF-like, chloroplastic [Nelumbo nucifera]
c51103.graph_c0	7.65	2.63	1.24	6.35	1.66	2.74	normal	down	normal	normal	--	--	hypothetical protein AQUCO_00201389v1 [Aquilegia coerulea]
c51110.graph_c0	9.53	1.74	2.42	6.16	1.43	1.25	down	normal	down	down	--	RF-1 domain	PREDICTED: uncharacterized protein LOC104593895 isoform X1 [Nelumbo nucifera]
c51114.graph_c0	18.17	10.25	12	5.11	8.39	21.85	normal	normal	normal	up	--	--	--
c51126.graph_c1	1.57	4.68	8.18	4	1.19	1.65	normal	up	normal	normal	--	--	hypothetical protein BVC80_1543g280 [Macleaya cordata]
c51129.graph_c0	185.85	114.34	127.81	271.82	86.98	66.79	normal	normal	normal	down	K02639|1.35331e-68|vvi:100251971|K02639 ferredoxin | (RefSeq) ferredoxin-3, chloroplastic	2Fe-2S iron-sulfur cluster binding domain	PREDICTED: ferredoxin-3, chloroplastic [Vitis vinifera]
c51130.graph_c0	10.19	0	1.05	5.96	0	0.87	down	down	down	normal	--	--	--
c51133.graph_c0	0.11	1.47	0.37	10.5	2.24	1.44	up	--	down	down	--	--	PREDICTED: uncharacterized protein LOC104607726 [Nelumbo nucifera]
c51136.graph_c0	0	0	12.05	0	0	0	--	up	--	--	K02183|6.58182e-35|brp:103841572|K02183 calmodulin | (RefSeq) calmodulin-5	EF hand;; EF-hand domain;; EF-hand domain pair;; EF-hand domain pair;; EF hand	calmodulin [Dichomitus squalens LYAD-421 SS1]
c51150.graph_c0	0	0	11.2	0	0	0	--	up	--	--	K07208|3.05371e-31|gsl:Gasu_37740|K07208 Ras homolog enriched in brain | (RefSeq) small GTP-binding protein of Ras family	Ras family;; Ras of Complex, Roc, domain of DAPkinase;; ADP-ribosylation factor family	small GTP-binding protein domain [Spizellomyces punctatus DAOM BR117]
c51164.graph_c0	45.53	5.54	17.05	20.03	4.41	4.4	down	normal	down	down	K14490|1.94997e-72|egu:105035711|K14490 histidine-containing phosphotransfer peotein | (RefSeq) histidine-containing phosphotransfer protein 2	Hpt domain	PREDICTED: histidine-containing phosphotransfer protein 2 isoform X1 [Elaeis guineensis]
c51169.graph_c0	5.64	6.72	0.9	12.12	5.67	2.68	normal	down	normal	down	K04733|1.09386e-135|vvi:100252865|K04733 interleukin-1 receptor-associated kinase 4 [EC:2.7.11.1] | (RefSeq) serine/threonine-protein kinase At5g01020	Protein kinase domain;; Protein tyrosine kinase	PREDICTED: serine/threonine-protein kinase At5g01020 [Vitis vinifera]
c51169.graph_c1	5.76	6.12	1.79	17.77	3.22	4.47	normal	normal	down	down	K04733|1.43953e-85|pper:PRUPE_ppa024820mg|K04733 interleukin-1 receptor-associated kinase 4 [EC:2.7.11.1] | (RefSeq) hypothetical protein	Protein tyrosine kinase;; Protein kinase domain	probable serine/threonine-protein kinase PBL15 [Quercus suber]
c51170.graph_c0	0	0.2	0.1	16.59	0.84	13.48	--	--	down	normal	K02262|1.12245e-58|bvg:809515|K02262 cytochrome c oxidase subunit 3 | (RefSeq) cox3, BevupMp114; cytochrome c oxidase subunit 3	Cytochrome c oxidase subunit III	uncharacterized protein LOC110703544 [Chenopodium quinoa]
c51177.graph_c0	22.27	0.61	0.09	7.06	0.19	0	down	down	down	down	--	--	PREDICTED: protein XRI1-like isoform X1 [Nelumbo nucifera]
c51178.graph_c0	0	0	0	22.17	0	0	--	--	down	down	K02901|1.63124e-48|gsl:Gasu_38060|K02901 large subunit ribosomal protein L27e | (RefSeq) 60S ribosomal protein L27e	Ribosomal L27e protein family	60S ribosomal protein L27 [Botrytis cinerea B05.10]
c51184.graph_c0	0	0	10.75	0	0	0	--	up	--	--	K06269|0|pxb:103939751|K06269 serine/threonine-protein phosphatase PP1 catalytic subunit [EC:3.1.3.16] | (RefSeq) serine/threonine-protein phosphatase PP1	Calcineurin-like phosphoesterase;; Serine-threonine protein phosphatase N-terminal domain	hypothetical protein AZE42_05907 [Rhizopogon vesiculosus]
c51189.graph_c0	7.51	1.15	1.41	8.74	3.75	1.5	down	normal	normal	down	--	Plastocyanin-like domain	hypothetical protein GOBAR_AA37289 [Gossypium barbadense]
c51197.graph_c0	1.22	12.61	6.45	18.04	12.85	21.23	up	up	normal	normal	--	ABC-transporter extracellular N-terminal;; ABC transporter	ABC transporter G family member 34 [Carica papaya]
c51200.graph_c0	31.18	0.23	3.32	24.06	0	0	down	down	down	down	K15382|2.05047e-58|nnu:104598913|K15382 solute carrier family 50 (sugar transporter) | (RefSeq) bidirectional sugar transporter SWEET16-like	Sugar efflux transporter for intercellular exchange;; Sugar efflux transporter for intercellular exchange	SWEET sugar transporter [Macleaya cordata]
c51206.graph_c0	0.17	7.32	4.47	10.44	7.67	11.66	up	up	normal	normal	K11000|1.95706e-124|gra:105794871|K11000 callose synthase [EC:2.4.1.-] | (RefSeq) callose synthase 12	1,3-beta-glucan synthase subunit FKS1, domain-1	callose synthase 12-like [Durio zibethinus]
c51213.graph_c0	1.55	1.08	1.22	2.41	0.54	0.2	normal	normal	normal	down	--	SAP domain;; Zinc finger C-x8-C-x5-C-x3-H type (and similar)	PREDICTED: zinc finger CCCH domain-containing protein 62-like [Nelumbo nucifera]
c51220.graph_c0	0	9.43	1.91	0	0	0	up	--	--	--	--	--	--
c51224.graph_c0	0	0.83	1.58	1.4	1.13	1.47	--	up	normal	normal	--	--	--
c51233.graph_c0	4.9	4.85	6.25	9.34	1.26	2.92	normal	normal	down	normal	K01595|4.63405e-93|egr:104448531|K01595 phosphoenolpyruvate carboxylase [EC:4.1.1.31] | (RefSeq) phosphoenolpyruvate carboxylase, housekeeping isozyme	Phosphoenolpyruvate carboxylase	hypothetical protein CRG98_000331 [Punica granatum]
c51237.graph_c0	0	0	15.57	0	0	0	--	up	--	--	--	Helix-turn-helix	hypothetical protein OBBRIDRAFT_793519 [Obba rivulosa]
c51242.graph_c0	25.22	0.15	0	18.16	14.45	1.84	down	down	normal	down	--	Plastocyanin-like domain	PREDICTED: uncharacterized protein LOC105060601 [Elaeis guineensis]
c51254.graph_c0	4.68	0.24	0.34	4.02	0.35	0.33	down	down	down	down	--	Protein of unknown function (DUF1191)	PREDICTED: uncharacterized protein LOC104593426 [Nelumbo nucifera]
c51255.graph_c0	33.92	15.61	4.29	12.9	8.67	4.73	normal	down	normal	normal	--	--	PREDICTED: vegetative cell wall protein gp1 isoform X2 [Beta vulgaris subsp. vulgaris]
c51256.graph_c0	7.18	14.37	3.2	1.12	5.82	5.34	normal	normal	up	up	--	--	--
c51263.graph_c0	7.71	2.33	2.18	3.66	0.41	0.56	normal	normal	down	down	--	Transcription factor regulating root and shoot growth via Pin3	PREDICTED: protein Brevis radix-like 4 [Nelumbo nucifera]
c51268.graph_c0	0.06	0.96	1.71	3.71	1.46	1.33	--	up	normal	normal	K03113|4.90937e-31|crb:CARUB_v10027405mg|K03113 translation initiation factor 1 | (RefSeq) hypothetical protein	--	translation initiation factor SUI1 [Verruconis gallopava]
c51294.graph_c0	1.43	11.5	4.79	5.4	11.38	10.3	up	normal	normal	normal	--	--	PREDICTED: uncharacterized protein LOC103718522 isoform X2 [Phoenix dactylifera]
c51300.graph_c0	90.92	52.08	106.44	24.95	90.68	104.27	normal	normal	up	up	--	--	PREDICTED: uncharacterized protein LOC103703873 [Phoenix dactylifera]
c51322.graph_c1	0	1.66	0.56	0	0	0	up	--	--	--	K09338|0|pda:103703476|K09338 homeobox-leucine zipper protein | (RefSeq) homeobox-leucine zipper protein ROC2-like	START domain	PREDICTED: homeobox-leucine zipper protein ROC2-like [Phoenix dactylifera]
c51323.graph_c0	2.72	0.95	1.34	3.26	0.34	0.48	normal	normal	down	down	K16241|2.7896e-36|jcu:105643650|K16241 transcription factor HY5 | (RefSeq) transcription factor HY5-like	bZIP transcription factor;; Basic region leucine zipper	hypothetical protein AQUCO_00300247v1 [Aquilegia coerulea]
c51324.graph_c0	0	0.2	0.41	1.22	0	0	--	--	down	down	K13108|6.71251e-36|csl:COCSUDRAFT_12693|K13108 smad nuclear-interacting protein 1 | (RefSeq) SMAD/FHA domain-containing protein	FHA domain	hypothetical protein PV09_08495 [Verruconis gallopava]
c51336.graph_c0	3.03	4.11	13.72	0.47	0.87	1.32	normal	up	--	--	--	--	--
c51338.graph_c0	81.42	12.59	26.85	32.98	25.51	16.83	down	normal	normal	normal	K02966|2.64322e-64|pda:103709249|K02966 small subunit ribosomal protein S19e | (RefSeq) 40S ribosomal protein S19-1-like	Ribosomal protein S19e	PREDICTED: 40S ribosomal protein S19-1-like [Phoenix dactylifera]
c51338.graph_c1	12.94	1.4	3.73	3.8	2.3	1.36	down	normal	normal	normal	K02966|9.23499e-24|cit:102627002|K02966 small subunit ribosomal protein S19e | (RefSeq) 40S ribosomal protein S19-3	Ribosomal protein S19e	hypothetical protein CISIN_1g032309mg [Citrus sinensis]
c51339.graph_c0	0	0	0	17.07	0	0	--	--	down	down	--	--	predicted protein [Botrytis cinerea B05.10]
c51340.graph_c0	0	0	0	15.02	0	0	--	--	down	down	--	--	hypothetical protein sscle_09g074250 [Sclerotinia sclerotiorum 1980 UF-70]
c51344.graph_c0	5.04	29.43	10.96	19.42	42.39	42.08	up	normal	normal	normal	--	Fip1 motif	PREDICTED: FIP1[V]-like protein [Nelumbo nucifera]
c51346.graph_c0	3.2	0.23	0.37	4.85	0.21	0.36	down	down	down	down	--	Protein of unknown function (DUF1645)	PREDICTED: uncharacterized protein LOC104602365 [Nelumbo nucifera]
c51352.graph_c0	4.76	3.31	3.84	4.55	7.28	17.71	normal	normal	normal	up	--	--	--
c51366.graph_c0	0	0.4	0.27	0.93	6.18	1.77	--	--	up	--	K02955|2.41221e-76|nnu:104587778|K02955 small subunit ribosomal protein S14e | (RefSeq) 40S ribosomal protein S14-like	Ribosomal protein S11	40S ribosomal protein S14 [Phytophthora parasitica INRA-310]
c51371.graph_c0	2.27	1.17	0.21	0.42	0.49	0.2	normal	down	--	--	--	short chain dehydrogenase;; Enoyl-(Acyl carrier protein) reductase;; KR domain	PREDICTED: short-chain dehydrogenase TIC 32, chloroplastic [Nelumbo nucifera]
c51378.graph_c0	0	0	13.63	0	0	0	--	up	--	--	K02934|3.15478e-41|bdi:100823288|K02934 large subunit ribosomal protein L6e | (RefSeq) 60S ribosomal protein L6-3	Ribosomal protein L6e	CYFA0S22e00210g1_1 [Cyberlindnera fabianii]
c51385.graph_c1	3.55	1.55	2.49	1.88	0.14	0.35	normal	normal	down	normal	--	Sugar (and other) transporter;; Major Facilitator Superfamily	PREDICTED: polyol transporter 5 [Ricinus communis]
c51387.graph_c0	11.24	1.3	0.4	1.04	0.27	0.4	down	down	--	--	--	Thaumatin family	unnamed protein product, partial [Vitis vinifera]
c51393.graph_c0	14.6	53.01	115.17	9.92	20.24	20.73	normal	up	normal	normal	K00799|2.23723e-110|nnu:104599002|K00799 glutathione S-transferase [EC:2.5.1.18] | (RefSeq) glutathione S-transferase F13	Glutathione S-transferase, C-terminal domain;; Glutathione S-transferase, N-terminal domain;; Glutathione S-transferase, N-terminal domain;; Glutathione S-transferase, N-terminal domain;; Glutathione S-transferase, C-terminal domain	PREDICTED: glutathione S-transferase F13 [Nelumbo nucifera]
c51394.graph_c0	1.04	20.22	6.32	13.12	17.88	12.88	up	up	normal	normal	K13425|4.13883e-33|nnu:104613060|K13425 WRKY transcription factor 22 | (RefSeq) WRKY transcription factor 22	WRKY DNA -binding domain	PREDICTED: WRKY transcription factor 22 [Nelumbo nucifera]
c51396.graph_c0	20.26	0.3	6.3	60.08	0.43	9.32	down	normal	down	down	--	Dirigent-like protein	dirigent protein 5-like [Lactuca sativa]
c51404.graph_c0	0.13	9.87	7.14	2.16	1.74	2.61	up	up	normal	normal	K08504|4.68108e-38|vvi:100266980|K08504 blocked early in transport 1 | (RefSeq) bet1-like SNARE 1-1	--	PREDICTED: bet1-like SNARE 1-1 [Vitis vinifera]
c51408.graph_c0	0	0	39.67	0	0	0	--	up	--	--	--	--	--
c51411.graph_c0	0	2.25	1.71	2.8	1.91	5.38	up	up	normal	normal	--	--	--
c51420.graph_c1	0	0	0	2.17	0	0	--	--	down	down	--	--	hypothetical protein BCIN_04g06830 [Botrytis cinerea B05.10]
c51427.graph_c0	0	0	13.02	0	0	0	--	up	--	--	K02922|1.95176e-26|mis:MICPUN_93506|K02922 large subunit ribosomal protein L37e | (RefSeq) RPL37E; ribosomal protein L37e	Ribosomal protein L37e	ribosomal protein L37 [Rhizoctonia solani 123E]
c51436.graph_c0	0.96	0.27	0	0.33	0.2	0.19	normal	down	--	--	K12471|8.14688e-88|nnu:104604450|K12471 epsin | (RefSeq) clathrin interactor EPSIN 1-like	--	Epsin domain [Macleaya cordata]
c51437.graph_c0	1.79	1.41	0.84	2.93	0.71	0.53	normal	normal	normal	down	--	--	PREDICTED: uncharacterized protein LOC104589115 [Nelumbo nucifera]
[truncated: 4,446 more rows]
