# Supplementary material for: Comparative Transcriptomic Analysis Reveals the Effects of Drought on the Biosynthesis of Methyleugenol in Asarum sieboldii Miq
Source: Biomolecules. 2021 Aug 18;11(8):1233. doi: 10.3390/biom11081233 (PMC8393660; doi:10.3390/biom11081233)
Supplement: Supplementary file 1 [file biomolecules-11-01233-s001.zip › Table S3. GO enrichment of DEGs in root and rhizome.xlsx]

## Sheet: S3
Table S3. GO enrichment of DEGs in root and rhizome
GO term	Term	Annotated	Significant	Expected	KS
biological process (BP)	translation	1457	426	294.68	1.2e-13
	pectin catabolic process	36	21	7.28	1.2e-05
	post-embryonic development	211	24	42.67	0.00012
	rRNA export from nucleus	28	10	5.66	0.00027
	hydrogen peroxide catabolic process	48	21	9.71	0.00071
	reproductive structure development	167	18	33.78	0.00074
	secondary metabolite biosynthetic process	95	41	19.21	0.00093
	actin polymerization or depolymerization	54	20	10.92	0.00174
	nuclear envelope organization	11	6	2.22	0.00181
	hexose transport	44	13	8.9	0.00209
cellular component (CC)	ribosome	1156	388	229.27	4.7e-11
	extracellular region	265	101	52.56	1.3e-08
	cytosolic large ribosomal subunit	360	125	71.4	1.3e-08
	cytosolic small ribosomal subunit	266	96	52.76	1.7e-08
	chloroplast	687	79	136.25	1.9e-06
	nucleosome	70	31	13.88	3.6e-05
	chloroplast stroma	180	15	35.7	0.00018
	chloroplast envelope	150	16	29.75	0.00046
	mitochondrial proton-transporting ATP synthase complex, coupling factor F	28	15	5.55	0.0009
	cell wall	210	70	41.65	0.00105
molecular function (MF)	structural constituent of ribosome	1059	348	212.04	3.4e-21
	protein heterodimerization activity	72	31	14.42	8.2e-05
	cellulose binding	18	9	3.6	0.00011
	pectate lyase activity	11	8	2.2	0.00089
	heme binding	286	87	57.27	0.00095
	hexose transmembrane transporter activity	43	13	8.61	0.00111
	hydrolase activity, hydrolyzing O-glycosyl compounds	345	106	69.08	0.0016
	protein serine/threonine kinase activity	408	66	81.69	0.00265
	peroxidase activity	101	32	20.22	0.00272
	sugar:proton symporter activity	50	14	10.01	0.00311
