# Supplementary material for: Comparative Transcriptomic Analysis Reveals the Effects of Drought on the Biosynthesis of Methyleugenol in Asarum sieboldii Miq
Source: Biomolecules. 2021 Aug 18;11(8):1233. doi: 10.3390/biom11081233 (PMC8393660; doi:10.3390/biom11081233)
Supplement: Supplementary file 1 [file biomolecules-11-01233-s001.zip › Table S4. KEGG enrichment of DEGs in root and rhizome.xlsx]

## Sheet: S4
Table S4. KEGG enrichment of DEGs in root and rhizome
#KEGG_pathway	ko_id	Cluster_frequency	Genome_frequency	P-value	Corrected_P-value	rich_factor
Ribosome	ko03010	409 out of 1536 26.6276041666667%	1127 out of 6489 17.3678532901834%	0	0	1.53315
Phenylpropanoid biosynthesis	ko00940	54 out of 1536 3.515625%	117 out of 6489 1.80305131761442%	6.48691e-08	8.04377e-06	1.94982
Starch and sucrose metabolism	ko00500	86 out of 1536 5.59895833333333%	219 out of 6489 3.37494220989367%	1.22337e-07	1.51697e-05	1.65898
Oxidative phosphorylation	ko00190	113 out of 1536 7.35677083333333%	359 out of 6489 5.53243951302204%	0.0003139	0.0389236	1.32975
Pentose and glucuronate interconversions	ko00040	38 out of 1536 2.47395833333333%	100 out of 6489 1.54106950223455%	0.000876358	0.108668	1.60535
Phenylalanine metabolism	ko00360	23 out of 1536 1.49739583333333%	53 out of 6489 0.816766836184312%	0.00116106	0.143971	1.83332
Tyrosine metabolism	ko00350	29 out of 1536 1.88802083333333%	74 out of 6489 1.14039143165357%	0.00200026	0.248032	1.65559
Isoquinoline alkaloid biosynthesis	ko00950	18 out of 1536 1.171875%	41 out of 6489 0.631838495916166%	0.00333825	0.413942	1.85471
Isoflavonoid biosynthesis	ko00943	1 out of 1536 0.0651041666666667%	1 out of 6489 0.0154106950223455%	0.236708	1	4.22461
Anthocyanin biosynthesis	ko00942	1 out of 1536 0.0651041666666667%	1 out of 6489 0.0154106950223455%	0.236708	1	4.22461
Stilbenoid, diarylheptanoid and gingerol biosynthesis	ko00945	6 out of 1536 0.390625%	12 out of 6489 0.184928340268146%	0.0424442	1	2.1123
Tropane, piperidine and pyridine alkaloid biosynthesis	ko00960	12 out of 1536 0.78125%	28 out of 6489 0.431499460625674%	0.0192318	1	1.81055
Nitrogen metabolism	ko00910	17 out of 1536 1.10677083333333%	42 out of 6489 0.647249190938511%	0.0112964	1	1.70996
Zeatin biosynthesis	ko00908	6 out of 1536 0.390625%	15 out of 6489 0.231160425335183%	0.120425	1	1.68984
Limonene and pinene degradation	ko00903	2 out of 1536 0.130208333333333%	5 out of 6489 0.0770534751117275%	0.33916	1	1.68984
Cyanoamino acid metabolism	ko00460	19 out of 1536 1.23697916666667%	51 out of 6489 0.785945446139621%	0.0202354	1	1.57387
Photosynthesis - antenna proteins	ko00196	5 out of 1536 0.325520833333333%	14 out of 6489 0.215749730312837%	0.220354	1	1.50879
Carotenoid biosynthesis	ko00906	11 out of 1536 0.716145833333333%	32 out of 6489 0.493142240715056%	0.113713	1	1.45221
C5-Branched dibasic acid metabolism	ko00660	3 out of 1536 0.1953125%	9 out of 6489 0.13869625520111%	0.362088	1	1.4082
Flavonoid biosynthesis	ko00941	15 out of 1536 0.9765625%	46 out of 6489 0.708891971027893%	0.106792	1	1.37759
Vitamin B6 metabolism	ko00750	6 out of 1536 0.390625%	19 out of 6489 0.292803205424565%	0.282868	1	1.33409
alpha-Linolenic acid metabolism	ko00592	15 out of 1536 0.9765625%	51 out of 6489 0.785945446139621%	0.208034	1	1.24253
Linoleic acid metabolism	ko00591	4 out of 1536 0.260416666666667%	14 out of 6489 0.215749730312837%	0.431529	1	1.20703
Amino sugar and nucleotide sugar metabolism	ko00520	47 out of 1536 3.05989583333333%	166 out of 6489 2.55817537370935%	0.0929932	1	1.19612
Valine, leucine and isoleucine biosynthesis	ko00290	7 out of 1536 0.455729166666667%	25 out of 6489 0.385267375558638%	0.377465	1	1.18289
Galactose metabolism	ko00052	19 out of 1536 1.23697916666667%	69 out of 6489 1.06333795654184%	0.26372	1	1.1633
Glyoxylate and dicarboxylate metabolism	ko00630	39 out of 1536 2.5390625%	142 out of 6489 2.18831869317306%	0.164332	1	1.16028
Monobactam biosynthesis	ko00261	3 out of 1536 0.1953125%	11 out of 6489 0.169517645245801%	0.503042	1	1.15217
Plant hormone signal transduction	ko04075	48 out of 1536 3.125%	180 out of 6489 2.77392510402219%	0.191128	1	1.12656
Cutin, suberine and wax biosynthesis	ko00073	6 out of 1536 0.390625%	23 out of 6489 0.354445985513947%	0.471646	1	1.10207
Phagosome	ko04145	51 out of 1536 3.3203125%	201 out of 6489 3.09754969949145%	0.307529	1	1.07192
Inositol phosphate metabolism	ko00562	18 out of 1536 1.171875%	72 out of 6489 1.10957004160888%	0.440011	1	1.05615
Glucosinolate biosynthesis	ko00966	1 out of 1536 0.0651041666666667%	4 out of 6489 0.061642780089382%	0.660658	1	1.05615
Selenocompound metabolism	ko00450	8 out of 1536 0.520833333333333%	32 out of 6489 0.493142240715056%	0.497648	1	1.05615
Carbon fixation in photosynthetic organisms	ko00710	36 out of 1536 2.34375%	145 out of 6489 2.2345507782401%	0.401995	1	1.04887
Glutathione metabolism	ko00480	34 out of 1536 2.21354166666667%	138 out of 6489 2.12667591308368%	0.426482	1	1.04085
Phenylalanine, tyrosine and tryptophan biosynthesis	ko00400	15 out of 1536 0.9765625%	61 out of 6489 0.940052396363076%	0.482181	1	1.03884
Pentose phosphate pathway	ko00030	27 out of 1536 1.7578125%	110 out of 6489 1.69517645245801%	0.450853	1	1.03695
Regulation of autophagy	ko04140	8 out of 1536 0.520833333333333%	33 out of 6489 0.508552935737402%	0.53648	1	1.02415
Ubiquinone and other terpenoid-quinone biosynthesis	ko00130	8 out of 1536 0.520833333333333%	33 out of 6489 0.508552935737402%	0.53648	1	1.02415
Pantothenate and CoA biosynthesis	ko00770	7 out of 1536 0.455729166666667%	29 out of 6489 0.44691015564802%	0.548133	1	1.01973
Tryptophan metabolism	ko00380	14 out of 1536 0.911458333333333%	58 out of 6489 0.893820311296039%	0.517557	1	1.01973
2-Oxocarboxylic acid metabolism	ko01210	25 out of 1536 1.62760416666667%	105 out of 6489 1.61812297734628%	0.524832	1	1.00586
Arachidonic acid metabolism	ko00590	7 out of 1536 0.455729166666667%	30 out of 6489 0.462320850670365%	0.58786	1	0.985742
Plant-pathogen interaction	ko04626	36 out of 1536 2.34375%	156 out of 6489 2.4040684234859%	0.601399	1	0.97491
AGE-RAGE signaling pathway in diabetic complications	ko04933	8 out of 1536 0.520833333333333%	35 out of 6489 0.539374325782093%	0.610262	1	0.965625
Carbon metabolism	ko01200	113 out of 1536 7.35677083333333%	497 out of 6489 7.65911542610572%	0.712009	1	0.960525
Biosynthesis of unsaturated fatty acids	ko01040	17 out of 1536 1.10677083333333%	75 out of 6489 1.15580212667591%	0.625903	1	0.957578
Arginine and proline metabolism	ko00330	19 out of 1536 1.23697916666667%	84 out of 6489 1.29449838187702%	0.632153	1	0.955566
Phosphatidylinositol signaling system	ko04070	19 out of 1536 1.23697916666667%	85 out of 6489 1.30990907689937%	0.654454	1	0.944324
Glycine, serine and threonine metabolism	ko00260	21 out of 1536 1.3671875%	94 out of 6489 1.44860533210048%	0.659206	1	0.943796
beta-Alanine metabolism	ko00410	16 out of 1536 1.04166666666667%	73 out of 6489 1.12498073663122%	0.682267	1	0.925942
Terpenoid backbone biosynthesis	ko00900	14 out of 1536 0.911458333333333%	64 out of 6489 0.986284481430112%	0.679795	1	0.924133
Ascorbate and aldarate metabolism	ko00053	14 out of 1536 0.911458333333333%	64 out of 6489 0.986284481430112%	0.679795	1	0.924133
Photosynthesis	ko00195	12 out of 1536 0.78125%	55 out of 6489 0.847588226229003%	0.677867	1	0.921733
Glycolysis / Gluconeogenesis	ko00010	51 out of 1536 3.3203125%	235 out of 6489 3.62151333025119%	0.787209	1	0.91683
Pyruvate metabolism	ko00620	35 out of 1536 2.27864583333333%	162 out of 6489 2.49653259361997%	0.761879	1	0.912724
Lysine degradation	ko00310	12 out of 1536 0.78125%	56 out of 6489 0.862998921251348%	0.703473	1	0.905273
Synthesis and degradation of ketone bodies	ko00072	4 out of 1536 0.260416666666667%	19 out of 6489 0.292803205424565%	0.691958	1	0.889391
Citrate cycle (TCA cycle)	ko00020	32 out of 1536 2.08333333333333%	153 out of 6489 2.35783633841886%	0.817289	1	0.883578
Nicotinate and nicotinamide metabolism	ko00760	6 out of 1536 0.390625%	29 out of 6489 0.44691015564802%	0.715868	1	0.874057
Fructose and mannose metabolism	ko00051	20 out of 1536 1.30208333333333%	97 out of 6489 1.49483741716751%	0.79575	1	0.871053
Biosynthesis of amino acids	ko01230	82 out of 1536 5.33854166666667%	401 out of 6489 6.17968870396055%	0.949969	1	0.863885
Cysteine and methionine metabolism	ko00270	30 out of 1536 1.953125%	147 out of 6489 2.26537216828479%	0.851138	1	0.862165
Arginine biosynthesis	ko00220	12 out of 1536 0.78125%	59 out of 6489 0.909231006318385%	0.772429	1	0.859243
Protein processing in endoplasmic reticulum	ko04141	74 out of 1536 4.81770833333333%	366 out of 6489 5.64031437817846%	0.953714	1	0.854156
Sulfur metabolism	ko00920	6 out of 1536 0.390625%	30 out of 6489 0.462320850670365%	0.74787	1	0.844922
Sesquiterpenoid and triterpenoid biosynthesis	ko00909	1 out of 1536 0.0651041666666667%	5 out of 6489 0.0770534751117275%	0.741033	1	0.844922
Endocytosis	ko04144	51 out of 1536 3.3203125%	255 out of 6489 3.9297272306981%	0.932981	1	0.844922
Alanine, aspartate and glutamate metabolism	ko00250	19 out of 1536 1.23697916666667%	97 out of 6489 1.49483741716751%	0.859412	1	0.827501
Butanoate metabolism	ko00650	9 out of 1536 0.5859375%	46 out of 6489 0.708891971027893%	0.794404	1	0.826554
Histidine metabolism	ko00340	6 out of 1536 0.390625%	31 out of 6489 0.477731545692711%	0.777176	1	0.817666
Fatty acid degradation	ko00071	20 out of 1536 1.30208333333333%	105 out of 6489 1.61812297734628%	0.894705	1	0.804688
Diterpenoid biosynthesis	ko00904	4 out of 1536 0.260416666666667%	21 out of 6489 0.323624595469256%	0.768692	1	0.804688
Sphingolipid metabolism	ko00600	8 out of 1536 0.520833333333333%	42 out of 6489 0.647249190938511%	0.811294	1	0.804688
Glycerolipid metabolism	ko00561	15 out of 1536 0.9765625%	80 out of 6489 1.23285560178764%	0.881963	1	0.792114
Other types of O-glycan biosynthesis	ko00514	2 out of 1536 0.130208333333333%	11 out of 6489 0.169517645245801%	0.774215	1	0.768111
Fatty acid metabolism	ko01212	24 out of 1536 1.5625%	138 out of 6489 2.12667591308368%	0.971609	1	0.734715
Riboflavin metabolism	ko00740	4 out of 1536 0.260416666666667%	23 out of 6489 0.354445985513947%	0.829572	1	0.734715
Peroxisome	ko04146	24 out of 1536 1.5625%	139 out of 6489 2.14208660810603%	0.974368	1	0.729429
Fatty acid elongation	ko00062	6 out of 1536 0.390625%	35 out of 6489 0.539374325782093%	0.869033	1	0.724219
RNA transport	ko03013	48 out of 1536 3.125%	283 out of 6489 4.36122669132378%	0.998005	1	0.716542
Ubiquitin mediated proteolysis	ko04120	25 out of 1536 1.62760416666667%	152 out of 6489 2.34242564339652%	0.989091	1	0.694837
N-Glycan biosynthesis	ko00510	9 out of 1536 0.5859375%	56 out of 6489 0.862998921251348%	0.938874	1	0.678955
Circadian rhythm - plant	ko04712	9 out of 1536 0.5859375%	57 out of 6489 0.878409616273694%	0.946587	1	0.667044
Lysine biosynthesis	ko00300	2 out of 1536 0.130208333333333%	13 out of 6489 0.200339035290492%	0.850067	1	0.64994
Valine, leucine and isoleucine degradation	ko00280	17 out of 1536 1.10677083333333%	111 out of 6489 1.71058714748035%	0.989111	1	0.647012
Propanoate metabolism	ko00640	12 out of 1536 0.78125%	79 out of 6489 1.2174449067653%	0.977015	1	0.641713
Other glycan degradation	ko00511	3 out of 1536 0.1953125%	20 out of 6489 0.30821390044691%	0.885579	1	0.633691
Glycosphingolipid biosynthesis - globo series	ko00603	2 out of 1536 0.130208333333333%	14 out of 6489 0.215749730312837%	0.878556	1	0.603516
Brassinosteroid biosynthesis	ko00905	3 out of 1536 0.1953125%	21 out of 6489 0.323624595469256%	0.90506	1	0.603516
Flavone and flavonol biosynthesis	ko00944	1 out of 1536 0.0651041666666667%	7 out of 6489 0.107874865156419%	0.849201	1	0.603516
Proteasome	ko03050	17 out of 1536 1.10677083333333%	121 out of 6489 1.86469409770381%	0.997117	1	0.59354
Purine metabolism	ko00230	26 out of 1536 1.69270833333333%	186 out of 6489 2.86638927415626%	0.999688	1	0.590537
Steroid biosynthesis	ko00100	7 out of 1536 0.455729166666667%	51 out of 6489 0.785945446139621%	0.973568	1	0.579848
Taurine and hypotaurine metabolism	ko00430	3 out of 1536 0.1953125%	22 out of 6489 0.339035290491601%	0.921489	1	0.576083
Protein export	ko03060	8 out of 1536 0.520833333333333%	59 out of 6489 0.909231006318385%	0.981947	1	0.572828
Biotin metabolism	ko00780	5 out of 1536 0.325520833333333%	38 out of 6489 0.585606410849129%	0.965023	1	0.55587
Non-homologous end-joining	ko03450	1 out of 1536 0.0651041666666667%	8 out of 6489 0.123285560178764%	0.884935	1	0.528076
Glycosaminoglycan degradation	ko00531	2 out of 1536 0.130208333333333%	16 out of 6489 0.246571120357528%	0.921108	1	0.528076
Glycosphingolipid biosynthesis - ganglio series	ko00604	1 out of 1536 0.0651041666666667%	8 out of 6489 0.123285560178764%	0.884935	1	0.528076
Ether lipid metabolism	ko00565	4 out of 1536 0.260416666666667%	32 out of 6489 0.493142240715056%	0.963929	1	0.528076
SNARE interactions in vesicular transport	ko04130	5 out of 1536 0.325520833333333%	41 out of 6489 0.631838495916166%	0.979416	1	0.515196
Spliceosome	ko03040	31 out of 1536 2.01822916666667%	261 out of 6489 4.02219140083218%	1	1	0.501774
RNA degradation	ko03018	16 out of 1536 1.04166666666667%	138 out of 6489 2.12667591308368%	0.999907	1	0.48981
Glycerophospholipid metabolism	ko00564	11 out of 1536 0.716145833333333%	95 out of 6489 1.46401602712282%	0.999138	1	0.489165
One carbon pool by folate	ko00670	3 out of 1536 0.1953125%	27 out of 6489 0.416088765603329%	0.970903	1	0.469401
Folate biosynthesis	ko00790	2 out of 1536 0.130208333333333%	18 out of 6489 0.277392510402219%	0.949315	1	0.469401
mRNA surveillance pathway	ko03015	16 out of 1536 1.04166666666667%	148 out of 6489 2.28078286330713%	0.999983	1	0.456715
Pyrimidine metabolism	ko00240	14 out of 1536 0.911458333333333%	130 out of 6489 2.00339035290492%	0.999952	1	0.454958
Basal transcription factors	ko03022	4 out of 1536 0.260416666666667%	39 out of 6489 0.601017105871475%	0.990662	1	0.433293
Fatty acid biosynthesis	ko00061	7 out of 1536 0.455729166666667%	69 out of 6489 1.06333795654184%	0.998858	1	0.428584
DNA replication	ko03030	5 out of 1536 0.325520833333333%	50 out of 6489 0.770534751117275%	0.996218	1	0.422461
Thiamine metabolism	ko00730	2 out of 1536 0.130208333333333%	21 out of 6489 0.323624595469256%	0.974329	1	0.402344
Ribosome biogenesis in eukaryotes	ko03008	9 out of 1536 0.5859375%	97 out of 6489 1.49483741716751%	0.999936	1	0.391974
RNA polymerase	ko03020	4 out of 1536 0.260416666666667%	46 out of 6489 0.708891971027893%	0.997781	1	0.367357
ABC transporters	ko02010	2 out of 1536 0.130208333333333%	33 out of 6489 0.508552935737402%	0.998518	1	0.256037
Glycosylphosphatidylinositol(GPI)-anchor biosynthesis	ko00563	1 out of 1536 0.0651041666666667%	17 out of 6489 0.261981815379874%	0.989933	1	0.248506
Mismatch repair	ko03430	2 out of 1536 0.130208333333333%	36 out of 6489 0.554785020804438%	0.999289	1	0.234701
Aminoacyl-tRNA biosynthesis	ko00970	4 out of 1536 0.260416666666667%	76 out of 6489 1.17121282169826%	0.999997	1	0.222348
Nucleotide excision repair	ko03420	3 out of 1536 0.1953125%	60 out of 6489 0.92464170134073%	0.999984	1	0.21123
Base excision repair	ko03410	1 out of 1536 0.0651041666666667%	38 out of 6489 0.585606410849129%	0.999966	1	0.111174
Porphyrin and chlorophyll metabolism	ko00860	1 out of 1536 0.0651041666666667%	39 out of 6489 0.601017105871475%	0.999974	1	0.108323
Homologous recombination	ko03440	1 out of 1536 0.0651041666666667%	49 out of 6489 0.75512405609493%	0.999998	1	0.0862165
