# Supplementary material for: Comparative Transcriptomic Analysis Reveals the Effects of Drought on the Biosynthesis of Methyleugenol in Asarum sieboldii Miq
Source: Biomolecules. 2021 Aug 18;11(8):1233. doi: 10.3390/biom11081233 (PMC8393660; doi:10.3390/biom11081233)
Supplement: Supplementary file 1 [file biomolecules-11-01233-s001.zip › Table S5. Differently expressed transcription factors in root and rhizome.xlsx]

## Sheet: S5
Table S5. Differently expressed transcription factors in root and rhizome
#Gene ID	Rh-0	Rh-15	Rh-30	Ro-0	Ro-15	Ro-30	Rh-0_vs_Rh-15_EBSeq_(FDR_0.01_FC_2)_regulated	Rh-0_vs_Rh-30_EBSeq_(FDR_0.01_FC_2)_regulated	Ro-0_vs_Ro-15_EBSeq_(FDR_0.01_FC_2)_regulated	Ro-0_vs_Ro-30	Pfam_annotation	eggNOG_class_annotation	Swissprot_annotation	nr_annotation	Pfam_annotation	eggNOG_class_annotation	Swissprot_annotation	nr_annotation	Pfam_annotation	eggNOG_class_annotation	Swissprot_annotation	nr_annotation	Pfam_annotation	eggNOG_class_annotation	Swissprot_annotation	nr_annotation
c51676.graph_c0	0.35	4.87	1.3	7.69	5.64	6.23	up	normal	normal	normal	AP2	Transcription	Ethylene-responsive transcription factor ERF053 OS=Arabidopsis thaliana OX=3702 GN=ERF053 PE=1 SV=1	PREDICTED: ethylene-responsive transcription factor ERF053-like [Nelumbo nucifera]	AP2	Transcription	Ethylene-responsive transcription factor ERF053 OS=Arabidopsis thaliana OX=3702 GN=ERF053 PE=1 SV=1	PREDICTED: ethylene-responsive transcription factor ERF053-like [Nelumbo nucifera]	AP2	Transcription	Ethylene-responsive transcription factor ERF053 OS=Arabidopsis thaliana OX=3702 GN=ERF053 PE=1 SV=1	PREDICTED: ethylene-responsive transcription factor ERF053-like [Nelumbo nucifera]	AP2	Transcription	Ethylene-responsive transcription factor ERF053 OS=Arabidopsis thaliana OX=3702 GN=ERF053 PE=1 SV=1	PREDICTED: ethylene-responsive transcription factor ERF053-like [Nelumbo nucifera]
c64862.graph_c1	8.56	0.68	0.72	2.9	1.27	0.42	down	down	normal	down	AP2	Transcription	Ethylene-responsive transcription factor CRF4 OS=Arabidopsis thaliana OX=3702 GN=CRF4 PE=1 SV=2	PREDICTED: ethylene-responsive transcription factor CRF3 [Nelumbo nucifera]	AP2	Transcription	Ethylene-responsive transcription factor CRF4 OS=Arabidopsis thaliana OX=3702 GN=CRF4 PE=1 SV=2	PREDICTED: ethylene-responsive transcription factor CRF3 [Nelumbo nucifera]	AP2	Transcription	Ethylene-responsive transcription factor CRF4 OS=Arabidopsis thaliana OX=3702 GN=CRF4 PE=1 SV=2	PREDICTED: ethylene-responsive transcription factor CRF3 [Nelumbo nucifera]	AP2	Transcription	Ethylene-responsive transcription factor CRF4 OS=Arabidopsis thaliana OX=3702 GN=CRF4 PE=1 SV=2	PREDICTED: ethylene-responsive transcription factor CRF3 [Nelumbo nucifera]
c70813.graph_c0	0.13	0.49	1.48	1.33	0.13	0	--	normal	normal	down	AP2	Transcription	Ethylene-responsive transcription factor WRI1 OS=Arabidopsis thaliana OX=3702 GN=WRI1 PE=2 SV=1	AP2-like ethylene-responsive transcription factor At1g79700 isoform X1 [Ananas comosus]	AP2	Transcription	Ethylene-responsive transcription factor WRI1 OS=Arabidopsis thaliana OX=3702 GN=WRI1 PE=2 SV=1	AP2-like ethylene-responsive transcription factor At1g79700 isoform X1 [Ananas comosus]	AP2	Transcription	Ethylene-responsive transcription factor WRI1 OS=Arabidopsis thaliana OX=3702 GN=WRI1 PE=2 SV=1	AP2-like ethylene-responsive transcription factor At1g79700 isoform X1 [Ananas comosus]	AP2	Transcription	Ethylene-responsive transcription factor WRI1 OS=Arabidopsis thaliana OX=3702 GN=WRI1 PE=2 SV=1	AP2-like ethylene-responsive transcription factor At1g79700 isoform X1 [Ananas comosus]
c71013.graph_c0	0	0	0	0	3.3	0	--	--	up	--	AP2	Transcription	Ethylene-responsive transcription factor 4 OS=Arabidopsis thaliana OX=3702 GN=ERF4 PE=1 SV=1	hypothetical protein GOBAR_DD28900 [Gossypium barbadense]	AP2	Transcription	Ethylene-responsive transcription factor 4 OS=Arabidopsis thaliana OX=3702 GN=ERF4 PE=1 SV=1	hypothetical protein GOBAR_DD28900 [Gossypium barbadense]	AP2	Transcription	Ethylene-responsive transcription factor 4 OS=Arabidopsis thaliana OX=3702 GN=ERF4 PE=1 SV=1	hypothetical protein GOBAR_DD28900 [Gossypium barbadense]	AP2	Transcription	Ethylene-responsive transcription factor 4 OS=Arabidopsis thaliana OX=3702 GN=ERF4 PE=1 SV=1	hypothetical protein GOBAR_DD28900 [Gossypium barbadense]
c32311.graph_c0	208.43	1885.52	1151.48	309.51	1149.46	1140.4	up	up	up	up	AP2	Transcription	Ethylene-responsive transcription factor RAP2-11 OS=Arabidopsis thaliana OX=3702 GN=RAP2-11 PE=2 SV=1	AP2/ERF domain-containing transcription factor [Vernicia montana]	AP2	Transcription	Ethylene-responsive transcription factor RAP2-11 OS=Arabidopsis thaliana OX=3702 GN=RAP2-11 PE=2 SV=1	AP2/ERF domain-containing transcription factor [Vernicia montana]	AP2	Transcription	Ethylene-responsive transcription factor RAP2-11 OS=Arabidopsis thaliana OX=3702 GN=RAP2-11 PE=2 SV=1	AP2/ERF domain-containing transcription factor [Vernicia montana]	AP2	Transcription	Ethylene-responsive transcription factor RAP2-11 OS=Arabidopsis thaliana OX=3702 GN=RAP2-11 PE=2 SV=1	AP2/ERF domain-containing transcription factor [Vernicia montana]
c34417.graph_c0	10.71	141.81	20.09	27.74	109.55	12.31	up	normal	up	normal	AP2	Transcription	Ethylene-responsive transcription factor 5 OS=Arabidopsis thaliana OX=3702 GN=ERF5 PE=2 SV=1	PREDICTED: ethylene-responsive transcription factor 5 [Nelumbo nucifera]	AP2	Transcription	Ethylene-responsive transcription factor 5 OS=Arabidopsis thaliana OX=3702 GN=ERF5 PE=2 SV=1	PREDICTED: ethylene-responsive transcription factor 5 [Nelumbo nucifera]	AP2	Transcription	Ethylene-responsive transcription factor 5 OS=Arabidopsis thaliana OX=3702 GN=ERF5 PE=2 SV=1	PREDICTED: ethylene-responsive transcription factor 5 [Nelumbo nucifera]	AP2	Transcription	Ethylene-responsive transcription factor 5 OS=Arabidopsis thaliana OX=3702 GN=ERF5 PE=2 SV=1	PREDICTED: ethylene-responsive transcription factor 5 [Nelumbo nucifera]
c36929.graph_c0	15.87	142.66	22.6	35.32	88.05	13	up	normal	normal	normal	AP2	Transcription	Ethylene-responsive transcription factor 5 OS=Nicotiana sylvestris OX=4096 GN=ERF5 PE=2 SV=1	PREDICTED: ethylene-responsive transcription factor ERF105-like [Nelumbo nucifera]	AP2	Transcription	Ethylene-responsive transcription factor 5 OS=Nicotiana sylvestris OX=4096 GN=ERF5 PE=2 SV=1	PREDICTED: ethylene-responsive transcription factor ERF105-like [Nelumbo nucifera]	AP2	Transcription	Ethylene-responsive transcription factor 5 OS=Nicotiana sylvestris OX=4096 GN=ERF5 PE=2 SV=1	PREDICTED: ethylene-responsive transcription factor ERF105-like [Nelumbo nucifera]	AP2	Transcription	Ethylene-responsive transcription factor 5 OS=Nicotiana sylvestris OX=4096 GN=ERF5 PE=2 SV=1	PREDICTED: ethylene-responsive transcription factor ERF105-like [Nelumbo nucifera]
c37210.graph_c0	3.52	0	0.24	30.58	0.37	0.12	down	down	down	down	AP2	Transcription	Ethylene-responsive transcription factor ERF098 OS=Arabidopsis thaliana OX=3702 GN=ERF098 PE=1 SV=1	ethylene-responsive transcription factor ERF098-like [Cajanus cajan]	AP2	Transcription	Ethylene-responsive transcription factor ERF098 OS=Arabidopsis thaliana OX=3702 GN=ERF098 PE=1 SV=1	ethylene-responsive transcription factor ERF098-like [Cajanus cajan]	AP2	Transcription	Ethylene-responsive transcription factor ERF098 OS=Arabidopsis thaliana OX=3702 GN=ERF098 PE=1 SV=1	ethylene-responsive transcription factor ERF098-like [Cajanus cajan]	AP2	Transcription	Ethylene-responsive transcription factor ERF098 OS=Arabidopsis thaliana OX=3702 GN=ERF098 PE=1 SV=1	ethylene-responsive transcription factor ERF098-like [Cajanus cajan]
c40682.graph_c0	15.54	81.63	80.4	29.96	45.21	44.11	normal	up	normal	normal	AP2	Transcription	AP2/ERF and B3 domain-containing transcription factor RAV1 OS=Arabidopsis thaliana OX=3702 GN=RAV1 PE=1 SV=1	AP2/ERF and B3 domain-containing transcription factor RAV1 [Manihot esculenta]	AP2	Transcription	AP2/ERF and B3 domain-containing transcription factor RAV1 OS=Arabidopsis thaliana OX=3702 GN=RAV1 PE=1 SV=1	AP2/ERF and B3 domain-containing transcription factor RAV1 [Manihot esculenta]	AP2	Transcription	AP2/ERF and B3 domain-containing transcription factor RAV1 OS=Arabidopsis thaliana OX=3702 GN=RAV1 PE=1 SV=1	AP2/ERF and B3 domain-containing transcription factor RAV1 [Manihot esculenta]	AP2	Transcription	AP2/ERF and B3 domain-containing transcription factor RAV1 OS=Arabidopsis thaliana OX=3702 GN=RAV1 PE=1 SV=1	AP2/ERF and B3 domain-containing transcription factor RAV1 [Manihot esculenta]
c40691.graph_c0	0.44	0.84	4.69	1.08	0.15	0.29	--	up	--	--	AP2	Transcription	Ethylene-responsive transcription factor 1B OS=Arabidopsis thaliana OX=3702 GN=ERF1B PE=1 SV=2	PREDICTED: ethylene-responsive transcription factor 1B-like [Elaeis guineensis]	AP2	Transcription	Ethylene-responsive transcription factor 1B OS=Arabidopsis thaliana OX=3702 GN=ERF1B PE=1 SV=2	PREDICTED: ethylene-responsive transcription factor 1B-like [Elaeis guineensis]	AP2	Transcription	Ethylene-responsive transcription factor 1B OS=Arabidopsis thaliana OX=3702 GN=ERF1B PE=1 SV=2	PREDICTED: ethylene-responsive transcription factor 1B-like [Elaeis guineensis]	AP2	Transcription	Ethylene-responsive transcription factor 1B OS=Arabidopsis thaliana OX=3702 GN=ERF1B PE=1 SV=2	PREDICTED: ethylene-responsive transcription factor 1B-like [Elaeis guineensis]
c41135.graph_c0	11.93	47.42	7.47	16.68	9.64	2.47	normal	normal	normal	down	AP2	Transcription	Ethylene-responsive transcription factor 9 OS=Arabidopsis thaliana OX=3702 GN=ERF9 PE=2 SV=1	PREDICTED: ethylene-responsive transcription factor 12-like [Phoenix dactylifera]	AP2	Transcription	Ethylene-responsive transcription factor 9 OS=Arabidopsis thaliana OX=3702 GN=ERF9 PE=2 SV=1	PREDICTED: ethylene-responsive transcription factor 12-like [Phoenix dactylifera]	AP2	Transcription	Ethylene-responsive transcription factor 9 OS=Arabidopsis thaliana OX=3702 GN=ERF9 PE=2 SV=1	PREDICTED: ethylene-responsive transcription factor 12-like [Phoenix dactylifera]	AP2	Transcription	Ethylene-responsive transcription factor 9 OS=Arabidopsis thaliana OX=3702 GN=ERF9 PE=2 SV=1	PREDICTED: ethylene-responsive transcription factor 12-like [Phoenix dactylifera]
c41523.graph_c1	14.19	0.65	2.61	7.54	0.68	0.17	down	normal	down	down	AP2	Transcription	Ethylene-responsive transcription factor ERF034 OS=Arabidopsis thaliana OX=3702 GN=ERF034 PE=2 SV=2	PREDICTED: ethylene-responsive transcription factor ERF039 [Nelumbo nucifera]	AP2	Transcription	Ethylene-responsive transcription factor ERF034 OS=Arabidopsis thaliana OX=3702 GN=ERF034 PE=2 SV=2	PREDICTED: ethylene-responsive transcription factor ERF039 [Nelumbo nucifera]	AP2	Transcription	Ethylene-responsive transcription factor ERF034 OS=Arabidopsis thaliana OX=3702 GN=ERF034 PE=2 SV=2	PREDICTED: ethylene-responsive transcription factor ERF039 [Nelumbo nucifera]	AP2	Transcription	Ethylene-responsive transcription factor ERF034 OS=Arabidopsis thaliana OX=3702 GN=ERF034 PE=2 SV=2	PREDICTED: ethylene-responsive transcription factor ERF039 [Nelumbo nucifera]
c42129.graph_c0	12.35	283.26	22.87	17.21	256.07	4.08	up	normal	up	down	AP2	Transcription	Ethylene-responsive transcription factor 9 OS=Arabidopsis thaliana OX=3702 GN=ERF9 PE=2 SV=1	ERF9, partial [Ipomoea batatas]	AP2	Transcription	Ethylene-responsive transcription factor 9 OS=Arabidopsis thaliana OX=3702 GN=ERF9 PE=2 SV=1	ERF9, partial [Ipomoea batatas]	AP2	Transcription	Ethylene-responsive transcription factor 9 OS=Arabidopsis thaliana OX=3702 GN=ERF9 PE=2 SV=1	ERF9, partial [Ipomoea batatas]	AP2	Transcription	Ethylene-responsive transcription factor 9 OS=Arabidopsis thaliana OX=3702 GN=ERF9 PE=2 SV=1	ERF9, partial [Ipomoea batatas]
c55695.graph_c0	0.52	0.06	0.14	3.13	0.56	0.81	--	--	down	normal	AP2	Transcription	Ethylene-responsive transcription factor ERF062 OS=Arabidopsis thaliana OX=3702 GN=ERF062 PE=2 SV=1	PREDICTED: ethylene-responsive transcription factor ERF062-like [Gossypium arboreum]	AP2	Transcription	Ethylene-responsive transcription factor ERF062 OS=Arabidopsis thaliana OX=3702 GN=ERF062 PE=2 SV=1	PREDICTED: ethylene-responsive transcription factor ERF062-like [Gossypium arboreum]	AP2	Transcription	Ethylene-responsive transcription factor ERF062 OS=Arabidopsis thaliana OX=3702 GN=ERF062 PE=2 SV=1	PREDICTED: ethylene-responsive transcription factor ERF062-like [Gossypium arboreum]	AP2	Transcription	Ethylene-responsive transcription factor ERF062 OS=Arabidopsis thaliana OX=3702 GN=ERF062 PE=2 SV=1	PREDICTED: ethylene-responsive transcription factor ERF062-like [Gossypium arboreum]
c56877.graph_c0	23.73	84.25	56.4	62.49	48.94	18.41	normal	normal	normal	down	AP2	Transcription	Ethylene-responsive transcription factor 1 OS=Solanum lycopersicum OX=4081 GN=ERF1 PE=2 SV=1	AP2/ERF transcription factor [Trema orientalis]	AP2	Transcription	Ethylene-responsive transcription factor 1 OS=Solanum lycopersicum OX=4081 GN=ERF1 PE=2 SV=1	AP2/ERF transcription factor [Trema orientalis]	AP2	Transcription	Ethylene-responsive transcription factor 1 OS=Solanum lycopersicum OX=4081 GN=ERF1 PE=2 SV=1	AP2/ERF transcription factor [Trema orientalis]	AP2	Transcription	Ethylene-responsive transcription factor 1 OS=Solanum lycopersicum OX=4081 GN=ERF1 PE=2 SV=1	AP2/ERF transcription factor [Trema orientalis]
c58222.graph_c0	0	0	0	0	2.16	0	--	--	up	--	AP2	Transcription	Ethylene-responsive transcription factor ERF105 OS=Arabidopsis thaliana OX=3702 GN=ERF105 PE=2 SV=1	PREDICTED: ethylene-responsive transcription factor ERF105-like [Gossypium raimondii]	AP2	Transcription	Ethylene-responsive transcription factor ERF105 OS=Arabidopsis thaliana OX=3702 GN=ERF105 PE=2 SV=1	PREDICTED: ethylene-responsive transcription factor ERF105-like [Gossypium raimondii]	AP2	Transcription	Ethylene-responsive transcription factor ERF105 OS=Arabidopsis thaliana OX=3702 GN=ERF105 PE=2 SV=1	PREDICTED: ethylene-responsive transcription factor ERF105-like [Gossypium raimondii]	AP2	Transcription	Ethylene-responsive transcription factor ERF105 OS=Arabidopsis thaliana OX=3702 GN=ERF105 PE=2 SV=1	PREDICTED: ethylene-responsive transcription factor ERF105-like [Gossypium raimondii]
c62593.graph_c0	0.2	2.18	0.2	1.09	5.7	0	normal	--	up	--	AP2	Transcription	Ethylene-responsive transcription factor ERF109 OS=Arabidopsis thaliana OX=3702 GN=ERF109 PE=1 SV=1	ethylene-responsive transcription factor ERF109 [Arachis ipaensis]	AP2	Transcription	Ethylene-responsive transcription factor ERF109 OS=Arabidopsis thaliana OX=3702 GN=ERF109 PE=1 SV=1	ethylene-responsive transcription factor ERF109 [Arachis ipaensis]	AP2	Transcription	Ethylene-responsive transcription factor ERF109 OS=Arabidopsis thaliana OX=3702 GN=ERF109 PE=1 SV=1	ethylene-responsive transcription factor ERF109 [Arachis ipaensis]	AP2	Transcription	Ethylene-responsive transcription factor ERF109 OS=Arabidopsis thaliana OX=3702 GN=ERF109 PE=1 SV=1	ethylene-responsive transcription factor ERF109 [Arachis ipaensis]
c68147.graph_c0	28.05	361.28	43.68	57.29	365.71	28.03	up	normal	up	normal	AP2	Transcription	Ethylene-responsive transcription factor 9 OS=Arabidopsis thaliana OX=3702 GN=ERF9 PE=2 SV=1	ethylene-responsive transcription factor 4-like [Solanum tuberosum]	AP2	Transcription	Ethylene-responsive transcription factor 9 OS=Arabidopsis thaliana OX=3702 GN=ERF9 PE=2 SV=1	ethylene-responsive transcription factor 4-like [Solanum tuberosum]	AP2	Transcription	Ethylene-responsive transcription factor 9 OS=Arabidopsis thaliana OX=3702 GN=ERF9 PE=2 SV=1	ethylene-responsive transcription factor 4-like [Solanum tuberosum]	AP2	Transcription	Ethylene-responsive transcription factor 9 OS=Arabidopsis thaliana OX=3702 GN=ERF9 PE=2 SV=1	ethylene-responsive transcription factor 4-like [Solanum tuberosum]
c68388.graph_c0	0.08	31.52	0.33	0.57	11.84	0.08	up	--	up	--	AP2	Transcription	Ethylene-responsive transcription factor ERF017 OS=Arabidopsis thaliana OX=3702 GN=ERF017 PE=2 SV=1	PREDICTED: ethylene-responsive transcription factor ERF017-like [Nelumbo nucifera]	AP2	Transcription	Ethylene-responsive transcription factor ERF017 OS=Arabidopsis thaliana OX=3702 GN=ERF017 PE=2 SV=1	PREDICTED: ethylene-responsive transcription factor ERF017-like [Nelumbo nucifera]	AP2	Transcription	Ethylene-responsive transcription factor ERF017 OS=Arabidopsis thaliana OX=3702 GN=ERF017 PE=2 SV=1	PREDICTED: ethylene-responsive transcription factor ERF017-like [Nelumbo nucifera]	AP2	Transcription	Ethylene-responsive transcription factor ERF017 OS=Arabidopsis thaliana OX=3702 GN=ERF017 PE=2 SV=1	PREDICTED: ethylene-responsive transcription factor ERF017-like [Nelumbo nucifera]
c68504.graph_c0	5.76	98.08	72.13	56.55	63.45	55.55	up	up	normal	normal	AP2	Transcription	AP2/ERF and B3 domain-containing transcription factor RAV1 OS=Arabidopsis thaliana OX=3702 GN=RAV1 PE=1 SV=1	PREDICTED: AP2/ERF and B3 domain-containing transcription factor RAV1-like [Nelumbo nucifera]	AP2	Transcription	AP2/ERF and B3 domain-containing transcription factor RAV1 OS=Arabidopsis thaliana OX=3702 GN=RAV1 PE=1 SV=1	PREDICTED: AP2/ERF and B3 domain-containing transcription factor RAV1-like [Nelumbo nucifera]	AP2	Transcription	AP2/ERF and B3 domain-containing transcription factor RAV1 OS=Arabidopsis thaliana OX=3702 GN=RAV1 PE=1 SV=1	PREDICTED: AP2/ERF and B3 domain-containing transcription factor RAV1-like [Nelumbo nucifera]	AP2	Transcription	AP2/ERF and B3 domain-containing transcription factor RAV1 OS=Arabidopsis thaliana OX=3702 GN=RAV1 PE=1 SV=1	PREDICTED: AP2/ERF and B3 domain-containing transcription factor RAV1-like [Nelumbo nucifera]
c68673.graph_c0	0.08	0.87	5.75	19.76	1.18	2.34	--	up	down	down	AP2	Transcription	Ethylene-responsive transcription factor 1B OS=Arabidopsis thaliana OX=3702 GN=ERF1B PE=1 SV=2	ethylene-responsive transcription factor 1B-like [Hevea brasiliensis]	AP2	Transcription	Ethylene-responsive transcription factor 1B OS=Arabidopsis thaliana OX=3702 GN=ERF1B PE=1 SV=2	ethylene-responsive transcription factor 1B-like [Hevea brasiliensis]	AP2	Transcription	Ethylene-responsive transcription factor 1B OS=Arabidopsis thaliana OX=3702 GN=ERF1B PE=1 SV=2	ethylene-responsive transcription factor 1B-like [Hevea brasiliensis]	AP2	Transcription	Ethylene-responsive transcription factor 1B OS=Arabidopsis thaliana OX=3702 GN=ERF1B PE=1 SV=2	ethylene-responsive transcription factor 1B-like [Hevea brasiliensis]
c34890.graph_c0	19.06	37.47	41.08	21.65	58.46	47.99	normal	normal	up	normal	BES1/BZR1	Function unknown	Protein BZR1 homolog 3 OS=Oryza sativa subsp. japonica OX=39947 GN=BZR3 PE=2 SV=1	PREDICTED: BES1/BZR1 homolog protein 4 [Nelumbo nucifera]	BES1/BZR1	Function unknown	Protein BZR1 homolog 3 OS=Oryza sativa subsp. japonica OX=39947 GN=BZR3 PE=2 SV=1	PREDICTED: BES1/BZR1 homolog protein 4 [Nelumbo nucifera]	BES1/BZR1	Function unknown	Protein BZR1 homolog 3 OS=Oryza sativa subsp. japonica OX=39947 GN=BZR3 PE=2 SV=1	PREDICTED: BES1/BZR1 homolog protein 4 [Nelumbo nucifera]	BES1/BZR1	Function unknown	Protein BZR1 homolog 3 OS=Oryza sativa subsp. japonica OX=39947 GN=BZR3 PE=2 SV=1	PREDICTED: BES1/BZR1 homolog protein 4 [Nelumbo nucifera]
c35472.graph_c0	23.13	28.62	25.36	3.06	20.01	20.67	normal	normal	up	up	BES1/BZR1	Function unknown	Beta-amylase 7 OS=Arabidopsis thaliana OX=3702 GN=BAM7 PE=1 SV=2	protein BZR1 homolog 1 [Amborella trichopoda]	BES1/BZR1	Function unknown	Beta-amylase 7 OS=Arabidopsis thaliana OX=3702 GN=BAM7 PE=1 SV=2	protein BZR1 homolog 1 [Amborella trichopoda]	BES1/BZR1	Function unknown	Beta-amylase 7 OS=Arabidopsis thaliana OX=3702 GN=BAM7 PE=1 SV=2	protein BZR1 homolog 1 [Amborella trichopoda]	BES1/BZR1	Function unknown	Beta-amylase 7 OS=Arabidopsis thaliana OX=3702 GN=BAM7 PE=1 SV=2	protein BZR1 homolog 1 [Amborella trichopoda]
c35645.graph_c0	6.36	61.64	35.85	41.61	55.76	47.82	up	up	normal	normal	bHLH	Transcription	Transcription factor bHLH13 OS=Arabidopsis thaliana OX=3702 GN=BHLH13 PE=1 SV=1	PREDICTED: transcription factor bHLH13 [Nelumbo nucifera]	bHLH	Transcription	Transcription factor bHLH13 OS=Arabidopsis thaliana OX=3702 GN=BHLH13 PE=1 SV=1	PREDICTED: transcription factor bHLH13 [Nelumbo nucifera]	bHLH	Transcription	Transcription factor bHLH13 OS=Arabidopsis thaliana OX=3702 GN=BHLH13 PE=1 SV=1	PREDICTED: transcription factor bHLH13 [Nelumbo nucifera]	bHLH	Transcription	Transcription factor bHLH13 OS=Arabidopsis thaliana OX=3702 GN=BHLH13 PE=1 SV=1	PREDICTED: transcription factor bHLH13 [Nelumbo nucifera]
c37597.graph_c0	2.18	0.07	0.14	1.07	0	0.07	down	down	--	--	bHLH	Transcription	Transcription factor bHLH93 OS=Arabidopsis thaliana OX=3702 GN=BHLH93 PE=1 SV=1	PREDICTED: transcription factor bHLH93-like [Nelumbo nucifera]	bHLH	Transcription	Transcription factor bHLH93 OS=Arabidopsis thaliana OX=3702 GN=BHLH93 PE=1 SV=1	PREDICTED: transcription factor bHLH93-like [Nelumbo nucifera]	bHLH	Transcription	Transcription factor bHLH93 OS=Arabidopsis thaliana OX=3702 GN=BHLH93 PE=1 SV=1	PREDICTED: transcription factor bHLH93-like [Nelumbo nucifera]	bHLH	Transcription	Transcription factor bHLH93 OS=Arabidopsis thaliana OX=3702 GN=BHLH93 PE=1 SV=1	PREDICTED: transcription factor bHLH93-like [Nelumbo nucifera]
c38658.graph_c0	79.41	56.9	16.95	37.4	35.52	11.65	normal	down	normal	down	bHLH	Function unknown	Transcription factor bHLH149 OS=Arabidopsis thaliana OX=3702 GN=BHLH149 PE=1 SV=1	PREDICTED: transcription factor bHLH149-like [Phoenix dactylifera]	bHLH	Function unknown	Transcription factor bHLH149 OS=Arabidopsis thaliana OX=3702 GN=BHLH149 PE=1 SV=1	PREDICTED: transcription factor bHLH149-like [Phoenix dactylifera]	bHLH	Function unknown	Transcription factor bHLH149 OS=Arabidopsis thaliana OX=3702 GN=BHLH149 PE=1 SV=1	PREDICTED: transcription factor bHLH149-like [Phoenix dactylifera]	bHLH	Function unknown	Transcription factor bHLH149 OS=Arabidopsis thaliana OX=3702 GN=BHLH149 PE=1 SV=1	PREDICTED: transcription factor bHLH149-like [Phoenix dactylifera]
c42081.graph_c0	0.55	1.07	0.29	4.35	2.13	0.39	normal	--	normal	down	bHLH	Function unknown	Transcription factor bHLH111 OS=Arabidopsis thaliana OX=3702 GN=BHLH111 PE=2 SV=1	PREDICTED: transcription factor bHLH111 [Nelumbo nucifera]	bHLH	Function unknown	Transcription factor bHLH111 OS=Arabidopsis thaliana OX=3702 GN=BHLH111 PE=2 SV=1	PREDICTED: transcription factor bHLH111 [Nelumbo nucifera]	bHLH	Function unknown	Transcription factor bHLH111 OS=Arabidopsis thaliana OX=3702 GN=BHLH111 PE=2 SV=1	PREDICTED: transcription factor bHLH111 [Nelumbo nucifera]	bHLH	Function unknown	Transcription factor bHLH111 OS=Arabidopsis thaliana OX=3702 GN=BHLH111 PE=2 SV=1	PREDICTED: transcription factor bHLH111 [Nelumbo nucifera]
c47983.graph_c0	1.51	0	0	4.88	0.78	0	--	--	normal	down	bHLH	Transcription	Transcription factor FER-LIKE IRON DEFICIENCY-INDUCED TRANSCRIPTION FACTOR OS=Arabidopsis thaliana OX=3702 GN=FIT PE=1 SV=1	Basic helix-loop-helix transcription factor [Trema orientalis]	bHLH	Transcription	Transcription factor FER-LIKE IRON DEFICIENCY-INDUCED TRANSCRIPTION FACTOR OS=Arabidopsis thaliana OX=3702 GN=FIT PE=1 SV=1	Basic helix-loop-helix transcription factor [Trema orientalis]	bHLH	Transcription	Transcription factor FER-LIKE IRON DEFICIENCY-INDUCED TRANSCRIPTION FACTOR OS=Arabidopsis thaliana OX=3702 GN=FIT PE=1 SV=1	Basic helix-loop-helix transcription factor [Trema orientalis]	bHLH	Transcription	Transcription factor FER-LIKE IRON DEFICIENCY-INDUCED TRANSCRIPTION FACTOR OS=Arabidopsis thaliana OX=3702 GN=FIT PE=1 SV=1	Basic helix-loop-helix transcription factor [Trema orientalis]
c49983.graph_c0	15.63	2.61	3.78	4.94	1.12	2.34	down	normal	down	normal	bHLH	Transcription	Transcription factor BHLH094 OS=Oryza sativa subsp. japonica OX=39947 GN=BHLH094 PE=1 SV=2	PREDICTED: transcription factor bHLH79-like isoform X2 [Nelumbo nucifera]	bHLH	Transcription	Transcription factor BHLH094 OS=Oryza sativa subsp. japonica OX=39947 GN=BHLH094 PE=1 SV=2	PREDICTED: transcription factor bHLH79-like isoform X2 [Nelumbo nucifera]	bHLH	Transcription	Transcription factor BHLH094 OS=Oryza sativa subsp. japonica OX=39947 GN=BHLH094 PE=1 SV=2	PREDICTED: transcription factor bHLH79-like isoform X2 [Nelumbo nucifera]	bHLH	Transcription	Transcription factor BHLH094 OS=Oryza sativa subsp. japonica OX=39947 GN=BHLH094 PE=1 SV=2	PREDICTED: transcription factor bHLH79-like isoform X2 [Nelumbo nucifera]
c53446.graph_c0	8.27	0.25	0	0.75	0.13	0	down	down	--	--	bHLH	Transcription	Transcription factor bHLH96 OS=Arabidopsis thaliana OX=3702 GN=BHLH96 PE=1 SV=1	PREDICTED: transcription factor bHLH94-like [Nelumbo nucifera]	bHLH	Transcription	Transcription factor bHLH96 OS=Arabidopsis thaliana OX=3702 GN=BHLH96 PE=1 SV=1	PREDICTED: transcription factor bHLH94-like [Nelumbo nucifera]	bHLH	Transcription	Transcription factor bHLH96 OS=Arabidopsis thaliana OX=3702 GN=BHLH96 PE=1 SV=1	PREDICTED: transcription factor bHLH94-like [Nelumbo nucifera]	bHLH	Transcription	Transcription factor bHLH96 OS=Arabidopsis thaliana OX=3702 GN=BHLH96 PE=1 SV=1	PREDICTED: transcription factor bHLH94-like [Nelumbo nucifera]
c53446.graph_c1	5.3	0	0	0.78	0	0	down	down	--	--	bHLH	Transcription	--	PREDICTED: transcription factor bHLH96 [Nelumbo nucifera]	bHLH	Transcription	--	PREDICTED: transcription factor bHLH96 [Nelumbo nucifera]	bHLH	Transcription	--	PREDICTED: transcription factor bHLH96 [Nelumbo nucifera]	bHLH	Transcription	--	PREDICTED: transcription factor bHLH96 [Nelumbo nucifera]
c54674.graph_c0	5.95	0.82	1.59	2.98	2.24	0.8	down	down	normal	normal	bHLH	Transcription	Transcription factor ORG2 OS=Arabidopsis thaliana OX=3702 GN=ORG2 PE=1 SV=1	PREDICTED: transcription factor ORG2-like [Prunus mume]	bHLH	Transcription	Transcription factor ORG2 OS=Arabidopsis thaliana OX=3702 GN=ORG2 PE=1 SV=1	PREDICTED: transcription factor ORG2-like [Prunus mume]	bHLH	Transcription	Transcription factor ORG2 OS=Arabidopsis thaliana OX=3702 GN=ORG2 PE=1 SV=1	PREDICTED: transcription factor ORG2-like [Prunus mume]	bHLH	Transcription	Transcription factor ORG2 OS=Arabidopsis thaliana OX=3702 GN=ORG2 PE=1 SV=1	PREDICTED: transcription factor ORG2-like [Prunus mume]
c54844.graph_c0	38.62	0.96	1.56	37.05	0.56	0.15	down	down	down	down	bHLH	Transcription	Transcription factor bHLH93 OS=Arabidopsis thaliana OX=3702 GN=BHLH93 PE=1 SV=1	PREDICTED: transcription factor bHLH93-like [Nelumbo nucifera]	bHLH	Transcription	Transcription factor bHLH93 OS=Arabidopsis thaliana OX=3702 GN=BHLH93 PE=1 SV=1	PREDICTED: transcription factor bHLH93-like [Nelumbo nucifera]	bHLH	Transcription	Transcription factor bHLH93 OS=Arabidopsis thaliana OX=3702 GN=BHLH93 PE=1 SV=1	PREDICTED: transcription factor bHLH93-like [Nelumbo nucifera]	bHLH	Transcription	Transcription factor bHLH93 OS=Arabidopsis thaliana OX=3702 GN=BHLH93 PE=1 SV=1	PREDICTED: transcription factor bHLH93-like [Nelumbo nucifera]
c57225.graph_c0	1.12	12.4	6.08	2.91	4.72	10.24	up	up	normal	up	bHLH	Transcription	Transcription factor UNE10 OS=Arabidopsis thaliana OX=3702 GN=UNE10 PE=2 SV=1	PREDICTED: transcription factor PIF7 isoform X2 [Ricinus communis]	bHLH	Transcription	Transcription factor UNE10 OS=Arabidopsis thaliana OX=3702 GN=UNE10 PE=2 SV=1	PREDICTED: transcription factor PIF7 isoform X2 [Ricinus communis]	bHLH	Transcription	Transcription factor UNE10 OS=Arabidopsis thaliana OX=3702 GN=UNE10 PE=2 SV=1	PREDICTED: transcription factor PIF7 isoform X2 [Ricinus communis]	bHLH	Transcription	Transcription factor UNE10 OS=Arabidopsis thaliana OX=3702 GN=UNE10 PE=2 SV=1	PREDICTED: transcription factor PIF7 isoform X2 [Ricinus communis]
c59251.graph_c0	1.61	4.4	1.86	1.08	6.19	2.02	normal	normal	up	normal	bHLH	Transcription	Transcription factor bHLH113 OS=Arabidopsis thaliana OX=3702 GN=BHLH113 PE=2 SV=1	PREDICTED: transcription factor bHLH113 [Nelumbo nucifera]	bHLH	Transcription	Transcription factor bHLH113 OS=Arabidopsis thaliana OX=3702 GN=BHLH113 PE=2 SV=1	PREDICTED: transcription factor bHLH113 [Nelumbo nucifera]	bHLH	Transcription	Transcription factor bHLH113 OS=Arabidopsis thaliana OX=3702 GN=BHLH113 PE=2 SV=1	PREDICTED: transcription factor bHLH113 [Nelumbo nucifera]	bHLH	Transcription	Transcription factor bHLH113 OS=Arabidopsis thaliana OX=3702 GN=BHLH113 PE=2 SV=1	PREDICTED: transcription factor bHLH113 [Nelumbo nucifera]
c59873.graph_c0	99.63	20.01	27.44	62	20.23	18.79	down	normal	normal	down	bHLH	Transcription	Transcription factor bHLH115 OS=Arabidopsis thaliana OX=3702 GN=BHLH115 PE=1 SV=1	PREDICTED: transcription factor bHLH115-like [Elaeis guineensis]	bHLH	Transcription	Transcription factor bHLH115 OS=Arabidopsis thaliana OX=3702 GN=BHLH115 PE=1 SV=1	PREDICTED: transcription factor bHLH115-like [Elaeis guineensis]	bHLH	Transcription	Transcription factor bHLH115 OS=Arabidopsis thaliana OX=3702 GN=BHLH115 PE=1 SV=1	PREDICTED: transcription factor bHLH115-like [Elaeis guineensis]	bHLH	Transcription	Transcription factor bHLH115 OS=Arabidopsis thaliana OX=3702 GN=BHLH115 PE=1 SV=1	PREDICTED: transcription factor bHLH115-like [Elaeis guineensis]
c61445.graph_c2	152.58	41.45	17.24	104.56	36	45.82	normal	down	normal	normal	bHLH	Transcription	Transcription factor ICE1 OS=Arabidopsis thaliana OX=3702 GN=SCRM PE=1 SV=1	transcription factor ICE1-like isoform X1 [Hevea brasiliensis]	bHLH	Transcription	Transcription factor ICE1 OS=Arabidopsis thaliana OX=3702 GN=SCRM PE=1 SV=1	transcription factor ICE1-like isoform X1 [Hevea brasiliensis]	bHLH	Transcription	Transcription factor ICE1 OS=Arabidopsis thaliana OX=3702 GN=SCRM PE=1 SV=1	transcription factor ICE1-like isoform X1 [Hevea brasiliensis]	bHLH	Transcription	Transcription factor ICE1 OS=Arabidopsis thaliana OX=3702 GN=SCRM PE=1 SV=1	transcription factor ICE1-like isoform X1 [Hevea brasiliensis]
c63050.graph_c0	0	0	0	0	3.63	0	--	--	up	--	bHLH	Transcription	Transcription factor ABORTED MICROSPORES OS=Arabidopsis thaliana OX=3702 GN=AMS PE=1 SV=2	PREDICTED: transcription factor ABORTED MICROSPORES-like isoform X2 [Gossypium hirsutum]	bHLH	Transcription	Transcription factor ABORTED MICROSPORES OS=Arabidopsis thaliana OX=3702 GN=AMS PE=1 SV=2	PREDICTED: transcription factor ABORTED MICROSPORES-like isoform X2 [Gossypium hirsutum]	bHLH	Transcription	Transcription factor ABORTED MICROSPORES OS=Arabidopsis thaliana OX=3702 GN=AMS PE=1 SV=2	PREDICTED: transcription factor ABORTED MICROSPORES-like isoform X2 [Gossypium hirsutum]	bHLH	Transcription	Transcription factor ABORTED MICROSPORES OS=Arabidopsis thaliana OX=3702 GN=AMS PE=1 SV=2	PREDICTED: transcription factor ABORTED MICROSPORES-like isoform X2 [Gossypium hirsutum]
c64599.graph_c0	0.2	0.28	0.25	21.4	2	2.97	--	--	down	down	bHLH	Transcription	Transcription factor bHLH137 OS=Arabidopsis thaliana OX=3702 GN=BHLH137 PE=1 SV=1	transcription factor bHLH137 [Herrania umbratica]	bHLH	Transcription	Transcription factor bHLH137 OS=Arabidopsis thaliana OX=3702 GN=BHLH137 PE=1 SV=1	transcription factor bHLH137 [Herrania umbratica]	bHLH	Transcription	Transcription factor bHLH137 OS=Arabidopsis thaliana OX=3702 GN=BHLH137 PE=1 SV=1	transcription factor bHLH137 [Herrania umbratica]	bHLH	Transcription	Transcription factor bHLH137 OS=Arabidopsis thaliana OX=3702 GN=BHLH137 PE=1 SV=1	transcription factor bHLH137 [Herrania umbratica]
c66602.graph_c2	0.12	24.69	15.19	13.08	27.89	35.91	up	up	normal	up	bHLH	Transcription	Transcription factor GLABRA 3 OS=Arabidopsis thaliana OX=3702 GN=GL3 PE=1 SV=1	PREDICTED: transcription factor GLABRA 3 [Elaeis guineensis]	bHLH	Transcription	Transcription factor GLABRA 3 OS=Arabidopsis thaliana OX=3702 GN=GL3 PE=1 SV=1	PREDICTED: transcription factor GLABRA 3 [Elaeis guineensis]	bHLH	Transcription	Transcription factor GLABRA 3 OS=Arabidopsis thaliana OX=3702 GN=GL3 PE=1 SV=1	PREDICTED: transcription factor GLABRA 3 [Elaeis guineensis]	bHLH	Transcription	Transcription factor GLABRA 3 OS=Arabidopsis thaliana OX=3702 GN=GL3 PE=1 SV=1	PREDICTED: transcription factor GLABRA 3 [Elaeis guineensis]
c67768.graph_c0	207.13	87.11	50.02	248.91	51.1	43.63	normal	down	down	down	bHLH	Transcription	Transcription factor bHLH137 OS=Arabidopsis thaliana OX=3702 GN=BHLH137 PE=1 SV=1	transcription factor bHLH137 [Herrania umbratica]	bHLH	Transcription	Transcription factor bHLH137 OS=Arabidopsis thaliana OX=3702 GN=BHLH137 PE=1 SV=1	transcription factor bHLH137 [Herrania umbratica]	bHLH	Transcription	Transcription factor bHLH137 OS=Arabidopsis thaliana OX=3702 GN=BHLH137 PE=1 SV=1	transcription factor bHLH137 [Herrania umbratica]	bHLH	Transcription	Transcription factor bHLH137 OS=Arabidopsis thaliana OX=3702 GN=BHLH137 PE=1 SV=1	transcription factor bHLH137 [Herrania umbratica]
c68754.graph_c0	2.22	21.57	16.68	6.65	17.64	12.42	up	up	up	normal	bHLH	Transcription	Transcription factor bHLH35 OS=Arabidopsis thaliana OX=3702 GN=BHLH35 PE=2 SV=1	PREDICTED: transcription factor FER-LIKE IRON DEFICIENCY-INDUCED TRANSCRIPTION FACTOR-like [Nelumbo nucifera]	bHLH	Transcription	Transcription factor bHLH35 OS=Arabidopsis thaliana OX=3702 GN=BHLH35 PE=2 SV=1	PREDICTED: transcription factor FER-LIKE IRON DEFICIENCY-INDUCED TRANSCRIPTION FACTOR-like [Nelumbo nucifera]	bHLH	Transcription	Transcription factor bHLH35 OS=Arabidopsis thaliana OX=3702 GN=BHLH35 PE=2 SV=1	PREDICTED: transcription factor FER-LIKE IRON DEFICIENCY-INDUCED TRANSCRIPTION FACTOR-like [Nelumbo nucifera]	bHLH	Transcription	Transcription factor bHLH35 OS=Arabidopsis thaliana OX=3702 GN=BHLH35 PE=2 SV=1	PREDICTED: transcription factor FER-LIKE IRON DEFICIENCY-INDUCED TRANSCRIPTION FACTOR-like [Nelumbo nucifera]
c69345.graph_c0	3.29	4.55	39.78	8.7	3.43	4.28	normal	up	normal	normal	bHLH	Transcription	Transcription factor bHLH28 OS=Arabidopsis thaliana OX=3702 GN=BHLH28 PE=2 SV=1	transcription factor MYC2-like [Durio zibethinus]	bHLH	Transcription	Transcription factor bHLH28 OS=Arabidopsis thaliana OX=3702 GN=BHLH28 PE=2 SV=1	transcription factor MYC2-like [Durio zibethinus]	bHLH	Transcription	Transcription factor bHLH28 OS=Arabidopsis thaliana OX=3702 GN=BHLH28 PE=2 SV=1	transcription factor MYC2-like [Durio zibethinus]	bHLH	Transcription	Transcription factor bHLH28 OS=Arabidopsis thaliana OX=3702 GN=BHLH28 PE=2 SV=1	transcription factor MYC2-like [Durio zibethinus]
c33131.graph_c0	0.28	0.27	0.09	1.4	0.2	0.07	--	--	down	down	BRX	--	PH, RCC1 and FYVE domains-containing protein 1 OS=Arabidopsis thaliana OX=3702 GN=PRAF1 PE=1 SV=1	PREDICTED: uncharacterized protein LOC104589558 isoform X1 [Nelumbo nucifera]	BRX	--	PH, RCC1 and FYVE domains-containing protein 1 OS=Arabidopsis thaliana OX=3702 GN=PRAF1 PE=1 SV=1	PREDICTED: uncharacterized protein LOC104589558 isoform X1 [Nelumbo nucifera]	BRX	--	PH, RCC1 and FYVE domains-containing protein 1 OS=Arabidopsis thaliana OX=3702 GN=PRAF1 PE=1 SV=1	PREDICTED: uncharacterized protein LOC104589558 isoform X1 [Nelumbo nucifera]	BRX	--	PH, RCC1 and FYVE domains-containing protein 1 OS=Arabidopsis thaliana OX=3702 GN=PRAF1 PE=1 SV=1	PREDICTED: uncharacterized protein LOC104589558 isoform X1 [Nelumbo nucifera]
c51263.graph_c0	7.71	2.33	2.18	3.66	0.41	0.56	normal	normal	down	down	BRXL	Function unknown	Protein Brevis radix-like 4 OS=Arabidopsis thaliana OX=3702 GN=BRXL4 PE=2 SV=1	PREDICTED: protein Brevis radix-like 4 [Nelumbo nucifera]	BRXL	Function unknown	Protein Brevis radix-like 4 OS=Arabidopsis thaliana OX=3702 GN=BRXL4 PE=2 SV=1	PREDICTED: protein Brevis radix-like 4 [Nelumbo nucifera]	BRXL	Function unknown	Protein Brevis radix-like 4 OS=Arabidopsis thaliana OX=3702 GN=BRXL4 PE=2 SV=1	PREDICTED: protein Brevis radix-like 4 [Nelumbo nucifera]	BRXL	Function unknown	Protein Brevis radix-like 4 OS=Arabidopsis thaliana OX=3702 GN=BRXL4 PE=2 SV=1	PREDICTED: protein Brevis radix-like 4 [Nelumbo nucifera]
c31254.graph_c0	0.35	0.19	0.49	3.26	0.1	0.1	--	--	down	down	bZIP	Transcription	--	transcriptional activator hac1 [Verruconis gallopava]	bZIP	Transcription	--	transcriptional activator hac1 [Verruconis gallopava]	bZIP	Transcription	--	transcriptional activator hac1 [Verruconis gallopava]	bZIP	Transcription	--	transcriptional activator hac1 [Verruconis gallopava]
c52842.graph_c0	0	0	0	3.47	0	0	--	--	down	down	bZIP	Function unknown	--	hypothetical protein SS1G_01411 [Sclerotinia sclerotiorum 1980 UF-70]	bZIP	Function unknown	--	hypothetical protein SS1G_01411 [Sclerotinia sclerotiorum 1980 UF-70]	bZIP	Function unknown	--	hypothetical protein SS1G_01411 [Sclerotinia sclerotiorum 1980 UF-70]	bZIP	Function unknown	--	hypothetical protein SS1G_01411 [Sclerotinia sclerotiorum 1980 UF-70]
c67304.graph_c3	116.5	54.75	38.5	103.43	39.14	41.02	normal	normal	down	normal	bZIP	Transcription	bZIP transcription factor 44 OS=Arabidopsis thaliana OX=3702 GN=BZIP44 PE=1 SV=1	bZIP transcription factor 44-like [Herrania umbratica]	bZIP	Transcription	bZIP transcription factor 44 OS=Arabidopsis thaliana OX=3702 GN=BZIP44 PE=1 SV=1	bZIP transcription factor 44-like [Herrania umbratica]	bZIP	Transcription	bZIP transcription factor 44 OS=Arabidopsis thaliana OX=3702 GN=BZIP44 PE=1 SV=1	bZIP transcription factor 44-like [Herrania umbratica]	bZIP	Transcription	bZIP transcription factor 44 OS=Arabidopsis thaliana OX=3702 GN=BZIP44 PE=1 SV=1	bZIP transcription factor 44-like [Herrania umbratica]
c31960.graph_c0	0.1	0.66	0.19	1.77	0.75	0.12	normal	--	normal	down	bZIP	Function unknown	--	hypothetical protein PV09_04179 [Verruconis gallopava]	bZIP	Function unknown	--	hypothetical protein PV09_04179 [Verruconis gallopava]	bZIP	Function unknown	--	hypothetical protein PV09_04179 [Verruconis gallopava]	bZIP	Function unknown	--	hypothetical protein PV09_04179 [Verruconis gallopava]
c38082.graph_c0	173.21	8.85	13.51	110.89	9.99	9.57	down	down	down	down	bZIP	Transcription	bZIP transcription factor 44 OS=Arabidopsis thaliana OX=3702 GN=BZIP44 PE=1 SV=1	PREDICTED: bZIP transcription factor 11-like [Nelumbo nucifera]	bZIP	Transcription	bZIP transcription factor 44 OS=Arabidopsis thaliana OX=3702 GN=BZIP44 PE=1 SV=1	PREDICTED: bZIP transcription factor 11-like [Nelumbo nucifera]	bZIP	Transcription	bZIP transcription factor 44 OS=Arabidopsis thaliana OX=3702 GN=BZIP44 PE=1 SV=1	PREDICTED: bZIP transcription factor 11-like [Nelumbo nucifera]	bZIP	Transcription	bZIP transcription factor 44 OS=Arabidopsis thaliana OX=3702 GN=BZIP44 PE=1 SV=1	PREDICTED: bZIP transcription factor 11-like [Nelumbo nucifera]
c51323.graph_c0	2.72	0.95	1.34	3.26	0.34	0.48	normal	normal	down	down	bZIP	Transcription	Transcription factor HY5-like OS=Arabidopsis thaliana OX=3702 GN=HYH PE=1 SV=1	hypothetical protein AQUCO_00300247v1 [Aquilegia coerulea]	bZIP	Transcription	Transcription factor HY5-like OS=Arabidopsis thaliana OX=3702 GN=HYH PE=1 SV=1	hypothetical protein AQUCO_00300247v1 [Aquilegia coerulea]	bZIP	Transcription	Transcription factor HY5-like OS=Arabidopsis thaliana OX=3702 GN=HYH PE=1 SV=1	hypothetical protein AQUCO_00300247v1 [Aquilegia coerulea]	bZIP	Transcription	Transcription factor HY5-like OS=Arabidopsis thaliana OX=3702 GN=HYH PE=1 SV=1	hypothetical protein AQUCO_00300247v1 [Aquilegia coerulea]
c59013.graph_c0	0.24	1.16	0.51	3.88	0.9	0.39	normal	--	down	down	bZIP	Transcription	--	hypothetical protein PV09_02959 [Verruconis gallopava]	bZIP	Transcription	--	hypothetical protein PV09_02959 [Verruconis gallopava]	bZIP	Transcription	--	hypothetical protein PV09_02959 [Verruconis gallopava]	bZIP	Transcription	--	hypothetical protein PV09_02959 [Verruconis gallopava]
c60478.graph_c0	0	0	6.41	0	0	0	--	up	--	--	bZIP	--	--	--	bZIP	--	--	--	bZIP	--	--	--	bZIP	--	--	--
c61027.graph_c0	80.84	84.31	79.17	45.44	146.11	141.23	normal	normal	up	up	bZIP	Transcription	ABSCISIC ACID-INSENSITIVE 5-like protein 5 OS=Arabidopsis thaliana OX=3702 GN=ABF2 PE=1 SV=1	PREDICTED: ABSCISIC ACID-INSENSITIVE 5-like protein 5 isoform X2 [Nelumbo nucifera]	bZIP	Transcription	ABSCISIC ACID-INSENSITIVE 5-like protein 5 OS=Arabidopsis thaliana OX=3702 GN=ABF2 PE=1 SV=1	PREDICTED: ABSCISIC ACID-INSENSITIVE 5-like protein 5 isoform X2 [Nelumbo nucifera]	bZIP	Transcription	ABSCISIC ACID-INSENSITIVE 5-like protein 5 OS=Arabidopsis thaliana OX=3702 GN=ABF2 PE=1 SV=1	PREDICTED: ABSCISIC ACID-INSENSITIVE 5-like protein 5 isoform X2 [Nelumbo nucifera]	bZIP	Transcription	ABSCISIC ACID-INSENSITIVE 5-like protein 5 OS=Arabidopsis thaliana OX=3702 GN=ABF2 PE=1 SV=1	PREDICTED: ABSCISIC ACID-INSENSITIVE 5-like protein 5 isoform X2 [Nelumbo nucifera]
c62345.graph_c0	0	0	6.09	0	0	0	--	up	--	--	bZIP	Function unknown	--	hypothetical protein RSOLAG22IIIB_00347 [Rhizoctonia solani]	bZIP	Function unknown	--	hypothetical protein RSOLAG22IIIB_00347 [Rhizoctonia solani]	bZIP	Function unknown	--	hypothetical protein RSOLAG22IIIB_00347 [Rhizoctonia solani]	bZIP	Function unknown	--	hypothetical protein RSOLAG22IIIB_00347 [Rhizoctonia solani]
c63985.graph_c0	0	0	3.12	0	0	0	--	up	--	--	bZIP	Function unknown	--	BZIP transcription factor [Rhizoctonia solani 123E]	bZIP	Function unknown	--	BZIP transcription factor [Rhizoctonia solani 123E]	bZIP	Function unknown	--	BZIP transcription factor [Rhizoctonia solani 123E]	bZIP	Function unknown	--	BZIP transcription factor [Rhizoctonia solani 123E]
c38289.graph_c0	0	0.33	0	1.5	0.62	0	--	--	normal	down	C2H2	Function unknown	Lysine-specific demethylase SE14 OS=Oryza sativa subsp. japonica OX=39947 GN=SE14 PE=3 SV=2	hypothetical protein PV09_03142 [Verruconis gallopava]	C2H2	Function unknown	Lysine-specific demethylase SE14 OS=Oryza sativa subsp. japonica OX=39947 GN=SE14 PE=3 SV=2	hypothetical protein PV09_03142 [Verruconis gallopava]	C2H2	Function unknown	Lysine-specific demethylase SE14 OS=Oryza sativa subsp. japonica OX=39947 GN=SE14 PE=3 SV=2	hypothetical protein PV09_03142 [Verruconis gallopava]	C2H2	Function unknown	Lysine-specific demethylase SE14 OS=Oryza sativa subsp. japonica OX=39947 GN=SE14 PE=3 SV=2	hypothetical protein PV09_03142 [Verruconis gallopava]
c65358.graph_c0	10.71	68.71	42.35	40.8	62.08	68.35	up	up	normal	normal	C2H2	Function unknown	Transcription factor IIIA OS=Arabidopsis thaliana OX=3702 GN=TFIIIA PE=1 SV=1	hypothetical protein GOBAR_DD36581 [Gossypium barbadense]	C2H2	Function unknown	Transcription factor IIIA OS=Arabidopsis thaliana OX=3702 GN=TFIIIA PE=1 SV=1	hypothetical protein GOBAR_DD36581 [Gossypium barbadense]	C2H2	Function unknown	Transcription factor IIIA OS=Arabidopsis thaliana OX=3702 GN=TFIIIA PE=1 SV=1	hypothetical protein GOBAR_DD36581 [Gossypium barbadense]	C2H2	Function unknown	Transcription factor IIIA OS=Arabidopsis thaliana OX=3702 GN=TFIIIA PE=1 SV=1	hypothetical protein GOBAR_DD36581 [Gossypium barbadense]
c31020.graph_c0	0	0	0	3.17	0	0	--	--	down	down	CBF/NF-Y	Chromatin structure and dynamics	Histone H4 OS=Olisthodiscus luteus OX=83000 PE=1 SV=2	Uncharacterized protein AUREO_024830 [Aureobasidium pullulans]	CBF/NF-Y	Chromatin structure and dynamics	Histone H4 OS=Olisthodiscus luteus OX=83000 PE=1 SV=2	Uncharacterized protein AUREO_024830 [Aureobasidium pullulans]	CBF/NF-Y	Chromatin structure and dynamics	Histone H4 OS=Olisthodiscus luteus OX=83000 PE=1 SV=2	Uncharacterized protein AUREO_024830 [Aureobasidium pullulans]	CBF/NF-Y	Chromatin structure and dynamics	Histone H4 OS=Olisthodiscus luteus OX=83000 PE=1 SV=2	Uncharacterized protein AUREO_024830 [Aureobasidium pullulans]
c40952.graph_c0	0	0	0	19.51	0	0	--	--	down	down	CBF/NF-Y	Chromatin structure and dynamics	Histone H2B OS=Olisthodiscus luteus OX=83000 PE=1 SV=2	probable HTB1-histone H2B [Rhynchosporium secalis]	CBF/NF-Y	Chromatin structure and dynamics	Histone H2B OS=Olisthodiscus luteus OX=83000 PE=1 SV=2	probable HTB1-histone H2B [Rhynchosporium secalis]	CBF/NF-Y	Chromatin structure and dynamics	Histone H2B OS=Olisthodiscus luteus OX=83000 PE=1 SV=2	probable HTB1-histone H2B [Rhynchosporium secalis]	CBF/NF-Y	Chromatin structure and dynamics	Histone H2B OS=Olisthodiscus luteus OX=83000 PE=1 SV=2	probable HTB1-histone H2B [Rhynchosporium secalis]
c47184.graph_c0	0.51	0.18	1.27	1.31	0.26	0	--	normal	normal	down	CBF/NF-Y	Chromatin structure and dynamics	Nuclear transcription factor Y subunit B-2 OS=Oryza sativa subsp. japonica OX=39947 GN=NFYB2 PE=1 SV=1	hypothetical protein PV09_04909 [Verruconis gallopava]	CBF/NF-Y	Chromatin structure and dynamics	Nuclear transcription factor Y subunit B-2 OS=Oryza sativa subsp. japonica OX=39947 GN=NFYB2 PE=1 SV=1	hypothetical protein PV09_04909 [Verruconis gallopava]	CBF/NF-Y	Chromatin structure and dynamics	Nuclear transcription factor Y subunit B-2 OS=Oryza sativa subsp. japonica OX=39947 GN=NFYB2 PE=1 SV=1	hypothetical protein PV09_04909 [Verruconis gallopava]	CBF/NF-Y	Chromatin structure and dynamics	Nuclear transcription factor Y subunit B-2 OS=Oryza sativa subsp. japonica OX=39947 GN=NFYB2 PE=1 SV=1	hypothetical protein PV09_04909 [Verruconis gallopava]
c50554.graph_c0	0.14	2.57	1.99	1.42	0.5	0.59	up	up	normal	normal	CBF/NF-Y	Transcription	Nuclear transcription factor Y subunit A-8 OS=Arabidopsis thaliana OX=3702 GN=NFYA8 PE=1 SV=2	CCAAT-binding transcription factor [Macleaya cordata]	CBF/NF-Y	Transcription	Nuclear transcription factor Y subunit A-8 OS=Arabidopsis thaliana OX=3702 GN=NFYA8 PE=1 SV=2	CCAAT-binding transcription factor [Macleaya cordata]	CBF/NF-Y	Transcription	Nuclear transcription factor Y subunit A-8 OS=Arabidopsis thaliana OX=3702 GN=NFYA8 PE=1 SV=2	CCAAT-binding transcription factor [Macleaya cordata]	CBF/NF-Y	Transcription	Nuclear transcription factor Y subunit A-8 OS=Arabidopsis thaliana OX=3702 GN=NFYA8 PE=1 SV=2	CCAAT-binding transcription factor [Macleaya cordata]
c52085.graph_c0	0.13	0.64	1.31	29.44	0.54	1.19	--	--	down	down	CBF/NF-Y	Chromatin structure and dynamics	Histone H2A-IV OS=Volvox carteri OX=3067 PE=3 SV=1	histone-fold-containing protein [Xylona heveae TC161]	CBF/NF-Y	Chromatin structure and dynamics	Histone H2A-IV OS=Volvox carteri OX=3067 PE=3 SV=1	histone-fold-containing protein [Xylona heveae TC161]	CBF/NF-Y	Chromatin structure and dynamics	Histone H2A-IV OS=Volvox carteri OX=3067 PE=3 SV=1	histone-fold-containing protein [Xylona heveae TC161]	CBF/NF-Y	Chromatin structure and dynamics	Histone H2A-IV OS=Volvox carteri OX=3067 PE=3 SV=1	histone-fold-containing protein [Xylona heveae TC161]
c53859.graph_c0	0.12	0.33	2.06	4.18	0.24	1.73	--	normal	down	normal	CBF/NF-Y	Chromatin structure and dynamics	Histone H2B OS=Olisthodiscus luteus OX=83000 PE=1 SV=2	Histone H2B [Pestalotiopsis fici W106-1]	CBF/NF-Y	Chromatin structure and dynamics	Histone H2B OS=Olisthodiscus luteus OX=83000 PE=1 SV=2	Histone H2B [Pestalotiopsis fici W106-1]	CBF/NF-Y	Chromatin structure and dynamics	Histone H2B OS=Olisthodiscus luteus OX=83000 PE=1 SV=2	Histone H2B [Pestalotiopsis fici W106-1]	CBF/NF-Y	Chromatin structure and dynamics	Histone H2B OS=Olisthodiscus luteus OX=83000 PE=1 SV=2	Histone H2B [Pestalotiopsis fici W106-1]
c54955.graph_c1	4.29	6.97	6.28	0.76	1.74	4.52	normal	normal	normal	up	CBF/NF-Y	Transcription	Nuclear transcription factor Y subunit C-2 OS=Arabidopsis thaliana OX=3702 GN=NFYC2 PE=1 SV=2	PREDICTED: nuclear transcription factor Y subunit C-2-like [Phoenix dactylifera]	CBF/NF-Y	Transcription	Nuclear transcription factor Y subunit C-2 OS=Arabidopsis thaliana OX=3702 GN=NFYC2 PE=1 SV=2	PREDICTED: nuclear transcription factor Y subunit C-2-like [Phoenix dactylifera]	CBF/NF-Y	Transcription	Nuclear transcription factor Y subunit C-2 OS=Arabidopsis thaliana OX=3702 GN=NFYC2 PE=1 SV=2	PREDICTED: nuclear transcription factor Y subunit C-2-like [Phoenix dactylifera]	CBF/NF-Y	Transcription	Nuclear transcription factor Y subunit C-2 OS=Arabidopsis thaliana OX=3702 GN=NFYC2 PE=1 SV=2	PREDICTED: nuclear transcription factor Y subunit C-2-like [Phoenix dactylifera]
c57023.graph_c0	275.99	50.42	34.28	82.37	32.62	31.95	down	down	normal	normal	CBF/NF-Y	Chromatin structure and dynamics	Probable histone H2A.1 OS=Medicago truncatula OX=3880 GN=MtrDRAFT_AC149210g1v1 PE=3 SV=1	PREDICTED: probable histone H2A.1 [Cicer arietinum]	CBF/NF-Y	Chromatin structure and dynamics	Probable histone H2A.1 OS=Medicago truncatula OX=3880 GN=MtrDRAFT_AC149210g1v1 PE=3 SV=1	PREDICTED: probable histone H2A.1 [Cicer arietinum]	CBF/NF-Y	Chromatin structure and dynamics	Probable histone H2A.1 OS=Medicago truncatula OX=3880 GN=MtrDRAFT_AC149210g1v1 PE=3 SV=1	PREDICTED: probable histone H2A.1 [Cicer arietinum]	CBF/NF-Y	Chromatin structure and dynamics	Probable histone H2A.1 OS=Medicago truncatula OX=3880 GN=MtrDRAFT_AC149210g1v1 PE=3 SV=1	PREDICTED: probable histone H2A.1 [Cicer arietinum]
c60857.graph_c0	0	0	0	0	6.54	0.15	--	--	up	--	CBF/NF-Y	Chromatin structure and dynamics	Histone H2A.6 OS=Arabidopsis thaliana OX=3702 GN=RAT5 PE=1 SV=1	hypothetical protein LR48_Vigan05g146500 [Vigna angularis]	CBF/NF-Y	Chromatin structure and dynamics	Histone H2A.6 OS=Arabidopsis thaliana OX=3702 GN=RAT5 PE=1 SV=1	hypothetical protein LR48_Vigan05g146500 [Vigna angularis]	CBF/NF-Y	Chromatin structure and dynamics	Histone H2A.6 OS=Arabidopsis thaliana OX=3702 GN=RAT5 PE=1 SV=1	hypothetical protein LR48_Vigan05g146500 [Vigna angularis]	CBF/NF-Y	Chromatin structure and dynamics	Histone H2A.6 OS=Arabidopsis thaliana OX=3702 GN=RAT5 PE=1 SV=1	hypothetical protein LR48_Vigan05g146500 [Vigna angularis]
c61058.graph_c0	0.59	0.25	0.26	4.36	1.46	0.06	--	--	normal	down	CBF/NF-Y	Transcription	Nuclear transcription factor Y subunit A-8 OS=Arabidopsis thaliana OX=3702 GN=NFYA8 PE=1 SV=2	hypothetical protein PV09_04933 [Verruconis gallopava]	CBF/NF-Y	Transcription	Nuclear transcription factor Y subunit A-8 OS=Arabidopsis thaliana OX=3702 GN=NFYA8 PE=1 SV=2	hypothetical protein PV09_04933 [Verruconis gallopava]	CBF/NF-Y	Transcription	Nuclear transcription factor Y subunit A-8 OS=Arabidopsis thaliana OX=3702 GN=NFYA8 PE=1 SV=2	hypothetical protein PV09_04933 [Verruconis gallopava]	CBF/NF-Y	Transcription	Nuclear transcription factor Y subunit A-8 OS=Arabidopsis thaliana OX=3702 GN=NFYA8 PE=1 SV=2	hypothetical protein PV09_04933 [Verruconis gallopava]
c63446.graph_c0	104.92	13.57	3.48	25.05	6.04	4.99	down	down	down	down	CBF/NF-Y	Chromatin structure and dynamics	Histone H2B.3 OS=Arabidopsis thaliana OX=3702 GN=At2g28720 PE=1 SV=3	PREDICTED: histone H2B.1 [Elaeis guineensis]	CBF/NF-Y	Chromatin structure and dynamics	Histone H2B.3 OS=Arabidopsis thaliana OX=3702 GN=At2g28720 PE=1 SV=3	PREDICTED: histone H2B.1 [Elaeis guineensis]	CBF/NF-Y	Chromatin structure and dynamics	Histone H2B.3 OS=Arabidopsis thaliana OX=3702 GN=At2g28720 PE=1 SV=3	PREDICTED: histone H2B.1 [Elaeis guineensis]	CBF/NF-Y	Chromatin structure and dynamics	Histone H2B.3 OS=Arabidopsis thaliana OX=3702 GN=At2g28720 PE=1 SV=3	PREDICTED: histone H2B.1 [Elaeis guineensis]
c68116.graph_c0	15.04	2.22	2.18	29.95	5.17	5.1	down	down	down	down	CBF/NF-Y	Chromatin structure and dynamics	Nuclear transcription factor Y subunit B-3 OS=Arabidopsis thaliana OX=3702 GN=NFYB3 PE=1 SV=1	PREDICTED: nuclear transcription factor Y subunit B-1-like [Populus euphratica]	CBF/NF-Y	Chromatin structure and dynamics	Nuclear transcription factor Y subunit B-3 OS=Arabidopsis thaliana OX=3702 GN=NFYB3 PE=1 SV=1	PREDICTED: nuclear transcription factor Y subunit B-1-like [Populus euphratica]	CBF/NF-Y	Chromatin structure and dynamics	Nuclear transcription factor Y subunit B-3 OS=Arabidopsis thaliana OX=3702 GN=NFYB3 PE=1 SV=1	PREDICTED: nuclear transcription factor Y subunit B-1-like [Populus euphratica]	CBF/NF-Y	Chromatin structure and dynamics	Nuclear transcription factor Y subunit B-3 OS=Arabidopsis thaliana OX=3702 GN=NFYB3 PE=1 SV=1	PREDICTED: nuclear transcription factor Y subunit B-1-like [Populus euphratica]
c68171.graph_c0	0	0	0	35.8	0	0	--	--	down	down	CBF/NF-Y	Chromatin structure and dynamics	Histone H4 OS=Olisthodiscus luteus OX=83000 PE=1 SV=2	Uncharacterized protein AUREO_024830 [Aureobasidium pullulans]	CBF/NF-Y	Chromatin structure and dynamics	Histone H4 OS=Olisthodiscus luteus OX=83000 PE=1 SV=2	Uncharacterized protein AUREO_024830 [Aureobasidium pullulans]	CBF/NF-Y	Chromatin structure and dynamics	Histone H4 OS=Olisthodiscus luteus OX=83000 PE=1 SV=2	Uncharacterized protein AUREO_024830 [Aureobasidium pullulans]	CBF/NF-Y	Chromatin structure and dynamics	Histone H4 OS=Olisthodiscus luteus OX=83000 PE=1 SV=2	Uncharacterized protein AUREO_024830 [Aureobasidium pullulans]
c68498.graph_c0	0.45	0.44	2.66	9.75	0.77	1.65	--	normal	down	down	CBF/NF-Y	Chromatin structure and dynamics	Histone H4 OS=Olisthodiscus luteus OX=83000 PE=1 SV=2	hypothetical protein LEMA_P009440.1 [Leptosphaeria maculans JN3]	CBF/NF-Y	Chromatin structure and dynamics	Histone H4 OS=Olisthodiscus luteus OX=83000 PE=1 SV=2	hypothetical protein LEMA_P009440.1 [Leptosphaeria maculans JN3]	CBF/NF-Y	Chromatin structure and dynamics	Histone H4 OS=Olisthodiscus luteus OX=83000 PE=1 SV=2	hypothetical protein LEMA_P009440.1 [Leptosphaeria maculans JN3]	CBF/NF-Y	Chromatin structure and dynamics	Histone H4 OS=Olisthodiscus luteus OX=83000 PE=1 SV=2	hypothetical protein LEMA_P009440.1 [Leptosphaeria maculans JN3]
c31516.graph_c1	0	0	0	2.85	0	0	--	--	down	down	Cys6	Function unknown	--	similar to transcription factor Cys6 [Botrytis cinerea T4]	Cys6	Function unknown	--	similar to transcription factor Cys6 [Botrytis cinerea T4]	Cys6	Function unknown	--	similar to transcription factor Cys6 [Botrytis cinerea T4]	Cys6	Function unknown	--	similar to transcription factor Cys6 [Botrytis cinerea T4]
c57231.graph_c1	8.11	2.3	1.47	3.55	2.8	1.11	normal	down	normal	normal	DIVARICATA	Transcription	Transcription factor DIVARICATA OS=Antirrhinum majus OX=4151 GN=DIVARICATA PE=2 SV=1	PREDICTED: transcription factor DIVARICATA isoform X1 [Phoenix dactylifera]	DIVARICATA	Transcription	Transcription factor DIVARICATA OS=Antirrhinum majus OX=4151 GN=DIVARICATA PE=2 SV=1	PREDICTED: transcription factor DIVARICATA isoform X1 [Phoenix dactylifera]	DIVARICATA	Transcription	Transcription factor DIVARICATA OS=Antirrhinum majus OX=4151 GN=DIVARICATA PE=2 SV=1	PREDICTED: transcription factor DIVARICATA isoform X1 [Phoenix dactylifera]	DIVARICATA	Transcription	Transcription factor DIVARICATA OS=Antirrhinum majus OX=4151 GN=DIVARICATA PE=2 SV=1	PREDICTED: transcription factor DIVARICATA isoform X1 [Phoenix dactylifera]
c35677.graph_c0	54.64	10.65	19.37	23.37	8.32	8.34	down	normal	normal	normal	ENY2	Transcription	Transcription and mRNA export factor ENY2 OS=Arabidopsis thaliana OX=3702 GN=At3g27100 PE=3 SV=1	PREDICTED: transcription and mRNA export factor SUS1 [Nelumbo nucifera]	ENY2	Transcription	Transcription and mRNA export factor ENY2 OS=Arabidopsis thaliana OX=3702 GN=At3g27100 PE=3 SV=1	PREDICTED: transcription and mRNA export factor SUS1 [Nelumbo nucifera]	ENY2	Transcription	Transcription and mRNA export factor ENY2 OS=Arabidopsis thaliana OX=3702 GN=At3g27100 PE=3 SV=1	PREDICTED: transcription and mRNA export factor SUS1 [Nelumbo nucifera]	ENY2	Transcription	Transcription and mRNA export factor ENY2 OS=Arabidopsis thaliana OX=3702 GN=At3g27100 PE=3 SV=1	PREDICTED: transcription and mRNA export factor SUS1 [Nelumbo nucifera]
c57921.graph_c0	2.85	0.51	1	2.43	0.38	0.93	normal	normal	down	normal	ERF	Transcription	Ethylene-responsive transcription factor ERF003 OS=Arabidopsis thaliana OX=3702 GN=ERF003 PE=2 SV=1	PREDICTED: ethylene-responsive transcription factor ERF003-like [Malus domestica]	ERF	Transcription	Ethylene-responsive transcription factor ERF003 OS=Arabidopsis thaliana OX=3702 GN=ERF003 PE=2 SV=1	PREDICTED: ethylene-responsive transcription factor ERF003-like [Malus domestica]	ERF	Transcription	Ethylene-responsive transcription factor ERF003 OS=Arabidopsis thaliana OX=3702 GN=ERF003 PE=2 SV=1	PREDICTED: ethylene-responsive transcription factor ERF003-like [Malus domestica]	ERF	Transcription	Ethylene-responsive transcription factor ERF003 OS=Arabidopsis thaliana OX=3702 GN=ERF003 PE=2 SV=1	PREDICTED: ethylene-responsive transcription factor ERF003-like [Malus domestica]
c54017.graph_c0	1.88	0.07	0	0.74	0	0.15	down	down	--	--	GATA	Transcription	GATA transcription factor 2 OS=Arabidopsis thaliana OX=3702 GN=GATA2 PE=2 SV=1	PREDICTED: GATA transcription factor 4-like [Nelumbo nucifera]	GATA	Transcription	GATA transcription factor 2 OS=Arabidopsis thaliana OX=3702 GN=GATA2 PE=2 SV=1	PREDICTED: GATA transcription factor 4-like [Nelumbo nucifera]	GATA	Transcription	GATA transcription factor 2 OS=Arabidopsis thaliana OX=3702 GN=GATA2 PE=2 SV=1	PREDICTED: GATA transcription factor 4-like [Nelumbo nucifera]	GATA	Transcription	GATA transcription factor 2 OS=Arabidopsis thaliana OX=3702 GN=GATA2 PE=2 SV=1	PREDICTED: GATA transcription factor 4-like [Nelumbo nucifera]
c64998.graph_c0	29.19	165.04	90.76	117.78	192.7	194.55	up	normal	normal	normal	GRAS	Function unknown	Scarecrow-like protein 1 OS=Arabidopsis thaliana OX=3702 GN=SCL1 PE=2 SV=1	Transcription factor GRAS [Macleaya cordata]	GRAS	Function unknown	Scarecrow-like protein 1 OS=Arabidopsis thaliana OX=3702 GN=SCL1 PE=2 SV=1	Transcription factor GRAS [Macleaya cordata]	GRAS	Function unknown	Scarecrow-like protein 1 OS=Arabidopsis thaliana OX=3702 GN=SCL1 PE=2 SV=1	Transcription factor GRAS [Macleaya cordata]	GRAS	Function unknown	Scarecrow-like protein 1 OS=Arabidopsis thaliana OX=3702 GN=SCL1 PE=2 SV=1	Transcription factor GRAS [Macleaya cordata]
c60487.graph_c0	19.99	104.64	66.85	52.24	104.07	114.12	up	up	normal	normal	GTE11	--	Transcription factor GTE11 OS=Arabidopsis thaliana OX=3702 GN=GTE11 PE=1 SV=1	PREDICTED: transcription factor GTE11 [Nelumbo nucifera]	GTE11	--	Transcription factor GTE11 OS=Arabidopsis thaliana OX=3702 GN=GTE11 PE=1 SV=1	PREDICTED: transcription factor GTE11 [Nelumbo nucifera]	GTE11	--	Transcription factor GTE11 OS=Arabidopsis thaliana OX=3702 GN=GTE11 PE=1 SV=1	PREDICTED: transcription factor GTE11 [Nelumbo nucifera]	GTE11	--	Transcription factor GTE11 OS=Arabidopsis thaliana OX=3702 GN=GTE11 PE=1 SV=1	PREDICTED: transcription factor GTE11 [Nelumbo nucifera]
c42161.graph_c2	0	3.34	4.42	5.42	7.87	6.9	--	up	normal	normal	GTL2	Transcription	Trihelix transcription factor GTL2 OS=Arabidopsis thaliana OX=3702 GN=At5g28300 PE=2 SV=1	PREDICTED: LOW QUALITY PROTEIN: trihelix transcription factor GTL1-like [Elaeis guineensis]	GTL2	Transcription	Trihelix transcription factor GTL2 OS=Arabidopsis thaliana OX=3702 GN=At5g28300 PE=2 SV=1	PREDICTED: LOW QUALITY PROTEIN: trihelix transcription factor GTL1-like [Elaeis guineensis]	GTL2	Transcription	Trihelix transcription factor GTL2 OS=Arabidopsis thaliana OX=3702 GN=At5g28300 PE=2 SV=1	PREDICTED: LOW QUALITY PROTEIN: trihelix transcription factor GTL1-like [Elaeis guineensis]	GTL2	Transcription	Trihelix transcription factor GTL2 OS=Arabidopsis thaliana OX=3702 GN=At5g28300 PE=2 SV=1	PREDICTED: LOW QUALITY PROTEIN: trihelix transcription factor GTL1-like [Elaeis guineensis]
c33906.graph_c0	2.96	0.45	0.13	0.93	0.21	0	normal	down	--	--	HSF	Transcription	Heat stress transcription factor B-4 OS=Arabidopsis thaliana OX=3702 GN=HSFB4 PE=2 SV=1	PREDICTED: heat stress transcription factor B-4-like [Nelumbo nucifera]	HSF	Transcription	Heat stress transcription factor B-4 OS=Arabidopsis thaliana OX=3702 GN=HSFB4 PE=2 SV=1	PREDICTED: heat stress transcription factor B-4-like [Nelumbo nucifera]	HSF	Transcription	Heat stress transcription factor B-4 OS=Arabidopsis thaliana OX=3702 GN=HSFB4 PE=2 SV=1	PREDICTED: heat stress transcription factor B-4-like [Nelumbo nucifera]	HSF	Transcription	Heat stress transcription factor B-4 OS=Arabidopsis thaliana OX=3702 GN=HSFB4 PE=2 SV=1	PREDICTED: heat stress transcription factor B-4-like [Nelumbo nucifera]
c50691.graph_c0	3.92	24.14	23.08	20.18	24.36	11.43	up	up	normal	normal	HSF	--	Heat stress transcription factor B-1 OS=Oryza sativa subsp. japonica OX=39947 GN=HSFB1 PE=2 SV=1	heat shock factor protein HSF24 isoform X2 [Citrus clementina]	HSF	--	Heat stress transcription factor B-1 OS=Oryza sativa subsp. japonica OX=39947 GN=HSFB1 PE=2 SV=1	heat shock factor protein HSF24 isoform X2 [Citrus clementina]	HSF	--	Heat stress transcription factor B-1 OS=Oryza sativa subsp. japonica OX=39947 GN=HSFB1 PE=2 SV=1	heat shock factor protein HSF24 isoform X2 [Citrus clementina]	HSF	--	Heat stress transcription factor B-1 OS=Oryza sativa subsp. japonica OX=39947 GN=HSFB1 PE=2 SV=1	heat shock factor protein HSF24 isoform X2 [Citrus clementina]
c50691.graph_c1	4.95	39.16	31.15	27.82	29.87	18.12	up	up	normal	normal	HSF	Transcription	Heat stress transcription factor B-4 OS=Arabidopsis thaliana OX=3702 GN=HSFB4 PE=2 SV=1	PREDICTED: heat shock factor protein HSF24 [Nelumbo nucifera]	HSF	Transcription	Heat stress transcription factor B-4 OS=Arabidopsis thaliana OX=3702 GN=HSFB4 PE=2 SV=1	PREDICTED: heat shock factor protein HSF24 [Nelumbo nucifera]	HSF	Transcription	Heat stress transcription factor B-4 OS=Arabidopsis thaliana OX=3702 GN=HSFB4 PE=2 SV=1	PREDICTED: heat shock factor protein HSF24 [Nelumbo nucifera]	HSF	Transcription	Heat stress transcription factor B-4 OS=Arabidopsis thaliana OX=3702 GN=HSFB4 PE=2 SV=1	PREDICTED: heat shock factor protein HSF24 [Nelumbo nucifera]
c54767.graph_c0	6.83	0.42	0.59	2.93	0.43	0.45	down	down	down	down	HSF	Transcription	Heat stress transcription factor B-4b OS=Oryza sativa subsp. japonica OX=39947 GN=HSFB4B PE=1 SV=1	PREDICTED: heat stress transcription factor B-4 [Theobroma cacao]	HSF	Transcription	Heat stress transcription factor B-4b OS=Oryza sativa subsp. japonica OX=39947 GN=HSFB4B PE=1 SV=1	PREDICTED: heat stress transcription factor B-4 [Theobroma cacao]	HSF	Transcription	Heat stress transcription factor B-4b OS=Oryza sativa subsp. japonica OX=39947 GN=HSFB4B PE=1 SV=1	PREDICTED: heat stress transcription factor B-4 [Theobroma cacao]	HSF	Transcription	Heat stress transcription factor B-4b OS=Oryza sativa subsp. japonica OX=39947 GN=HSFB4B PE=1 SV=1	PREDICTED: heat stress transcription factor B-4 [Theobroma cacao]
c61341.graph_c0	0	0	0	0	1.76	0	--	--	up	--	HSF	Transcription	Heat shock factor protein HSF30 OS=Solanum peruvianum OX=4082 GN=HSF30 PE=2 SV=1	hypothetical protein B456_013G220400 [Gossypium raimondii]	HSF	Transcription	Heat shock factor protein HSF30 OS=Solanum peruvianum OX=4082 GN=HSF30 PE=2 SV=1	hypothetical protein B456_013G220400 [Gossypium raimondii]	HSF	Transcription	Heat shock factor protein HSF30 OS=Solanum peruvianum OX=4082 GN=HSF30 PE=2 SV=1	hypothetical protein B456_013G220400 [Gossypium raimondii]	HSF	Transcription	Heat shock factor protein HSF30 OS=Solanum peruvianum OX=4082 GN=HSF30 PE=2 SV=1	hypothetical protein B456_013G220400 [Gossypium raimondii]
c68767.graph_c0	0	1.22	4.68	0.44	0.65	0.53	--	up	--	--	HSF	Transcription	Heat stress transcription factor B-1 OS=Arabidopsis thaliana OX=3702 GN=HSFB1 PE=2 SV=2	heat stress transcription factor B-2a-like isoform X2 [Hevea brasiliensis]	HSF	Transcription	Heat stress transcription factor B-1 OS=Arabidopsis thaliana OX=3702 GN=HSFB1 PE=2 SV=2	heat stress transcription factor B-2a-like isoform X2 [Hevea brasiliensis]	HSF	Transcription	Heat stress transcription factor B-1 OS=Arabidopsis thaliana OX=3702 GN=HSFB1 PE=2 SV=2	heat stress transcription factor B-2a-like isoform X2 [Hevea brasiliensis]	HSF	Transcription	Heat stress transcription factor B-1 OS=Arabidopsis thaliana OX=3702 GN=HSFB1 PE=2 SV=2	heat stress transcription factor B-2a-like isoform X2 [Hevea brasiliensis]
c69089.graph_c0	2.75	18.9	6.13	9.2	12.04	9.72	up	normal	normal	normal	HSF	Transcription	Heat stress transcription factor A-3 OS=Arabidopsis thaliana OX=3702 GN=HSFA3 PE=1 SV=2	hypothetical protein CRG98_043618 [Punica granatum]	HSF	Transcription	Heat stress transcription factor A-3 OS=Arabidopsis thaliana OX=3702 GN=HSFA3 PE=1 SV=2	hypothetical protein CRG98_043618 [Punica granatum]	HSF	Transcription	Heat stress transcription factor A-3 OS=Arabidopsis thaliana OX=3702 GN=HSFA3 PE=1 SV=2	hypothetical protein CRG98_043618 [Punica granatum]	HSF	Transcription	Heat stress transcription factor A-3 OS=Arabidopsis thaliana OX=3702 GN=HSFA3 PE=1 SV=2	hypothetical protein CRG98_043618 [Punica granatum]
c41770.graph_c0	2.46	0.27	0.92	0.24	0.15	0.09	down	normal	--	--	MADS	Transcription	Floral homeotic protein AGAMOUS OS=Panax ginseng OX=4054 GN=AG2 PE=2 SV=1	putative MADS544 protein, partial [Asarum caudigerum]	MADS	Transcription	Floral homeotic protein AGAMOUS OS=Panax ginseng OX=4054 GN=AG2 PE=2 SV=1	putative MADS544 protein, partial [Asarum caudigerum]	MADS	Transcription	Floral homeotic protein AGAMOUS OS=Panax ginseng OX=4054 GN=AG2 PE=2 SV=1	putative MADS544 protein, partial [Asarum caudigerum]	MADS	Transcription	Floral homeotic protein AGAMOUS OS=Panax ginseng OX=4054 GN=AG2 PE=2 SV=1	putative MADS544 protein, partial [Asarum caudigerum]
c54551.graph_c0	0	0	0	0	1.69	0	--	--	up	--	MADS	Transcription	Floral homeotic protein DEFICIENS OS=Antirrhinum majus OX=4151 GN=DEFA PE=1 SV=1	floral homeotic protein PMADS 1-like [Gossypium hirsutum]	MADS	Transcription	Floral homeotic protein DEFICIENS OS=Antirrhinum majus OX=4151 GN=DEFA PE=1 SV=1	floral homeotic protein PMADS 1-like [Gossypium hirsutum]	MADS	Transcription	Floral homeotic protein DEFICIENS OS=Antirrhinum majus OX=4151 GN=DEFA PE=1 SV=1	floral homeotic protein PMADS 1-like [Gossypium hirsutum]	MADS	Transcription	Floral homeotic protein DEFICIENS OS=Antirrhinum majus OX=4151 GN=DEFA PE=1 SV=1	floral homeotic protein PMADS 1-like [Gossypium hirsutum]
c58866.graph_c0	0	0	0	0	2.18	0	--	--	up	--	MADS	Transcription	Floral homeotic protein PMADS 2 OS=Petunia hybrida OX=4102 GN=PMADS2 PE=2 SV=1	hypothetical protein B456_005G087600 [Gossypium raimondii]	MADS	Transcription	Floral homeotic protein PMADS 2 OS=Petunia hybrida OX=4102 GN=PMADS2 PE=2 SV=1	hypothetical protein B456_005G087600 [Gossypium raimondii]	MADS	Transcription	Floral homeotic protein PMADS 2 OS=Petunia hybrida OX=4102 GN=PMADS2 PE=2 SV=1	hypothetical protein B456_005G087600 [Gossypium raimondii]	MADS	Transcription	Floral homeotic protein PMADS 2 OS=Petunia hybrida OX=4102 GN=PMADS2 PE=2 SV=1	hypothetical protein B456_005G087600 [Gossypium raimondii]
c60691.graph_c0	0.31	14.02	12.35	14.42	16.4	16.37	up	up	normal	normal	MADS	Transcription	MADS-box transcription factor ANR1 OS=Arabidopsis thaliana OX=3702 GN=ANR1 PE=1 SV=1	PREDICTED: MADS-box transcription factor 23 isoform X5 [Theobroma cacao]	MADS	Transcription	MADS-box transcription factor ANR1 OS=Arabidopsis thaliana OX=3702 GN=ANR1 PE=1 SV=1	PREDICTED: MADS-box transcription factor 23 isoform X5 [Theobroma cacao]	MADS	Transcription	MADS-box transcription factor ANR1 OS=Arabidopsis thaliana OX=3702 GN=ANR1 PE=1 SV=1	PREDICTED: MADS-box transcription factor 23 isoform X5 [Theobroma cacao]	MADS	Transcription	MADS-box transcription factor ANR1 OS=Arabidopsis thaliana OX=3702 GN=ANR1 PE=1 SV=1	PREDICTED: MADS-box transcription factor 23 isoform X5 [Theobroma cacao]
c63448.graph_c0	4.08	0.87	0.33	0.17	0.62	0	normal	down	--	--	MADS	Transcription	MADS-box transcription factor 6 OS=Oryza sativa subsp. japonica OX=39947 GN=MADS6 PE=1 SV=1	AGAMOUS-like 6 protein, partial [Aristolochia fimbriata]	MADS	Transcription	MADS-box transcription factor 6 OS=Oryza sativa subsp. japonica OX=39947 GN=MADS6 PE=1 SV=1	AGAMOUS-like 6 protein, partial [Aristolochia fimbriata]	MADS	Transcription	MADS-box transcription factor 6 OS=Oryza sativa subsp. japonica OX=39947 GN=MADS6 PE=1 SV=1	AGAMOUS-like 6 protein, partial [Aristolochia fimbriata]	MADS	Transcription	MADS-box transcription factor 6 OS=Oryza sativa subsp. japonica OX=39947 GN=MADS6 PE=1 SV=1	AGAMOUS-like 6 protein, partial [Aristolochia fimbriata]
c63748.graph_c1	9.6	0.19	0.44	0	0.8	0.39	down	down	--	--	MADS	Transcription	MADS-box protein EJ2 OS=Solanum lycopersicum OX=4081 GN=EJ2 PE=1 SV=1	PREDICTED: developmental protein SEPALLATA 1 isoform X2 [Nelumbo nucifera]	MADS	Transcription	MADS-box protein EJ2 OS=Solanum lycopersicum OX=4081 GN=EJ2 PE=1 SV=1	PREDICTED: developmental protein SEPALLATA 1 isoform X2 [Nelumbo nucifera]	MADS	Transcription	MADS-box protein EJ2 OS=Solanum lycopersicum OX=4081 GN=EJ2 PE=1 SV=1	PREDICTED: developmental protein SEPALLATA 1 isoform X2 [Nelumbo nucifera]	MADS	Transcription	MADS-box protein EJ2 OS=Solanum lycopersicum OX=4081 GN=EJ2 PE=1 SV=1	PREDICTED: developmental protein SEPALLATA 1 isoform X2 [Nelumbo nucifera]
c65831.graph_c1	122.5	39.21	27.54	110.19	32.33	32.86	normal	down	down	down	MADS	Transcription	Agamous-like MADS-box protein AGL65 OS=Arabidopsis thaliana OX=3702 GN=AGL65 PE=1 SV=1	MADS1 protein [Aristolochia fimbriata]	MADS	Transcription	Agamous-like MADS-box protein AGL65 OS=Arabidopsis thaliana OX=3702 GN=AGL65 PE=1 SV=1	MADS1 protein [Aristolochia fimbriata]	MADS	Transcription	Agamous-like MADS-box protein AGL65 OS=Arabidopsis thaliana OX=3702 GN=AGL65 PE=1 SV=1	MADS1 protein [Aristolochia fimbriata]	MADS	Transcription	Agamous-like MADS-box protein AGL65 OS=Arabidopsis thaliana OX=3702 GN=AGL65 PE=1 SV=1	MADS1 protein [Aristolochia fimbriata]
c69611.graph_c0	702.83	118.5	142.66	134.14	211.96	315.05	down	down	normal	normal	MBF1C	Transcription	Multiprotein-bridging factor 1c OS=Arabidopsis thaliana OX=3702 GN=MBF1C PE=1 SV=1	Cro/C1-type helix-turn-helix domain [Macleaya cordata]	MBF1C	Transcription	Multiprotein-bridging factor 1c OS=Arabidopsis thaliana OX=3702 GN=MBF1C PE=1 SV=1	Cro/C1-type helix-turn-helix domain [Macleaya cordata]	MBF1C	Transcription	Multiprotein-bridging factor 1c OS=Arabidopsis thaliana OX=3702 GN=MBF1C PE=1 SV=1	Cro/C1-type helix-turn-helix domain [Macleaya cordata]	MBF1C	Transcription	Multiprotein-bridging factor 1c OS=Arabidopsis thaliana OX=3702 GN=MBF1C PE=1 SV=1	Cro/C1-type helix-turn-helix domain [Macleaya cordata]
c71333.graph_c0	0.3	0.19	0.3	2.27	0.52	0	--	--	normal	down	MBF1C	Transcription	Multiprotein-bridging factor 1c OS=Arabidopsis thaliana OX=3702 GN=MBF1C PE=1 SV=1	hypothetical protein PV09_08326 [Verruconis gallopava]	MBF1C	Transcription	Multiprotein-bridging factor 1c OS=Arabidopsis thaliana OX=3702 GN=MBF1C PE=1 SV=1	hypothetical protein PV09_08326 [Verruconis gallopava]	MBF1C	Transcription	Multiprotein-bridging factor 1c OS=Arabidopsis thaliana OX=3702 GN=MBF1C PE=1 SV=1	hypothetical protein PV09_08326 [Verruconis gallopava]	MBF1C	Transcription	Multiprotein-bridging factor 1c OS=Arabidopsis thaliana OX=3702 GN=MBF1C PE=1 SV=1	hypothetical protein PV09_08326 [Verruconis gallopava]
c33138.graph_c0	2.66	0.53	0.82	4.22	0.28	0.54	normal	normal	down	down	MYB	Transcription	Transcription factor MYB77 OS=Arabidopsis thaliana OX=3702 GN=MYB77 PE=1 SV=1	PREDICTED: transcription factor MYB44-like [Nelumbo nucifera]	MYB	Transcription	Transcription factor MYB77 OS=Arabidopsis thaliana OX=3702 GN=MYB77 PE=1 SV=1	PREDICTED: transcription factor MYB44-like [Nelumbo nucifera]	MYB	Transcription	Transcription factor MYB77 OS=Arabidopsis thaliana OX=3702 GN=MYB77 PE=1 SV=1	PREDICTED: transcription factor MYB44-like [Nelumbo nucifera]	MYB	Transcription	Transcription factor MYB77 OS=Arabidopsis thaliana OX=3702 GN=MYB77 PE=1 SV=1	PREDICTED: transcription factor MYB44-like [Nelumbo nucifera]
c35814.graph_c0	0.06	3.64	5.03	1.59	1.98	0.63	up	up	normal	normal	MYB	Transcription	Transcription factor MYB2 OS=Oryza sativa subsp. japonica OX=39947 GN=MYB2 PE=2 SV=1	PREDICTED: transcription factor MYB108-like [Populus euphratica]	MYB	Transcription	Transcription factor MYB2 OS=Oryza sativa subsp. japonica OX=39947 GN=MYB2 PE=2 SV=1	PREDICTED: transcription factor MYB108-like [Populus euphratica]	MYB	Transcription	Transcription factor MYB2 OS=Oryza sativa subsp. japonica OX=39947 GN=MYB2 PE=2 SV=1	PREDICTED: transcription factor MYB108-like [Populus euphratica]	MYB	Transcription	Transcription factor MYB2 OS=Oryza sativa subsp. japonica OX=39947 GN=MYB2 PE=2 SV=1	PREDICTED: transcription factor MYB108-like [Populus euphratica]
c36318.graph_c0	0	0	0	0	6.01	0	--	--	up	--	MYB	Transcription	Transcription factor MYB3R-5 OS=Arabidopsis thaliana OX=3702 GN=MYB3R5 PE=2 SV=1	PREDICTED: transcription factor MYB44-like [Capsicum annuum]	MYB	Transcription	Transcription factor MYB3R-5 OS=Arabidopsis thaliana OX=3702 GN=MYB3R5 PE=2 SV=1	PREDICTED: transcription factor MYB44-like [Capsicum annuum]	MYB	Transcription	Transcription factor MYB3R-5 OS=Arabidopsis thaliana OX=3702 GN=MYB3R5 PE=2 SV=1	PREDICTED: transcription factor MYB44-like [Capsicum annuum]	MYB	Transcription	Transcription factor MYB3R-5 OS=Arabidopsis thaliana OX=3702 GN=MYB3R5 PE=2 SV=1	PREDICTED: transcription factor MYB44-like [Capsicum annuum]
c40855.graph_c0	7.55	53.78	62.32	6.19	12.08	18.29	up	up	normal	up	MYB	Transcription	Transcription factor MYB113 OS=Arabidopsis thaliana OX=3702 GN=MYB113 PE=1 SV=1	PREDICTED: transcription factor MYB114-like [Nelumbo nucifera]	MYB	Transcription	Transcription factor MYB113 OS=Arabidopsis thaliana OX=3702 GN=MYB113 PE=1 SV=1	PREDICTED: transcription factor MYB114-like [Nelumbo nucifera]	MYB	Transcription	Transcription factor MYB113 OS=Arabidopsis thaliana OX=3702 GN=MYB113 PE=1 SV=1	PREDICTED: transcription factor MYB114-like [Nelumbo nucifera]	MYB	Transcription	Transcription factor MYB113 OS=Arabidopsis thaliana OX=3702 GN=MYB113 PE=1 SV=1	PREDICTED: transcription factor MYB114-like [Nelumbo nucifera]
c50080.graph_c1	1.26	9.67	5.48	25.32	10.32	10.79	up	normal	normal	normal	MYB	Transcription	Transcription factor HHO3 OS=Arabidopsis thaliana OX=3702 GN=HHO3 PE=2 SV=1	PREDICTED: myb family transcription factor EFM [Vitis vinifera]	MYB	Transcription	Transcription factor HHO3 OS=Arabidopsis thaliana OX=3702 GN=HHO3 PE=2 SV=1	PREDICTED: myb family transcription factor EFM [Vitis vinifera]	MYB	Transcription	Transcription factor HHO3 OS=Arabidopsis thaliana OX=3702 GN=HHO3 PE=2 SV=1	PREDICTED: myb family transcription factor EFM [Vitis vinifera]	MYB	Transcription	Transcription factor HHO3 OS=Arabidopsis thaliana OX=3702 GN=HHO3 PE=2 SV=1	PREDICTED: myb family transcription factor EFM [Vitis vinifera]
c51024.graph_c0	0	4.32	1.28	0.84	1.03	0.43	up	--	--	--	MYB	Transcription	Transcription factor MYB4 OS=Oryza sativa subsp. japonica OX=39947 GN=MYB4 PE=2 SV=2	transcription factor Myb1, partial [Arachis hypogaea]	MYB	Transcription	Transcription factor MYB4 OS=Oryza sativa subsp. japonica OX=39947 GN=MYB4 PE=2 SV=2	transcription factor Myb1, partial [Arachis hypogaea]	MYB	Transcription	Transcription factor MYB4 OS=Oryza sativa subsp. japonica OX=39947 GN=MYB4 PE=2 SV=2	transcription factor Myb1, partial [Arachis hypogaea]	MYB	Transcription	Transcription factor MYB4 OS=Oryza sativa subsp. japonica OX=39947 GN=MYB4 PE=2 SV=2	transcription factor Myb1, partial [Arachis hypogaea]
c52120.graph_c0	0.68	2.49	1.31	1.87	6.87	4.07	normal	normal	up	normal	MYB	Transcription	Transcription factor MYB74 OS=Arabidopsis thaliana OX=3702 GN=MYB74 PE=2 SV=1	PREDICTED: transcription factor MYB39 [Nelumbo nucifera]	MYB	Transcription	Transcription factor MYB74 OS=Arabidopsis thaliana OX=3702 GN=MYB74 PE=2 SV=1	PREDICTED: transcription factor MYB39 [Nelumbo nucifera]	MYB	Transcription	Transcription factor MYB74 OS=Arabidopsis thaliana OX=3702 GN=MYB74 PE=2 SV=1	PREDICTED: transcription factor MYB39 [Nelumbo nucifera]	MYB	Transcription	Transcription factor MYB74 OS=Arabidopsis thaliana OX=3702 GN=MYB74 PE=2 SV=1	PREDICTED: transcription factor MYB39 [Nelumbo nucifera]
c53424.graph_c0	1.54	2.49	1.8	0.66	2.94	0.65	normal	normal	up	--	MYB	Transcription	--	hypothetical protein AQUCO_06800041v1 [Aquilegia coerulea]	MYB	Transcription	--	hypothetical protein AQUCO_06800041v1 [Aquilegia coerulea]	MYB	Transcription	--	hypothetical protein AQUCO_06800041v1 [Aquilegia coerulea]	MYB	Transcription	--	hypothetical protein AQUCO_06800041v1 [Aquilegia coerulea]
c61393.graph_c0	0.69	10.55	4.88	2.43	2.72	2.72	up	up	normal	normal	MYB	Transcription	Transcription factor KUA1 OS=Arabidopsis thaliana OX=3702 GN=KUA1 PE=1 SV=1	PREDICTED: transcription factor MYB1R1-like isoform X1 [Nelumbo nucifera]	MYB	Transcription	Transcription factor KUA1 OS=Arabidopsis thaliana OX=3702 GN=KUA1 PE=1 SV=1	PREDICTED: transcription factor MYB1R1-like isoform X1 [Nelumbo nucifera]	MYB	Transcription	Transcription factor KUA1 OS=Arabidopsis thaliana OX=3702 GN=KUA1 PE=1 SV=1	PREDICTED: transcription factor MYB1R1-like isoform X1 [Nelumbo nucifera]	MYB	Transcription	Transcription factor KUA1 OS=Arabidopsis thaliana OX=3702 GN=KUA1 PE=1 SV=1	PREDICTED: transcription factor MYB1R1-like isoform X1 [Nelumbo nucifera]
c62016.graph_c0	7.59	3.27	1.43	8.13	1.91	0.67	normal	normal	down	down	MYB	Transcription	Transcription factor MYB106 OS=Arabidopsis thaliana OX=3702 GN=MYB106 PE=2 SV=1	PREDICTED: transcription factor MYB34-like [Nelumbo nucifera]	MYB	Transcription	Transcription factor MYB106 OS=Arabidopsis thaliana OX=3702 GN=MYB106 PE=2 SV=1	PREDICTED: transcription factor MYB34-like [Nelumbo nucifera]	MYB	Transcription	Transcription factor MYB106 OS=Arabidopsis thaliana OX=3702 GN=MYB106 PE=2 SV=1	PREDICTED: transcription factor MYB34-like [Nelumbo nucifera]	MYB	Transcription	Transcription factor MYB106 OS=Arabidopsis thaliana OX=3702 GN=MYB106 PE=2 SV=1	PREDICTED: transcription factor MYB34-like [Nelumbo nucifera]
c64187.graph_c1	11.99	2.06	4.14	7.33	4.48	5.83	down	normal	normal	normal	MYB	Transcription	Transcription factor MYB62 OS=Arabidopsis thaliana OX=3702 GN=MYB62 PE=2 SV=1	hypothetical protein OsI_00232 [Oryza sativa Indica Group]	MYB	Transcription	Transcription factor MYB62 OS=Arabidopsis thaliana OX=3702 GN=MYB62 PE=2 SV=1	hypothetical protein OsI_00232 [Oryza sativa Indica Group]	MYB	Transcription	Transcription factor MYB62 OS=Arabidopsis thaliana OX=3702 GN=MYB62 PE=2 SV=1	hypothetical protein OsI_00232 [Oryza sativa Indica Group]	MYB	Transcription	Transcription factor MYB62 OS=Arabidopsis thaliana OX=3702 GN=MYB62 PE=2 SV=1	hypothetical protein OsI_00232 [Oryza sativa Indica Group]
c64820.graph_c0	14.16	12.56	7.28	13.87	8.75	12.46	normal	down	down	down	MYB	Transcription	Transcription factor MYB61 OS=Arabidopsis thaliana OX=3702 GN=MYB61 PE=2 SV=1	R2R3-MYB transcription factor MYB2 [Epimedium sagittatum]	MYB	Transcription	Transcription factor MYB61 OS=Arabidopsis thaliana OX=3702 GN=MYB61 PE=2 SV=1	R2R3-MYB transcription factor MYB2 [Epimedium sagittatum]	MYB	Transcription	Transcription factor MYB61 OS=Arabidopsis thaliana OX=3702 GN=MYB61 PE=2 SV=1	R2R3-MYB transcription factor MYB2 [Epimedium sagittatum]	MYB	Transcription	Transcription factor MYB61 OS=Arabidopsis thaliana OX=3702 GN=MYB61 PE=2 SV=1	R2R3-MYB transcription factor MYB2 [Epimedium sagittatum]
c65487.graph_c3	5.64	38.28	29.11	26.71	28.13	25.52	up	up	normal	normal	MYB	Transcription	Transcription factor MYB98 OS=Arabidopsis thaliana OX=3702 GN=MYB98 PE=2 SV=1	PREDICTED: transcription factor TT2-like [Nelumbo nucifera]	MYB	Transcription	Transcription factor MYB98 OS=Arabidopsis thaliana OX=3702 GN=MYB98 PE=2 SV=1	PREDICTED: transcription factor TT2-like [Nelumbo nucifera]	MYB	Transcription	Transcription factor MYB98 OS=Arabidopsis thaliana OX=3702 GN=MYB98 PE=2 SV=1	PREDICTED: transcription factor TT2-like [Nelumbo nucifera]	MYB	Transcription	Transcription factor MYB98 OS=Arabidopsis thaliana OX=3702 GN=MYB98 PE=2 SV=1	PREDICTED: transcription factor TT2-like [Nelumbo nucifera]
c70775.graph_c0	0.94	0	0	2.86	0	0.1	--	--	down	down	MYB	Transcription	Transcription factor MYB92 OS=Arabidopsis thaliana OX=3702 GN=MYB92 PE=1 SV=1	transcription factor MYB93 [Quercus suber]	MYB	Transcription	Transcription factor MYB92 OS=Arabidopsis thaliana OX=3702 GN=MYB92 PE=1 SV=1	transcription factor MYB93 [Quercus suber]	MYB	Transcription	Transcription factor MYB92 OS=Arabidopsis thaliana OX=3702 GN=MYB92 PE=1 SV=1	transcription factor MYB93 [Quercus suber]	MYB	Transcription	Transcription factor MYB92 OS=Arabidopsis thaliana OX=3702 GN=MYB92 PE=1 SV=1	transcription factor MYB93 [Quercus suber]
c54894.graph_c0	4.27	175.55	110.65	34.15	109.91	50.34	up	up	up	normal	MYC	Transcription	Transcription factor MYC2 OS=Oryza sativa subsp. japonica OX=39947 GN=MYC2 PE=1 SV=1	PREDICTED: transcription factor MYC2 [Vitis vinifera]	MYC	Transcription	Transcription factor MYC2 OS=Oryza sativa subsp. japonica OX=39947 GN=MYC2 PE=1 SV=1	PREDICTED: transcription factor MYC2 [Vitis vinifera]	MYC	Transcription	Transcription factor MYC2 OS=Oryza sativa subsp. japonica OX=39947 GN=MYC2 PE=1 SV=1	PREDICTED: transcription factor MYC2 [Vitis vinifera]	MYC	Transcription	Transcription factor MYC2 OS=Oryza sativa subsp. japonica OX=39947 GN=MYC2 PE=1 SV=1	PREDICTED: transcription factor MYC2 [Vitis vinifera]
c54894.graph_c2	9.14	137.78	92.48	29.62	86.75	44.37	up	up	up	normal	MYC	Transcription	Transcription factor MYC2 OS=Oryza sativa subsp. japonica OX=39947 GN=MYC2 PE=1 SV=1	PREDICTED: transcription factor MYC2-like [Nelumbo nucifera]	MYC	Transcription	Transcription factor MYC2 OS=Oryza sativa subsp. japonica OX=39947 GN=MYC2 PE=1 SV=1	PREDICTED: transcription factor MYC2-like [Nelumbo nucifera]	MYC	Transcription	Transcription factor MYC2 OS=Oryza sativa subsp. japonica OX=39947 GN=MYC2 PE=1 SV=1	PREDICTED: transcription factor MYC2-like [Nelumbo nucifera]	MYC	Transcription	Transcription factor MYC2 OS=Oryza sativa subsp. japonica OX=39947 GN=MYC2 PE=1 SV=1	PREDICTED: transcription factor MYC2-like [Nelumbo nucifera]
c36959.graph_c0	0	40.47	60.69	34.96	28.25	31.64	up	up	normal	normal	NAC	Transcription	NAC transcription factor NAM-B2 OS=Triticum turgidum subsp. durum OX=4567 GN=NAM-B2 PE=2 SV=1	NAC transcription factor 56 [Amborella trichopoda]	NAC	Transcription	NAC transcription factor NAM-B2 OS=Triticum turgidum subsp. durum OX=4567 GN=NAM-B2 PE=2 SV=1	NAC transcription factor 56 [Amborella trichopoda]	NAC	Transcription	NAC transcription factor NAM-B2 OS=Triticum turgidum subsp. durum OX=4567 GN=NAM-B2 PE=2 SV=1	NAC transcription factor 56 [Amborella trichopoda]	NAC	Transcription	NAC transcription factor NAM-B2 OS=Triticum turgidum subsp. durum OX=4567 GN=NAM-B2 PE=2 SV=1	NAC transcription factor 56 [Amborella trichopoda]
c67562.graph_c1	6.41	35.67	40.33	39.79	22.97	20.98	up	up	normal	normal	NAC	--	--	NAC transcription factor 47 [Morus notabilis]	NAC	--	--	NAC transcription factor 47 [Morus notabilis]	NAC	--	--	NAC transcription factor 47 [Morus notabilis]	NAC	--	--	NAC transcription factor 47 [Morus notabilis]
c67776.graph_c0	4.57	34.61	20.11	18.95	39.13	43.48	up	up	normal	normal	NAC	Function unknown	NAC transcription factor 56 OS=Arabidopsis thaliana OX=3702 GN=NAC056 PE=2 SV=1	PREDICTED: NAC transcription factor 56-like [Nelumbo nucifera]	NAC	Function unknown	NAC transcription factor 56 OS=Arabidopsis thaliana OX=3702 GN=NAC056 PE=2 SV=1	PREDICTED: NAC transcription factor 56-like [Nelumbo nucifera]	NAC	Function unknown	NAC transcription factor 56 OS=Arabidopsis thaliana OX=3702 GN=NAC056 PE=2 SV=1	PREDICTED: NAC transcription factor 56-like [Nelumbo nucifera]	NAC	Function unknown	NAC transcription factor 56 OS=Arabidopsis thaliana OX=3702 GN=NAC056 PE=2 SV=1	PREDICTED: NAC transcription factor 56-like [Nelumbo nucifera]
c62466.graph_c0	0	0	16.48	0	0	0	--	up	--	--	NAC	Transcription	Nascent polypeptide-associated complex subunit beta OS=Arabidopsis thaliana OX=3702 GN=At1g73230 PE=2 SV=1	hypothetical protein SCLCIDRAFT_6289 [Scleroderma citrinum Foug A]	NAC	Transcription	Nascent polypeptide-associated complex subunit beta OS=Arabidopsis thaliana OX=3702 GN=At1g73230 PE=2 SV=1	hypothetical protein SCLCIDRAFT_6289 [Scleroderma citrinum Foug A]	NAC	Transcription	Nascent polypeptide-associated complex subunit beta OS=Arabidopsis thaliana OX=3702 GN=At1g73230 PE=2 SV=1	hypothetical protein SCLCIDRAFT_6289 [Scleroderma citrinum Foug A]	NAC	Transcription	Nascent polypeptide-associated complex subunit beta OS=Arabidopsis thaliana OX=3702 GN=At1g73230 PE=2 SV=1	hypothetical protein SCLCIDRAFT_6289 [Scleroderma citrinum Foug A]
c62475.graph_c1	3.36	19.92	12.4	12.58	20.3	19.88	up	normal	normal	normal	PIF	Transcription	Transcription factor PIF1 OS=Arabidopsis thaliana OX=3702 GN=PIF1 PE=1 SV=1	Transcription factor PIF1 [Glycine soja]	PIF	Transcription	Transcription factor PIF1 OS=Arabidopsis thaliana OX=3702 GN=PIF1 PE=1 SV=1	Transcription factor PIF1 [Glycine soja]	PIF	Transcription	Transcription factor PIF1 OS=Arabidopsis thaliana OX=3702 GN=PIF1 PE=1 SV=1	Transcription factor PIF1 [Glycine soja]	PIF	Transcription	Transcription factor PIF1 OS=Arabidopsis thaliana OX=3702 GN=PIF1 PE=1 SV=1	Transcription factor PIF1 [Glycine soja]
c29894.graph_c0	3.88	0.15	0	1.67	0.83	0.08	down	down	normal	down	PLATZ	Function unknown	--	PREDICTED: uncharacterized protein LOC104592579 [Nelumbo nucifera]	PLATZ	Function unknown	--	PREDICTED: uncharacterized protein LOC104592579 [Nelumbo nucifera]	PLATZ	Function unknown	--	PREDICTED: uncharacterized protein LOC104592579 [Nelumbo nucifera]	PLATZ	Function unknown	--	PREDICTED: uncharacterized protein LOC104592579 [Nelumbo nucifera]
c51056.graph_c0	14.94	0.77	1.01	2.34	0.31	1.52	down	down	normal	normal	PLATZ	Function unknown	--	PREDICTED: uncharacterized protein LOC104607293 [Nelumbo nucifera]	PLATZ	Function unknown	--	PREDICTED: uncharacterized protein LOC104607293 [Nelumbo nucifera]	PLATZ	Function unknown	--	PREDICTED: uncharacterized protein LOC104607293 [Nelumbo nucifera]	PLATZ	Function unknown	--	PREDICTED: uncharacterized protein LOC104607293 [Nelumbo nucifera]
c59944.graph_c0	4.54	0.68	0.77	2.2	0.67	1.28	down	normal	normal	normal	SANT/Myb	Transcription	Transcription factor AS1 OS=Arabidopsis thaliana OX=3702 GN=AS1 PE=1 SV=1	SANT/Myb domain [Macleaya cordata]	SANT/Myb	Transcription	Transcription factor AS1 OS=Arabidopsis thaliana OX=3702 GN=AS1 PE=1 SV=1	SANT/Myb domain [Macleaya cordata]	SANT/Myb	Transcription	Transcription factor AS1 OS=Arabidopsis thaliana OX=3702 GN=AS1 PE=1 SV=1	SANT/Myb domain [Macleaya cordata]	SANT/Myb	Transcription	Transcription factor AS1 OS=Arabidopsis thaliana OX=3702 GN=AS1 PE=1 SV=1	SANT/Myb domain [Macleaya cordata]
c61183.graph_c0	11.43	3.28	2.84	4.11	0.96	1.13	normal	normal	down	down	SANT/Myb	Transcription	Trihelix transcription factor ASIL2 OS=Arabidopsis thaliana OX=3702 GN=ASIL2 PE=1 SV=1	PREDICTED: trihelix transcription factor ASIL2-like [Elaeis guineensis]	SANT/Myb	Transcription	Trihelix transcription factor ASIL2 OS=Arabidopsis thaliana OX=3702 GN=ASIL2 PE=1 SV=1	PREDICTED: trihelix transcription factor ASIL2-like [Elaeis guineensis]	SANT/Myb	Transcription	Trihelix transcription factor ASIL2 OS=Arabidopsis thaliana OX=3702 GN=ASIL2 PE=1 SV=1	PREDICTED: trihelix transcription factor ASIL2-like [Elaeis guineensis]	SANT/Myb	Transcription	Trihelix transcription factor ASIL2 OS=Arabidopsis thaliana OX=3702 GN=ASIL2 PE=1 SV=1	PREDICTED: trihelix transcription factor ASIL2-like [Elaeis guineensis]
c66249.graph_c0	23.18	4.44	3.44	6.11	4.02	3.29	down	down	normal	normal	SANT/Myb	Transcription	Trihelix transcription factor ASIL2 OS=Arabidopsis thaliana OX=3702 GN=ASIL2 PE=1 SV=1	PREDICTED: trihelix transcription factor ASIL1 [Vitis vinifera]	SANT/Myb	Transcription	Trihelix transcription factor ASIL2 OS=Arabidopsis thaliana OX=3702 GN=ASIL2 PE=1 SV=1	PREDICTED: trihelix transcription factor ASIL1 [Vitis vinifera]	SANT/Myb	Transcription	Trihelix transcription factor ASIL2 OS=Arabidopsis thaliana OX=3702 GN=ASIL2 PE=1 SV=1	PREDICTED: trihelix transcription factor ASIL1 [Vitis vinifera]	SANT/Myb	Transcription	Trihelix transcription factor ASIL2 OS=Arabidopsis thaliana OX=3702 GN=ASIL2 PE=1 SV=1	PREDICTED: trihelix transcription factor ASIL1 [Vitis vinifera]
c63524.graph_c2	1.84	10.95	7.08	47.22	41.37	32.11	up	normal	normal	normal	TCP	Transcription	Transcription factor TCP2 OS=Arabidopsis thaliana OX=3702 GN=TCP2 PE=1 SV=1	Transcription factor [Macleaya cordata]	TCP	Transcription	Transcription factor TCP2 OS=Arabidopsis thaliana OX=3702 GN=TCP2 PE=1 SV=1	Transcription factor [Macleaya cordata]	TCP	Transcription	Transcription factor TCP2 OS=Arabidopsis thaliana OX=3702 GN=TCP2 PE=1 SV=1	Transcription factor [Macleaya cordata]	TCP	Transcription	Transcription factor TCP2 OS=Arabidopsis thaliana OX=3702 GN=TCP2 PE=1 SV=1	Transcription factor [Macleaya cordata]
c51905.graph_c0	17.26	6.63	4.41	20.38	4.64	2.23	normal	normal	down	down	TCP	Transcription	Transcription factor TCP7 OS=Arabidopsis thaliana OX=3702 GN=TCP7 PE=1 SV=1	PREDICTED: transcription factor TCP7 [Nelumbo nucifera]	TCP	Transcription	Transcription factor TCP7 OS=Arabidopsis thaliana OX=3702 GN=TCP7 PE=1 SV=1	PREDICTED: transcription factor TCP7 [Nelumbo nucifera]	TCP	Transcription	Transcription factor TCP7 OS=Arabidopsis thaliana OX=3702 GN=TCP7 PE=1 SV=1	PREDICTED: transcription factor TCP7 [Nelumbo nucifera]	TCP	Transcription	Transcription factor TCP7 OS=Arabidopsis thaliana OX=3702 GN=TCP7 PE=1 SV=1	PREDICTED: transcription factor TCP7 [Nelumbo nucifera]
c57602.graph_c0	1.59	1.48	1.45	7.59	1.7	2.39	normal	normal	down	normal	TCP	Transcription	Transcription factor TCP4 OS=Arabidopsis thaliana OX=3702 GN=TCP4 PE=1 SV=1	TCP4 [Aquilegia coerulea]	TCP	Transcription	Transcription factor TCP4 OS=Arabidopsis thaliana OX=3702 GN=TCP4 PE=1 SV=1	TCP4 [Aquilegia coerulea]	TCP	Transcription	Transcription factor TCP4 OS=Arabidopsis thaliana OX=3702 GN=TCP4 PE=1 SV=1	TCP4 [Aquilegia coerulea]	TCP	Transcription	Transcription factor TCP4 OS=Arabidopsis thaliana OX=3702 GN=TCP4 PE=1 SV=1	TCP4 [Aquilegia coerulea]
c59121.graph_c0	0	0	4.21	0	0	0	--	up	--	--	TFIIA	Transcription	Transcription initiation factor IIA subunit 2 OS=Arabidopsis thaliana OX=3702 GN=TFIIA-S PE=3 SV=2	hypothetical protein RSAG8_04609, partial [Rhizoctonia solani AG-8 WAC10335]	TFIIA	Transcription	Transcription initiation factor IIA subunit 2 OS=Arabidopsis thaliana OX=3702 GN=TFIIA-S PE=3 SV=2	hypothetical protein RSAG8_04609, partial [Rhizoctonia solani AG-8 WAC10335]	TFIIA	Transcription	Transcription initiation factor IIA subunit 2 OS=Arabidopsis thaliana OX=3702 GN=TFIIA-S PE=3 SV=2	hypothetical protein RSAG8_04609, partial [Rhizoctonia solani AG-8 WAC10335]	TFIIA	Transcription	Transcription initiation factor IIA subunit 2 OS=Arabidopsis thaliana OX=3702 GN=TFIIA-S PE=3 SV=2	hypothetical protein RSAG8_04609, partial [Rhizoctonia solani AG-8 WAC10335]
c62494.graph_c0	16.15	2.51	3.81	10.46	0.82	0.63	down	normal	down	down	TFIID	Transcription	Transcription initiation factor TFIID subunit 6 OS=Arabidopsis thaliana OX=3702 GN=TAF6 PE=1 SV=1	PREDICTED: transcription initiation factor TFIID subunit 6 isoform X1 [Nelumbo nucifera]	TFIID	Transcription	Transcription initiation factor TFIID subunit 6 OS=Arabidopsis thaliana OX=3702 GN=TAF6 PE=1 SV=1	PREDICTED: transcription initiation factor TFIID subunit 6 isoform X1 [Nelumbo nucifera]	TFIID	Transcription	Transcription initiation factor TFIID subunit 6 OS=Arabidopsis thaliana OX=3702 GN=TAF6 PE=1 SV=1	PREDICTED: transcription initiation factor TFIID subunit 6 isoform X1 [Nelumbo nucifera]	TFIID	Transcription	Transcription initiation factor TFIID subunit 6 OS=Arabidopsis thaliana OX=3702 GN=TAF6 PE=1 SV=1	PREDICTED: transcription initiation factor TFIID subunit 6 isoform X1 [Nelumbo nucifera]
c47454.graph_c0	0	0	0	3.99	0	0	--	--	down	down	TFIID	Transcription	TATA-box-binding protein OS=Glycine max OX=3847 GN=TBP1 PE=2 SV=1	hypothetical protein sscle_13g094670 [Sclerotinia sclerotiorum 1980 UF-70]	TFIID	Transcription	TATA-box-binding protein OS=Glycine max OX=3847 GN=TBP1 PE=2 SV=1	hypothetical protein sscle_13g094670 [Sclerotinia sclerotiorum 1980 UF-70]	TFIID	Transcription	TATA-box-binding protein OS=Glycine max OX=3847 GN=TBP1 PE=2 SV=1	hypothetical protein sscle_13g094670 [Sclerotinia sclerotiorum 1980 UF-70]	TFIID	Transcription	TATA-box-binding protein OS=Glycine max OX=3847 GN=TBP1 PE=2 SV=1	hypothetical protein sscle_13g094670 [Sclerotinia sclerotiorum 1980 UF-70]
c59622.graph_c0	0.42	1.71	0.92	7.16	1.31	0.51	normal	normal	down	down	TFIID	Transcription	TATA-box-binding protein OS=Glycine max OX=3847 GN=TBP1 PE=2 SV=1	TATA-box-binding protein [Verruconis gallopava]	TFIID	Transcription	TATA-box-binding protein OS=Glycine max OX=3847 GN=TBP1 PE=2 SV=1	TATA-box-binding protein [Verruconis gallopava]	TFIID	Transcription	TATA-box-binding protein OS=Glycine max OX=3847 GN=TBP1 PE=2 SV=1	TATA-box-binding protein [Verruconis gallopava]	TFIID	Transcription	TATA-box-binding protein OS=Glycine max OX=3847 GN=TBP1 PE=2 SV=1	TATA-box-binding protein [Verruconis gallopava]
c66514.graph_c1	4.88	31.36	12.37	19.52	28.25	31.3	up	normal	normal	normal	TFIIIC	Function unknown	--	PREDICTED: uncharacterized protein LOC104594717 isoform X2 [Nelumbo nucifera]	TFIIIC	Function unknown	--	PREDICTED: uncharacterized protein LOC104594717 isoform X2 [Nelumbo nucifera]	TFIIIC	Function unknown	--	PREDICTED: uncharacterized protein LOC104594717 isoform X2 [Nelumbo nucifera]	TFIIIC	Function unknown	--	PREDICTED: uncharacterized protein LOC104594717 isoform X2 [Nelumbo nucifera]
c51394.graph_c0	1.04	20.22	6.32	13.12	17.88	12.88	up	up	normal	normal	WRKY	Transcription	WRKY transcription factor 22 OS=Arabidopsis thaliana OX=3702 GN=WRKY22 PE=2 SV=1	PREDICTED: WRKY transcription factor 22 [Nelumbo nucifera]	WRKY	Transcription	WRKY transcription factor 22 OS=Arabidopsis thaliana OX=3702 GN=WRKY22 PE=2 SV=1	PREDICTED: WRKY transcription factor 22 [Nelumbo nucifera]	WRKY	Transcription	WRKY transcription factor 22 OS=Arabidopsis thaliana OX=3702 GN=WRKY22 PE=2 SV=1	PREDICTED: WRKY transcription factor 22 [Nelumbo nucifera]	WRKY	Transcription	WRKY transcription factor 22 OS=Arabidopsis thaliana OX=3702 GN=WRKY22 PE=2 SV=1	PREDICTED: WRKY transcription factor 22 [Nelumbo nucifera]
c62099.graph_c0	0.42	41.81	52.42	2.02	14.21	2.95	up	up	up	normal	WRKY	Transcription	Probable WRKY transcription factor 54 OS=Arabidopsis thaliana OX=3702 GN=WRKY54 PE=2 SV=2	probable WRKY transcription factor 70 [Morus notabilis]	WRKY	Transcription	Probable WRKY transcription factor 54 OS=Arabidopsis thaliana OX=3702 GN=WRKY54 PE=2 SV=2	probable WRKY transcription factor 70 [Morus notabilis]	WRKY	Transcription	Probable WRKY transcription factor 54 OS=Arabidopsis thaliana OX=3702 GN=WRKY54 PE=2 SV=2	probable WRKY transcription factor 70 [Morus notabilis]	WRKY	Transcription	Probable WRKY transcription factor 54 OS=Arabidopsis thaliana OX=3702 GN=WRKY54 PE=2 SV=2	probable WRKY transcription factor 70 [Morus notabilis]
c33181.graph_c0	0.88	17.32	28.91	2.4	2.6	7.32	up	up	normal	normal	WRKY	Transcription	Probable WRKY transcription factor 75 OS=Arabidopsis thaliana OX=3702 GN=WRKY75 PE=2 SV=1	PREDICTED: probable WRKY transcription factor 75 [Nelumbo nucifera]	WRKY	Transcription	Probable WRKY transcription factor 75 OS=Arabidopsis thaliana OX=3702 GN=WRKY75 PE=2 SV=1	PREDICTED: probable WRKY transcription factor 75 [Nelumbo nucifera]	WRKY	Transcription	Probable WRKY transcription factor 75 OS=Arabidopsis thaliana OX=3702 GN=WRKY75 PE=2 SV=1	PREDICTED: probable WRKY transcription factor 75 [Nelumbo nucifera]	WRKY	Transcription	Probable WRKY transcription factor 75 OS=Arabidopsis thaliana OX=3702 GN=WRKY75 PE=2 SV=1	PREDICTED: probable WRKY transcription factor 75 [Nelumbo nucifera]
c48690.graph_c1	0.53	6.82	7.77	5.82	7.6	8.5	up	up	normal	normal	WRKY	Transcription	Probable WRKY transcription factor 33 OS=Arabidopsis thaliana OX=3702 GN=WRKY33 PE=1 SV=2	transcription factor WRKY33 [Lindera glauca]	WRKY	Transcription	Probable WRKY transcription factor 33 OS=Arabidopsis thaliana OX=3702 GN=WRKY33 PE=1 SV=2	transcription factor WRKY33 [Lindera glauca]	WRKY	Transcription	Probable WRKY transcription factor 33 OS=Arabidopsis thaliana OX=3702 GN=WRKY33 PE=1 SV=2	transcription factor WRKY33 [Lindera glauca]	WRKY	Transcription	Probable WRKY transcription factor 33 OS=Arabidopsis thaliana OX=3702 GN=WRKY33 PE=1 SV=2	transcription factor WRKY33 [Lindera glauca]
c50785.graph_c0	17.84	3.81	3.72	2.15	0.54	0.89	down	down	normal	normal	WRKY	Transcription	Probable WRKY transcription factor 12 OS=Arabidopsis thaliana OX=3702 GN=WRKY12 PE=2 SV=1	PREDICTED: probable WRKY transcription factor 12 [Populus euphratica]	WRKY	Transcription	Probable WRKY transcription factor 12 OS=Arabidopsis thaliana OX=3702 GN=WRKY12 PE=2 SV=1	PREDICTED: probable WRKY transcription factor 12 [Populus euphratica]	WRKY	Transcription	Probable WRKY transcription factor 12 OS=Arabidopsis thaliana OX=3702 GN=WRKY12 PE=2 SV=1	PREDICTED: probable WRKY transcription factor 12 [Populus euphratica]	WRKY	Transcription	Probable WRKY transcription factor 12 OS=Arabidopsis thaliana OX=3702 GN=WRKY12 PE=2 SV=1	PREDICTED: probable WRKY transcription factor 12 [Populus euphratica]
c52015.graph_c0	0.12	16.6	23.92	0.72	2.19	0.78	up	up	normal	--	WRKY	Transcription	Probable WRKY transcription factor 51 OS=Arabidopsis thaliana OX=3702 GN=WRKY51 PE=1 SV=1	PREDICTED: probable WRKY transcription factor 51 isoform X1 [Nelumbo nucifera]	WRKY	Transcription	Probable WRKY transcription factor 51 OS=Arabidopsis thaliana OX=3702 GN=WRKY51 PE=1 SV=1	PREDICTED: probable WRKY transcription factor 51 isoform X1 [Nelumbo nucifera]	WRKY	Transcription	Probable WRKY transcription factor 51 OS=Arabidopsis thaliana OX=3702 GN=WRKY51 PE=1 SV=1	PREDICTED: probable WRKY transcription factor 51 isoform X1 [Nelumbo nucifera]	WRKY	Transcription	Probable WRKY transcription factor 51 OS=Arabidopsis thaliana OX=3702 GN=WRKY51 PE=1 SV=1	PREDICTED: probable WRKY transcription factor 51 isoform X1 [Nelumbo nucifera]
c57638.graph_c0	0.42	6.83	4.83	3.57	4.09	3.37	up	up	normal	normal	WRKY	Transcription	WRKY transcription factor WRKY24 OS=Oryza sativa subsp. indica OX=39946 GN=WRKY24 PE=2 SV=1	PREDICTED: WRKY transcription factor WRKY24-like [Nelumbo nucifera]	WRKY	Transcription	WRKY transcription factor WRKY24 OS=Oryza sativa subsp. indica OX=39946 GN=WRKY24 PE=2 SV=1	PREDICTED: WRKY transcription factor WRKY24-like [Nelumbo nucifera]	WRKY	Transcription	WRKY transcription factor WRKY24 OS=Oryza sativa subsp. indica OX=39946 GN=WRKY24 PE=2 SV=1	PREDICTED: WRKY transcription factor WRKY24-like [Nelumbo nucifera]	WRKY	Transcription	WRKY transcription factor WRKY24 OS=Oryza sativa subsp. indica OX=39946 GN=WRKY24 PE=2 SV=1	PREDICTED: WRKY transcription factor WRKY24-like [Nelumbo nucifera]
c68204.graph_c0	0.07	4.25	4.17	1.93	1.72	1.58	up	up	normal	normal	WRKY	Transcription	Probable WRKY transcription factor 71 OS=Arabidopsis thaliana OX=3702 GN=WRKY71 PE=2 SV=1	PREDICTED: probable WRKY transcription factor 71 [Nelumbo nucifera]	WRKY	Transcription	Probable WRKY transcription factor 71 OS=Arabidopsis thaliana OX=3702 GN=WRKY71 PE=2 SV=1	PREDICTED: probable WRKY transcription factor 71 [Nelumbo nucifera]	WRKY	Transcription	Probable WRKY transcription factor 71 OS=Arabidopsis thaliana OX=3702 GN=WRKY71 PE=2 SV=1	PREDICTED: probable WRKY transcription factor 71 [Nelumbo nucifera]	WRKY	Transcription	Probable WRKY transcription factor 71 OS=Arabidopsis thaliana OX=3702 GN=WRKY71 PE=2 SV=1	PREDICTED: probable WRKY transcription factor 71 [Nelumbo nucifera]
c47025.graph_c0	0.17	0.26	0.4	2.54	0.25	0.5	--	--	down	down	Zn(2)-Cys(6)	Transcription	--	hypothetical protein PV09_07171 [Verruconis gallopava]	Zn(2)-Cys(6)	Transcription	--	hypothetical protein PV09_07171 [Verruconis gallopava]	Zn(2)-Cys(6)	Transcription	--	hypothetical protein PV09_07171 [Verruconis gallopava]	Zn(2)-Cys(6)	Transcription	--	hypothetical protein PV09_07171 [Verruconis gallopava]
