# Supplementary material for: Comparative Transcriptomic Analysis Reveals the Effects of Drought on the Biosynthesis of Methyleugenol in Asarum sieboldii Miq
Source: Biomolecules. 2021 Aug 18;11(8):1233. doi: 10.3390/biom11081233 (PMC8393660; doi:10.3390/biom11081233)
Supplement: Supplementary file 1 [file biomolecules-11-01233-s001.zip › Table S6. DEGs related to phenylpropanoid biosynthesis.xlsx]

## Sheet: S6
Table S6. DEGs related to phenylpropanoid biosynthesis
#Gene ID	Rh-0	Rh-15	Rh-30	Ro-0	Ro-15	Ro-30	Rh-0_vs_Rh-15_EBSeq_(FDR_0.01_FC_2)_regulated	Rh-0_vs_Rh-30_EBSeq_(FDR_0.01_FC_2)_regulated	Ro-0_vs_Ro-15_EBSeq_(FDR_0.01_FC_2)_regulated	Ro-0_vs_Ro-30_EBSeq_(FDR_0.01_FC_2)_regulated	KEGG_annotation
c36433.graph_c0	1.87	0.69	0.65	2.64	0.41	1.41	normal	normal	down	normal	4-coumarate-CoA ligase [EC:6.2.1.12] 4CL
c61984.graph_c0	0	0	0	0	1.48	0.41	--	--	up	--	4-coumarate-CoA ligase [EC:6.2.1.12]
c68850.graph_c0	3.11	0.51	1.4	4.92	2.23	2.73	down	normal	normal	normal	4-coumarate-CoA ligase [EC:6.2.1.12]
c70761.graph_c0	0	0	0	4.63	0	0	--	--	down	down	beta-glucosidase [EC:3.2.1.21]
c47858.graph_c0	0	0	0.17	0	3.86	0	--	--	up	--	beta-glucosidase [EC:3.2.1.21]
c63477.graph_c0	44.66	166.77	377.04	94.76	82	86.55	normal	up	normal	normal	beta-glucosidase [EC:3.2.1.21]
c67518.graph_c0	27.17	12.9	18.55	27.73	4.54	8.92	normal	normal	down	down	beta-glucosidase [EC:3.2.1.21]
c75764.graph_c0	0	0	0	2	0	0	--	--	down	down	beta-glucosidase [EC:3.2.1.21]
c55381.graph_c0	0.53	10.39	9.47	2.91	7.36	4.77	up	up	up	normal	beta-glucosidase [EC:3.2.1.21]
c63494.graph_c1	23.52	18.42	58.09	41.94	17.15	9.45	normal	normal	normal	down	beta-glucosidase [EC:3.2.1.21]
c66252.graph_c1	0.7	17.28	8.29	9.26	15.46	19.49	up	up	normal	normal	beta-glucosidase [EC:3.2.1.21]
c66643.graph_c4	9826.92	128.96	221.75	3747.65	146.9	379.73	down	down	down	down	beta-glucosidase [EC:3.2.1.21]
c73459.graph_c0	0	0	0	2.9	0	0	--	--	down	down	beta-glucosidase [EC:3.2.1.21]
c77487.graph_c0	0	0	0	2.24	0	0	--	--	down	down	beta-glucosidase [EC:3.2.1.21]
c59957.graph_c0	15.18	104.66	131.97	51.8	20.81	39.69	up	up	normal	normal	caffeic acid 3-O-methyltransferase [EC:2.1.1.68] COMT
c70794.graph_c0	4.63	0	0	0.6	0	0	down	down	--	--	caffeic acid 3-O-methyltransferase [EC:2.1.1.68]
c55005.graph_c0	2.55	0	0	1.31	0	0	down	down	--	--	caffeic acid 3-O-methyltransferase [EC:2.1.1.68]
c40985.graph_c0	0.47	11.35	13.18	0.12	0	2.45	up	up	--	up	caffeic acid 3-O-methyltransferase [EC:2.1.1.68]
c64968.graph_c0	6.86	4.09	2.17	79.85	32.06	24.05	normal	normal	normal	down	caffeoyl-CoA O-methyltransferase [EC:2.1.1.104] CCOMT
c62130.graph_c0	59.06	12.5	8.85	46.33	13.78	6.61	down	down	down	down	caffeoyl-CoA O-methyltransferase [EC:2.1.1.104]
c33110.graph_c0	26.42	289.9	277.59	83.49	332.12	364.28	up	up	up	up	cinnamoyl-CoA reductase [EC 1.2.1.44] CCR
c60513.graph_c0	4.11	12.12	6.31	8.06	31.09	16.41	normal	normal	up	normal	cinnamoyl-CoA reductase [EC 1.2.1.44]
c31211.graph_c0	0	0	0	5.48	0	0	--	--	down	down	cinnamyl-alcohol dehydrogenase [EC:1.1.1.195] CAD
c51551.graph_c0	64.79	65.66	59.88	191.06	76.51	51.6	normal	normal	normal	down	cinnamyl-alcohol dehydrogenase [EC:1.1.1.195]
c58367.graph_c1	25.19	8.62	4.48	9.55	1.94	1.67	normal	down	normal	normal	cinnamyl-alcohol dehydrogenase [EC:1.1.1.195]
c61680.graph_c0	1054.67	127.62	181.57	1240.75	295.32	204.71	down	down	down	down	cinnamyl-alcohol dehydrogenase [EC:1.1.1.195]
c62684.graph_c0	49.18	13.72	17.8	27.23	15.92	16.74	down	normal	normal	normal	coniferyl-aldehyde dehydrogenase [EC:1.2.1.68] CALDH
c62299.graph_c0	0.37	0.98	0.25	6.54	2.26	1.02	normal	--	normal	down	coniferyl-aldehyde dehydrogenase [EC:1.2.1.68]
c60832.graph_c0	52.56	242.41	332.21	217.29	318.4	346.8	normal	up	normal	normal	coumaroylquinate(coumaroylshikimate) 3'-monooxygenase [EC:1.14.13.36] C3H
c59889.graph_c0	3.76	25.52	22.42	6.66	8.24	8.46	up	up	normal	normal	ferulate-5-hydroxylase [EC:1.14.-.-] F5H
c60164.graph_c0	13.74	112.33	94.68	188.02	67.13	66.1	up	up	normal	normal	isoeugenol synthase [EC:1.1.1.319] IGS
c40944.graph_c0	0.61	0	0	14.58	8.43	0.05	--	--	normal	down	peroxidase [EC:1.11.1.7]
c52928.graph_c0	0.06	0.3	0	4.5	0.45	0.31	--	--	down	down	peroxidase [EC:1.11.1.7]
c55045.graph_c0	2.33	0.76	0.46	3.64	0.3	0	normal	normal	down	down	peroxidase [EC:1.11.1.7]
c55364.graph_c0	9.72	37.01	31.65	9.4	34.7	66.24	normal	normal	up	up	peroxidase [EC:1.11.1.7]
c58152.graph_c0	0.96	9.84	8.57	6.94	2.22	1.88	up	up	normal	normal	peroxidase [EC:1.11.1.7]
c64834.graph_c0	0.75	0.78	11.08	5.9	0	0.66	--	up	down	down	peroxidase [EC:1.11.1.7]
c65310.graph_c0	2.55	5.74	0.45	3.93	0.96	0.36	normal	normal	normal	down	peroxidase [EC:1.11.1.7]
c41624.graph_c0	33.09	5.99	5.02	20.08	2.7	4.49	down	down	down	down	peroxidase [EC:1.11.1.7]
c44124.graph_c0	0	0	0	0	1.96	0.06	--	--	up	--	peroxidase [EC:1.11.1.7]
c52193.graph_c0	0.07	1	1.5	2.45	0.87	9.37	--	up	normal	up	peroxidase [EC:1.11.1.7]
c57153.graph_c0	0.42	0.56	1.16	1.47	0.34	0	--	--	normal	down	peroxidase [EC:1.11.1.7]
c58895.graph_c2	4.51	0.76	0.29	1.2	1.12	0.46	normal	down	normal	--	peroxidase [EC:1.11.1.7]
c58903.graph_c0	5.14	0.84	0.69	4.56	1.22	0.49	down	down	normal	down	peroxidase [EC:1.11.1.7]
c60435.graph_c0	53.21	48.78	146.1	65.66	24.51	14.72	normal	normal	normal	down	peroxidase [EC:1.11.1.7]
c60784.graph_c0	0.32	1.89	2.74	3.14	0.2	2.05	normal	up	down	normal	peroxidase [EC:1.11.1.7]
c61046.graph_c1	0.38	0	0	2.45	0	0.07	--	--	down	down	peroxidase [EC:1.11.1.7]
c62928.graph_c0	44.61	330.28	405.84	99.87	120.82	95.99	up	up	normal	normal	peroxidase [EC:1.11.1.7]
c63499.graph_c0	9.25	1.41	0.26	9.24	0.16	0.1	down	down	down	down	peroxidase [EC:1.11.1.7]
c63614.graph_c0	0.75	1.83	0.43	15.77	0.06	0.54	normal	--	down	down	peroxidase [EC:1.11.1.7]
c63677.graph_c0	0	0	0	0	3.68	0	--	--	up	--	peroxidase [EC:1.11.1.7]
c30687.graph_c0	1.66	0	0	0.64	0	0	down	down	--	--	peroxidase [EC:1.11.1.7]
c60674.graph_c0	0.31	3.44	1.15	2.58	0.64	0.46	up	normal	normal	down	phenylalanine ammonia-lyase [EC:4.3.1.24] PAL
c51887.graph_c0	9.12	44.34	40.11	41.13	45.01	70.71	normal	up	normal	normal	phenylalanine ammonia-lyase [EC:4.3.1.24]
c42002.graph_c0	0.59	8.25	5.54	1.39	0.05	7.44	up	up	down	up	shikimate O-hydroxycinnamoyltransferase [EC:2.3.1.133] HCT
c43907.graph_c0	0	0	0	0	2	0	--	--	up	--	trans-cinnamate 4-monooxygenase [EC:1.14.13.11] C4H
c55154.graph_c0	0	0	0	0	2.17	0	--	--	up	--	trans-cinnamate 4-monooxygenase [EC:1.14.13.11]
