# Supplementary material for: Comparative Transcriptomic Analysis Reveals the Effects of Drought on the Biosynthesis of Methyleugenol in Asarum sieboldii Miq
Source: Biomolecules. 2021 Aug 18;11(8):1233. doi: 10.3390/biom11081233 (PMC8393660; doi:10.3390/biom11081233)
Supplement: Supplementary file 1 [file biomolecules-11-01233-s001.zip › Table S7. Components identified in volatile oil.xlsx]

## Sheet: Sheet1
Table S7. components identified in volatile oil
No.	Rt (min)	compounds	similarity	MW.	CAS No.	Peak area percentage (%)(mean value)
						0d	15d	30d
1	4.85	styrene	97	104.063	000100-42-5	0.07	0.08	0.07
2	5.322	3-thujene	94	136.125	002867-05-2	0.09	0.07	0.07
3	5.457	α-pinene	96	136.125	007785-26-4	1.73	1.71	1.83
4	5.725	camphene	97	136.125	005794-04-7	0.26	0.29	0.28
5	6.069	Sabinene	94	136.125	003387-41-5	1.73	2.03	2.23
6	6.176	β-pinene	95	136.125	000127-91-3	3.34	2.94	4.03
7	6.278	β-myrcene	93	136.125	000123-35-3	0.32	0.27	0.36
8	6.611	α-phellandrene	90	136.125	000099-83-2	0.99	1.13	0.77
9	6.794	(+)-4-carene	97	136.125	029050-33-7	0.21	0.11	0.13
10	6.949	o-cymene	97	134.11	000527-84-4	0.15	0.12	0.11
11	7.137	eucalyptol	98	154.136	000470-82-6	5.53	5.8	6.51
12	7.288	β-ocimene	97	136.125	013877-91-3	0.21	0.13	0.19
13	7.567	terpinene	94	136.125	000099-85-4	0.34	0.17	0.22
14	8.061	terpinolene	96	136.125	000586-63-0	0.01	0.01	0.01
15	8.152	2-carene	94	136.125	000554-61-0	0.13	0.1	0.12
16	9.115	allo-ocimene	97	136.125	007216-56-0	0.08	0.07	0.07
17	9.726	camphor	98	152.12	000076-22-2	0.03	0.04	0.04
18	10.682	terpinen-4-ol	97	154.136	020126-76-5	1.49	1.14	1.29
19	11.133	α-terpineol	96	154.136	000098-55-5	2.37	2.42	2.73
20	12.121	2-isopropyl-5-methylanisole	95	164.12	001076-56-8	0.1	0.15	0.07
21	13.479	1,3-Dimethoxy-5-Methylbenzene	97	152.084	004179-19-5	0.4	0.81	0.29
22	14.731	safrole	97	162.068	000094-59-7	19.02	19.67	18.36
23	17.297	eugenol	91	164.084	000097-53-0	0.07	0.09	0.05
24	17.877	calarene	91	204.188	017334-55-3	0.01	0.01	0.01
25	19.241	methyleugenol	97	178.099	000093-15-2	0.96	0.92	1.11
26	19.505	3,4,5-Trimethoxytoluene	90	182.094	006443-69-2	0.15	0.35	0.34
27	22.179	myristicin	97	192.079	000607-91-0	19.31	15.97	18.48
28	24.477	myristicin	74	192.079	000607-91-0	38.24	38.33	36.35
29	25.975	3,4-Methylenedioxypropiophenone	87	178.063	028281-49-4	0.05	0.02	0.1
30	26.539	elemicin	97	208.11	000487-11-6	0.32	0.26	0.29
31	32.441	patchouli alcohol	99	222.198	005986-55-0	0.27	0.43	0.32
