# Supplementary material for: Comparative Transcriptomic Analysis Reveals the Effects of Drought on the Biosynthesis of Methyleugenol in Asarum sieboldii Miq
Source: Biomolecules. 2021 Aug 18;11(8):1233. doi: 10.3390/biom11081233 (PMC8393660; doi:10.3390/biom11081233)
Supplement: Supplementary file 1 [file biomolecules-11-01233-s001.zip › Table S8. DEGs in Plant hormone signal transduction pathway.xlsx]

## Sheet: s8
Table S8. DEGs in Plant hormone signal transduction pathway
#Gene ID	Rh-0	Rh-15	Rh-30	Ro-0	Ro-15	Ro-30	Rh-0_vs_Rh-15_EBSeq_(FDR_0.01_FC_2)_regulated	Rh-0_vs_Rh-30_EBSeq_(FDR_0.01_FC_2)_regulated	Ro-0_vs_Ro-15_EBSeq_(FDR_0.01_FC_2)_regulated	Ro-0_vs_Ro-30_EBSeq_(FDR_0.01_FC_2)_regulated	KEGG_annotation
c54894.graph_c2	9.14	137.78	92.48	29.62	86.75	44.37	up	up	up	normal	transcription factor MYC2
c69345.graph_c0	3.29	4.55	39.78	8.7	3.43	4.28	normal	up	normal	normal	transcription factor MYC2
c54894.graph_c0	4.27	175.55	110.65	34.15	109.91	50.34	up	up	up	normal	transcription factor MYC2
c63671.graph_c0	61.91	611.66	371.36	284.47	22.95	50.9	up	up	down	down	pathogenesis-related protein 1
c62355.graph_c0	0	8.89	0.38	0	0	0	up	--	--	--	pathogenesis-related protein 1
c69776.graph_c0	0.3	0	2.03	2.69	0.66	1.2	--	up	normal	normal	pathogenesis-related protein 1
c36863.graph_c0	2.55	5.86	34.29	3.9	2.4	1.56	normal	up	normal	normal	jasmonate ZIM domain-containing protein
c63274.graph_c0	16.55	20.09	75.85	27.21	6.05	8.32	normal	up	down	down	jasmonate ZIM domain-containing protein
c41488.graph_c0	0	2.4	8.46	0.59	0.81	0.97	up	up	--	--	jasmonate ZIM domain-containing protein
c41693.graph_c0	3.61	10.81	37.64	8.75	2.82	2.28	normal	up	normal	down	jasmonate ZIM domain-containing protein
c61027.graph_c0	80.84	84.31	79.17	45.44	146.11	141.23	normal	normal	up	up	ABA responsive element binding factor
c32576.graph_c0	14.64	0.89	0.89	8.51	2.57	1.72	down	down	normal	down	auxin-responsive protein IAA
c54739.graph_c0	152.95	102.38	33.04	102.58	49.23	29.9	normal	normal	normal	down	auxin-responsive protein IAA
c59543.graph_c2	8.41	0.35	0.12	0.35	0	0	down	down	--	--	auxin-responsive protein IAA
c68161.graph_c0	445.46	196.15	151.54	325.56	154.8	87.3	normal	normal	normal	down	auxin-responsive protein IAA
c59543.graph_c1	12.04	3.8	1.7	4.3	0.26	0.17	normal	down	down	down	auxin-responsive protein IAA
c52084.graph_c0	16.74	88.14	36.39	11.69	35.62	24.1	normal	normal	up	normal	auxin-responsive protein IAA
c67180.graph_c1	13.05	50.4	11.04	20.32	36.03	25.68	up	normal	normal	normal	auxin response factor
c64622.graph_c0	4.36	6.28	1.15	2.7	2.67	0.65	normal	normal	normal	down	auxin response factor
c63770.graph_c0	0	2.19	3.26	2.29	3.85	2.7	normal	up	normal	normal	auxin responsive GH3 gene family
c68991.graph_c0	0.92	1.5	9.69	4.33	9.79	13.56	normal	up	normal	up	SAUR family protein
c60773.graph_c0	3.45	0	0	1.41	0.17	0.08	normal	down	--	--	SAUR family protein
c41119.graph_c0	149.96	31.77	22.64	51.48	24.46	14.95	down	down	normal	down	SAUR family protein
c68531.graph_c0	11.11	2.16	1.76	4.38	0.58	0.35	down	down	down	down	SAUR family protein
c41119.graph_c1	9.47	1.34	0.91	1.14	0.71	0.46	down	down	--	--	SAUR family protein
c37014.graph_c0	10.86	0.56	0.17	4.38	0.09	0.25	down	down	down	down	SAUR family protein
c68871.graph_c0	24.55	5.11	4.98	4.75	1.33	1.21	down	down	normal	normal	SAUR family protein
c30852.graph_c0	0	0	2.72	0	0	0	--	up	--	--	histidine-containing phosphotransfer peotein
c51164.graph_c0	45.53	5.54	17.05	20.03	4.41	4.4	down	normal	down	down	histidine-containing phosphotransfer peotein
c41211.graph_c0	8.22	3.07	0.87	0	0	0.09	normal	down	--	--	histidine-containing phosphotransfer peotein
c57605.graph_c2	9.71	2.54	0.84	3.98	6.48	4.78	normal	down	normal	normal	two-component response regulator ARR-B family
c69367.graph_c0	6.58	1.63	0.2	21.12	1.91	0.42	normal	down	down	down	abscisic acid receptor PYR/PYL family
c68162.graph_c0	2.08	1.6	1.35	22.55	1.63	0.86	normal	normal	down	down	abscisic acid receptor PYR/PYL family
c68744.graph_c0	2.79	2.48	2.05	8.48	2.96	2.03	normal	normal	normal	down	abscisic acid receptor PYR/PYL family
c68753.graph_c0	1.71	0.62	0.35	34.23	0.76	0.13	normal	normal	down	down	abscisic acid receptor PYR/PYL family
c59961.graph_c0	10.77	26.37	59.97	1.31	50.27	72.96	normal	up	up	up	protein phosphatase 2C [EC:3.1.3.16]
c34771.graph_c0	114.13	103.96	150.64	23.66	157.93	105.17	normal	normal	up	up	protein phosphatase 2C [EC:3.1.3.16]
c68296.graph_c0	10.05	1.47	2.21	5.2	1.46	1.12	down	normal	normal	down	cyclin D3, plant
c40587.graph_c0	4.82	3.67	0.9	2.44	1.41	0.46	normal	down	normal	down	cyclin D3, plant
c61342.graph_c0	1.38	24.63	11.87	31.58	30.72	44.19	up	up	normal	normal	jasmonic acid-amino synthetase
c54557.graph_c1	8.98	15.96	16.19	43.22	11.83	11.59	normal	normal	down	down	ethylene receptor [EC:2.7.13.-]
c67630.graph_c0	6.4	10.25	6.68	30.7	11.82	9.31	normal	normal	normal	down	ethylene receptor [EC:2.7.13.-]
c54557.graph_c0	16.07	12.68	11.47	33.24	9.89	7.18	normal	normal	down	down	ethylene receptor [EC:2.7.13.-]
c80091.graph_c0	0	0	0	1.7	0	0	--	--	down	down	mitogen-activated protein kinase 6 [EC:2.7.11.24]
c66167.graph_c1	62.25	542.71	334.86	253.38	533.96	565.38	up	up	normal	normal	ethylene-insensitive protein 3
c42327.graph_c0	2.16	11.53	16.42	32.92	9.22	17.21	normal	up	down	normal	EIN3-binding F-box protein
c40691.graph_c0	0.44	0.84	4.69	1.08	0.15	0.29	--	up	--	--	ethylene-responsive transcription factor 1
c68673.graph_c0	0.08	0.87	5.75	19.76	1.18	2.34	--	up	down	down	ethylene-responsive transcription factor 1
